# Supplementary material for: A small-molecule TNIK inhibitor targets fibrosis in preclinical and clinical models
Source: Nat Biotechnol. 2024 Mar 8;43(1):63–75. doi: 10.1038/s41587-024-02143-0 (PMC11738990; doi:10.1038/s41587-024-02143-0)
Supplement: Supplementary file 5 — Statistical source data. [file 41587_2024_2143_MOESM5_ESM.xlsx]

## Sheet: Fig 3B-C
Figure 3B-C	Lung function (Penh)						Masson Trichrome's staining
	G1 Model Vehicle	G2 INS018_055_3mpk_BID	G3 INS018_055_10mpk_BID	G4 INS018_055_30mpk_BID	G5 Nintedanib_60mpk_QD			G1 Model Vehicle	G2 INS018_055_3mpk_BID	G3 INS018_055_10mpk_BID	G4 INS018_055_30mpk_BID	G5 Nintedanib_60mpk_QD
	1.82012	0.719468	0.584218	0.473846	0.720828			28.69	7.67	0.22	0.51	1.61
	2.99128	0.613961	0.677964	0.771054	1.0675			62.25	20.55	11.46	0.16	0.54
	3.14343	0.486297	0.575824	0.836741	0.675742			37.42	0.21	0.26	12.49	0.87
	4.14103	3.08607	0.618049	0.564168	1.19481			17.63	52.81	36.84	1.77	0.56
	1.56292	0.835505	0.6177	0.849204	2.42023			14.88	60.17	1	9.46	1.52
	2.11318	0.915084	0.71104	0.649484	0.410045			44.07	6.1	0.45	7.1	0.39
	1.99861	0.675825	0.921031	0.809996	0.547836			58.76	13.42	19.44	54.82	0.55
	2.84251	0.653588	0.59212	0.477264	2.60256			25.67	12.85	0.05	0.37	0.4
	2.35395	0.678429	0.71373	0.779177	0.690401			60.9	13.06	6.38	1.9	0.78
	3.42243	0.803455	3.62051	0.50854	2.47207			49.97	0.67	17.98	3.57	0.03
		0.794104	0.803133	0.497605	0.793434
		0.853615	0.577527	0.997243	0.927582
		2.1862	0.642807	0.627578	0.639537
	Modified Ashcroft Score							α-SMA
	G1 Model Vehicle	G2 INS018_055_3mpk_BID	G3 INS018_055_10mpk_BID	G4 INS018_055_30mpk_BID	G5 Nintedanib_60mpk_QD			G1 Model Vehicle	G2 INS018_055_3mpk_BID	G3 INS018_055_10mpk_BID	G4 INS018_055_30mpk_BID	G5 Nintedanib_60mpk_QD
	5.5	3.75	1.25	1.5	3.5			2.19	0.37	0.2	0.1	0.19
	5.5	4.5	4.25	0.5	2.5			2.13	0.33	0.91	0.05	0.04
	6	1.5	2.5	4	1.75			0.59	0.09	0.22	0.38	0.06
	5	6	5.25	3	1.25			2.13	0.57	0.38	0.09	0.17
	4.5	5	0.75	4.25	3.5			0.57	0.51	0.5	0.73	0.42
	5.25	3.25	3	3.75	2.25			3.58	0.54	0.09	0.22	0.08
	7	4.25	4.5	6	2.5			3.64	0.58	0.78	0.72	0.45
	4.75	4.5	0.25	0.5	1.75			3.36	0.51	0.06	0.11	0.15
	5	4.5	4.5	2.75	3.25			2.33	0.49	0.41	0.15	0.22
	5.75	0.5	5	3.75	0.5			2.54	0.29	2.61	0.18	0.14
	collagen I
	G1 Model Vehicle	G2 INS018_055_3mpk_BID	G3 INS018_055_10mpk_BID	G4 INS018_055_30mpk_BID	G5 Nintedanib_60mpk_QD
	4.48	1.64	0.04	0.43	2.73
	6.16	0.35	2.29	0.13	0.02
	5.72	0.02	0.08	2.32	0.37
	3.76	1.98	0.17	1.69	0.05
	0.24	3.34	0.07	1.28	0.16
	9.59	1.23	0.11	0.07	0.9
	5.03	0.25	0.36	1.12	0.94
	8.2	0.51	0.22	0.03	0.03
	0.28	0.22	2.99	0.15	0.07
	12.58	0.32	3.49	0.02	0.02

## Sheet: Fig 3E-F
Figure 3E-F	Lymphocytes									IL-7
	G1 Sham Vehicle BID	G2 Model Vehicle BID	G3 Dex 10mpk BID	G4 INS018_055 3mpk BID	G5 INS018_055 10mpk BID	G6 INS018_055 6mpk QD	G7 INS018_055 20mpk QD			G1 Sham Vehicle BID	G2 Model Vehicle BID	G3 Dex 10mpk BID	G4 INS018_055 3mpk BID	G5 INS018_055 10mpk BID	G6 INS018_055 6mpk QD	G7 INS018_055 20mpk QD
	100	24600	5750	5750	7200	3850	8250			16.22	39.6	30.03	25.61	19.72	27.08	22.67
	150	15750	9600	18000	6000	2700	11600			21.19	36.11	28.19	25.43	14.2	33.16	18.98
	100	9000	6400	15600	5400	5250	6900			12.72	41.45	29.85	23.95	24.69	21.19	27.45
	300	4900	32400	4800	6000	5500	1650			10.33	33.34	32.24	22.3	21.38	31.69	24.14
	1000	17250	4950	11200	8200	2600	6100			10.15	43.29	34.63	26.16	23.4	25.8	31.32
	100	12750	10750	5600	6450	2700	2700			11.62	47.7	29.29	33.16	26.72	28.37	16.04
	400	18150	11000	9000	19800	5200	6500			12.54	47.52	25.06	29.29	19.9	27.82	16.59
	100	5200	9300	7000	10350	1650	7200			12.72	48.07	25.43	30.58	17.14	30.4	21.38
	IL-6									TNF-alpha
	G1 Sham Vehicle BID	G2 Model Vehicle BID	G3 Dex 10mpk BID	G4 INS018_055 3mpk BID	G5 INS018_055 10mpk BID	G6 INS018_055 6mpk QD	G7 INS018_055 20mpk QD			G1 Sham Vehicle BID	G2 Model Vehicle BID	G3 Dex 10mpk BID	G4 INS018_055 3mpk BID	G5 INS018_055 10mpk BID	G6 INS018_055 6mpk QD	G7 INS018_055 20mpk QD
	17.44	35.27	27.9	23.78	20.39	27.31	22.74			198.83	470.07	362.89	286.33	238.21	290.7	244.77
	18.91	37.93	24.66	22.3	23.04	23.19	25.84			139.77	557.57	452.57	268.83	262.27	236.02	214.14
	15.82	32.77	28.93	25.4	25.84	22.45	21.71			181.33	511.63	397.89	288.52	306.02	376.01	279.77
	17	32.77	26.28	24.37	22.45	27.76	18.17			264.45	544.44	371.64	360.7	187.89	218.52	218.52
	13.75	41.02	30.56	27.02	25.99	33.8	26.58			227.27	432.89	437.26	260.08	181.33	330.08	163.83
	19.94	37.19	33.5	28.05	23.04	25.99	23.63			255.71	524.76	448.2	336.64	336.64	244.77	341.01
	17	37.78	31.73	25.54	18.47	28.93	22.15			242.58	446.01	351.95	303.83	196.64	391.33	179.15
	15.23	40.58	30.41	22.45	19.8	26.87	25.69			170.4	483.2	301.64	209.77	198.83	310.39	292.89
	IL-4									IL-1β
	G1 Sham Vehicle BID	G2 Model Vehicle BID	G3 Dex 10mpk BID	G4 INS018_055 3mpk BID	G5 INS018_055 10mpk BID	G6 INS018_055 6mpk QD	G7 INS018_055 20mpk QD			G1 Sham Vehicle BID	G2 Model Vehicle BID	G3 Dex 10mpk BID	G4 INS018_055 3mpk BID	G5 INS018_055 10mpk BID	G6 INS018_055 6mpk QD	G7 INS018_055 20mpk QD
	52.1914	31.9244	38.428	44.4779	47.5028	42.3604	48.1078			52.4027	110.365	90.1547	76.808	66.512	71.4694	62.6987
	47.3515	33.4369	35.2518	48.864	53.8551	46.7466	43.2679			50.1148	97.4	104.645	90.9173	53.5467	80.24	77.952
	58.8463	28.1432	35.7056	44.3266	49.9227	42.8141	48.4103			41.3441	120.661	85.96	84.4347	55.0721	88.248	78.7147
	51.1327	36.7643	41.1504	42.2092	42.8141	44.4779	52.3427			55.0721	103.501	83.2907	88.6293	69.944	64.6054	61.5547
	49.469	37.0668	38.1255	40.6967	45.5366	47.9565	52.0402			56.9787	123.712	79.4774	81.7653	59.2667	88.248	74.52
	49.9227	28.1432	36.613	44.6291	45.0828	44.7804	44.6291			63.0801	114.179	99.688	68.4187	55.0721	63.0801	71.8507
	53.4014	27.2358	38.8817	41.1504	51.2839	48.7128	51.7377			52.0214	111.509	85.1973	91.2987	64.2241	87.104	60.7921
	57.3338	34.1931	44.3266	43.4191	46.8978	38.7305	50.074			48.9708	110.747	77.1894	66.512	56.5974	80.6214	57.3601
