# Supplementary material for: A small-molecule TNIK inhibitor targets fibrosis in preclinical and clinical models
Source: Nat Biotechnol. 2024 Mar 8;43(1):63–75. doi: 10.1038/s41587-024-02143-0 (PMC11738990; doi:10.1038/s41587-024-02143-0)
Supplement: Supplementary file 6 — Statistical source data. [file 41587_2024_2143_MOESM6_ESM.xlsx]

## Sheet: Fig 4
Figure 4	FVC									RL (cmH2O)									Cdyn (mL/cmH2O)
	Normal Control	Model Control	INS018_055 0.1 mg/mL	INS018_055 0.3 mg/mL	INS018_055 1 mg/mL	INS018_055 6 mg/mL	Pirfenidone 350 mg/kg			Normal Control	Model Control	INS018_055 0.1 mg/mL	INS018_055 0.3 mg/mL	INS018_055 1 mg/mL	INS018_055 6 mg/mL	Pirfenidone 350 mg/kg			Normal Control	Model Control	INS018_055 0.1 mg/mL	INS018_055 0.3 mg/mL	INS018_055 1 mg/mL	INS018_055 6 mg/mL	Pirfenidone 350 mg/kg
	10.006	7.722	9.408	8.979	11.731	12.074	10.334			0.2665	0.3453	0.2763	0.2783	0.2117	0.6313	0.2267			0.236	0.1813	0.2276	0.2261	0.2977	0.09892	0.2781
	9.585	7.728	9.013	9.285	11.449	10.094	10.683			0.2285	0.3446	0.2553	0.266	0.1856	0.2427	0.2069			0.2758	0.1811	0.2464	0.2364	0.3373	0.2655	0.3041
	10.982	7.733	11.225	9.684	11.248	10.135	12.105			0.2111	0.3129	0.2139	0.2397	0.1933	0.2338	0.196			0.2977	0.2006	0.2949	0.2626	0.3256	0.2689	0.3215
	12.647	7.818	10.246	11.437	11.212	10.127	9.791			0.1955	0.3077	0.2369	0.2213	0.2063	0.2227	0.2278			0.3268	0.2034	0.266	0.2848	0.3052	0.283	0.2768
	11.638	7.946	9.406	8.52	9.823	8.751	11.908			0.1968	0.3222	0.215	0.2931	0.2431	0.2591	0.184			0.3188	0.1943	0.2918	0.214	0.2663	0.2425	0.3388
	12.243	7.766	11.458	10.758	10.688	10.893	11.529			0.1904	0.3107	0.1673	0.2253	0.3604	0.2072	0.1887			0.3279	0.2017	0.3725	0.2795	0.1759	0.303	0.3313
	14.276	7.949	11.667	8.356	11.605	10.938	11.834			0.1867	0.2972	0.2183	0.334	0.2246	0.2197	0.1938			0.3324	0.2115	0.2868	0.1877	0.2887	0.2872	0.3225
	12.588	7.742	10.372	10.531	10.16	9.019	11.621			0.1775	0.3322	0.2228	0.2417	0.2544	0.2419	0.2018			0.3502	0.1887	0.282	0.26	0.2534	0.2596	0.3123
	10.268	7.76	9.331	9.955	11.107	10.156	10.998			0.2461	0.3346	0.249	0.2246	0.2308	0.2117	0.2011			0.2557	0.187	0.2528	0.28	0.2831	0.2974	0.3091
	15.753	7.758					9.152			0.1563	0.3408					0.2233			0.3983	0.1841					0.2795
	12.511	7.931					10.235			0.1761	0.3446					0.2084			0.3534	0.1819					0.2995
	13.043	7.714					10.576			0.1692	0.3439					0.2023			0.3684	0.1823					0.311
	Modified Ashcroft Score									MT staining for fibrosis									HE staining for inflammatory infiltration
	Normal Control	Model Control	INS018_055 0.1 mg/mL	INS018_055 0.3 mg/mL	INS018_055 1 mg/mL	INS018_055 6 mg/mL	Pirfenidone 350 mg/kg			Normal Control	Model Control	INS018_055 0.1 mg/mL	INS018_055 0.3 mg/mL	INS018_055 1 mg/mL	INS018_055 6 mg/mL	Pirfenidone 350 mg/kg			Normal Control	Model Control	INS018_055 0.1 mg/mL	INS018_055 0.3 mg/mL	INS018_055 1 mg/mL	INS018_055 6 mg/mL	Pirfenidone 350 mg/kg
	0.33	3.08	4.25	4	2.83	2.25	2.42			0.548849	30.1475	39.4049	37.0531	13.0601	11.7864	10.0525			0.727701	26.3085	35.6976	31.9832	13.4211	11.8852	7.17821
	0.58	3.5	3.58	3.33	2.67	2.58	3.08			11.5611	24.8018	24.0295	32.9417	19.1932	15.1925	23.681			13.3984	20.3576	21.8462	33.6111	15.1922	17.7286	19.4033
	0	4	3.5	3.92	2.58	3.92	3.92			0.504238	48.6757	21.4518	33.2766	11.5913	36.9642	70.2292			0.284791	40.6	18.6338	35.14	10.3226	38.7444	79.9063
	0.67	3	3.67	3.75	3.08	2.75	3.08			16.2437	39.1112	29.9242	28.9122	20.3302	17.393	22.9771			22.3814	40.8268	26.8073	29.3861	18.3914	21.1392	22.6394
	1.25	3.58	3.75	3.5	2.5	3.08	2.83			19.4779	28.8668	25.5526	24.8997	12.2482	15.0833	14.4065			23.7347	23.8904	22.4187	27.6417	11.2369	14.0215	11.901
	0	4.17	4.67	3.42	1.92	2.58	3.17			0.173452	31.8116	41.2629	24.7844	5.16622	12.2135	16.7608			0.610921	30.5948	38.4483	26.272	2.44476	12.8114	21.4024
	0	3.83	3.5	3.17	1.58	2.75	2.75			0.228431	27.8384	23.5476	23.0018	2.8883	12.9504	19.0061			0.642243	21.9905	27.7551	21.359	1.71092	13.9531	18.4629
	0.33	4.08	3.5	3.25	3.75	3	2			5.41233	30.2557	24.3272	21.403	26.6827	11.5722	11.0741			2.92946	33.3993	28.14	19.5266	23.418	13.4999	10.7655
	0	4.42	2.67	2.58	2.67	2.75	2.08			3.35656	34.4611	18.8851	19.6831	9.6738	12.5986	14.7041			1.07604	33.0929	14.8316	18.8367	9.72046	11.3088	14.7132
	0	4.42					2.33			1.30581	33.9008					7.50985			0.684242	32.4916					7.53924
	0	4.25					2.5			0.286241	38.4931					11.2668			0.440776	31.2591					10.0121
	0	4.58					3.08			0	34.2648					15.3486			0.479503	36.1235					11.9271
