# Supplementary material for: A small-molecule TNIK inhibitor targets fibrosis in preclinical and clinical models
Source: Nat Biotechnol. 2024 Mar 8;43(1):63–75. doi: 10.1038/s41587-024-02143-0 (PMC11738990; doi:10.1038/s41587-024-02143-0)
Supplement: Supplementary file 7 — Statistical source data. [file 41587_2024_2143_MOESM7_ESM.xlsx]

## Sheet: Fig 5A
Figure 5A		HK-2 cells							a-SMA	GAPDH
		INS018_055[uM]	a-SMA normalized by GAPDH					055	Volume	Volume	ratio
		10	1.23						827090	3587589	0.230542	1
		3.33333	1.182
		1.11111	0.927						1.54074e+06	2.93323e+06	0.525269	2.27841
		0.37037	1.401
		0.123457	1.612						767544	2.70725e+06	0.283514	1.22977
		0.0411523	1.835
		0.0137174	2.081						758152	2.78238e+06	0.272483	1.18192
		0.004572	2.139
									607071	2.83975e+06	0.213776	0.927278
									880986	2.72797e+06	0.322946	1.40081
									1.01243e+06	2.7241e+06	0.371656	1.6121
									1.0668e+06	2.52175e+06	0.42304	1.83498
									1.2937e+06	2.69712e+06	0.479661	2.08058
									1.57178e+06	3187833	0.493057	2.13868

## Sheet: Fig 5B-D
Figure 5C-D		Fibrosis area (sirius red positive area)								Kidney hydroxyproline
		Sham control	Vehicle	INS018_055 3 mg/kg BID	INS018_055 10 mg/kg BID	INS018_055 30 mg/kg BID	SB525334 100 mg/kg QD			Sham control	Vehicle	INS018_055 3 mg/kg BID	INS018_055 10 mg/kg BID	INS018_055 30 mg/kg BID	SB525334 100 mg/kg QD
		0.15	3.83	1.34	0.94	0.2	0.36			2.17	6.86	8.63	6	2.78	2.51
		0.55	4.95	1.14	0.99	0.68	0.56			2.35	6.85	7.89	3.14	2.29	3.1
		0.39	3.52	1.84	0.64	0.43	0.41			2.25	8.18	3.86	6.84	3.08	4.13
		0.49	3.05	1.04	0.93	0.38	0.76			2.36	5	2.76	3.33	2.31	4.54
		0.26	2.49	1.84	1.12	0.73	0.48			2.22	6.63	8.85	3	2.78	4.91
		0.5	3.38	2.24	0.48	0.44	0.79			2.08	5.83	6.42	4.39	2.37	3.88
		0.5	2.96	2.26	0.7	0.53	1.13			1.92	8.08	7.24	2.86	2.39	4.04
		0.83	1.73	1.61	0.89	0.81	0.97			1.81	3.35	6.97	3.32	2.44	4.13
		Collagen Type 1 score
		Sham control	Vehicle	INS018_055 3 mg/kg BID	INS018_055 10 mg/kg BID	INS018_055 30 mg/kg BID	SB525334 100 mg/kg QD
		1	3	1	1	1	1
		1	3	1	1	1	1
		2	3	1	1	1	1
		1	3	1	1	1	1
		1	1	1	1	1	1
		1	1	1	1	2	1
		1	1	1	1	1	1
		1	2	1	1	2	1

## Sheet: Fig 5B-D Individual Values
	Sham control							Vehicle
	Mouse ID	Photo No.	Total area (pixel)	Positive area (pixel)	Positive area (%)	Positive area (%)		Mouse ID	Photo No.	Total area (pixel)	Positive area (pixel)	Positive area (%)	Positive area (%)
	101	_	3145728	3644	0.12	0.15		201	_	3145728	51211	1.63	3.83
		1	3145728	5603	0.18				1	3145728	130886	4.16
		2	3145728	8438	0.27				2	3145728	116017	3.69
		3	3145728	1628	0.05				3	3145728	216721	6.89
		4	3145728	4797	0.15				4	3145728	86833	2.76
	102	_	3145728	11868	0.38	0.55		202	_	3145728	152171	4.84	4.95
		1	3145728	22543	0.72				1	3145728	180937	5.75
		2	3145728	7992	0.25				2	3145728	131978	4.2
		3	3145728	36529	1.16				3	3145728	145138	4.61
		4	3145728	7899	0.25				4	3145728	167609	5.33
	103	_	3145728	17207	0.55	0.39		203	_	3145728	131276	4.17	3.52
		1	3145728	7726	0.25				1	3145728	105230	3.35
		2	3145728	18243	0.58				2	3145728	78218	2.49
		3	3145728	13510	0.43				3	3145728	114724	3.65
		4	3145728	5056	0.16				4	3145728	124367	3.95
	104	_	3145728	5883	0.19	0.49		204	_	3145728	109886	3.49	3.05
		1	3145728	31928	1.01				1	3145728	34096	1.08
		2	3145728	17174	0.55				2	3145728	61275	1.95
		3	3145728	10227	0.33				3	3145728	80324	2.55
		4	3145728	12127	0.39				4	3145728	194832	6.19
	105	_	3145728	16174	0.51	0.26		205	_	3145728	75886	2.41	2.49
		1	3145728	6808	0.22				1	3145728	108853	3.46
		2	3145728	3363	0.11				2	3145728	63280	2.01
		3	3145728	13248	0.42				3	3145728	75620	2.4
		4	3145728	1817	0.06				4	3145728	68652	2.18
	106	_	3145728	8944	0.28	0.5		206	_	3145728	220621	7.01	3.38
		1	3145728	12381	0.39				1	3145728	67858	2.16
		2	3145728	3578	0.11				2	3145728	54357	1.73
		3	3145728	24587	0.78				3	3145728	99981	3.18
		4	3145728	30047	0.96				4	3145728	88749	2.82
	107	_	3145728	15005	0.48	0.5		207	_	3145728	52071	1.66	2.96
		1	3145728	11833	0.38				1	3145728	29679	0.94
		2	3145728	11633	0.37				2	3145728	142005	4.51
		3	3145728	33963	1.08				3	3145728	110901	3.53
		4	3145728	6457	0.21				4	3145728	131289	4.17
	108	_	3145728	9462	0.3	0.83		208	_	3145728	70799	2.25	1.73
		1	3145728	28624	0.91				1	3145728	43258	1.38
		2	3145728	20063	0.64				2	3145728	78275	2.49
		3	3145728	18644	0.59				3	3145728	20209	0.64
		4	3145728	53562	1.7				4	3145728	59483	1.89
	INS018_055 low							INS018_055 middle
	Mouse ID	Photo No.	Total area (pixel)	Positive area (pixel)	Positive area (%)	Positive area (%)		Mouse ID	Photo No.	Total area (pixel)	Positive area (pixel)	Positive area (%)	Positive area (%)
	301	_	3145728	27753	0.88	1.34		401	_	3145728	36708	1.17	0.94
		1	3145728	41131	1.31				1	3145728	47864	1.52
		2	3145728	18526	0.59				2	3145728	15013	0.48
		3	3145728	99805	3.17				3	3145728	30996	0.99
		4	3145728	22897	0.73				4	3145728	16307	0.52
	302	_	3145728	44417	1.41	1.14		402	_	3145728	27706	0.88	0.99
		1	3145728	13278	0.42				1	3145728	17599	0.56
		2	3145728	93061	2.96				2	3145728	46907	1.49
		3	3145728	11787	0.37				3	3145728	24093	0.77
		4	3145728	17261	0.55				4	3145728	38643	1.23
	303	_	3145728	113631	3.61	1.84		403	_	3145728	19440	0.62	0.64
		1	3145728	17930	0.57				1	3145728	19227	0.61
		2	3145728	37830	1.2				2	3145728	28674	0.91
		3	3145728	92043	2.93				3	3145728	13417	0.43
		4	3145728	28766	0.91				4	3145728	19147	0.61
	304	_	3145728	11354	0.36	1.04		404	_	3145728	46326	1.47	0.93
		1	3145728	20004	0.64				1	3145728	20022	0.64
		2	3145728	26366	0.84				2	3145728	14649	0.47
		3	3145728	60123	1.91				3	3145728	29114	0.93
		4	3145728	46078	1.46				4	3145728	35739	1.14
	305	_	3145728	58958	1.87	1.84		405	_	3145728	22286	0.71	1.12
		1	3145728	25004	0.79				1	3145728	65624	2.09
		2	3145728	70774	2.25				2	3145728	49209	1.56
		3	3145728	107598	3.42				3	3145728	14354	0.46
		4	3145728	27474	0.87				4	3145728	23843	0.76
	306	_	3145728	139640	4.44	2.24		406	_	3145728	15663	0.5	0.48
		1	3145728	55927	1.78				1	3145728	1266	0.04
		2	3145728	33845	1.08				2	3145728	32500	1.03
		3	3145728	41488	1.32				3	3145728	1475	0.05
		4	3145728	80466	2.56				4	3145728	24425	0.78
	307	_	3145728	91005	2.89	2.26		407	_	3145728	36186	1.15	0.7
		1	3145728	88009	2.8				1	3145728	5616	0.18
		2	3145728	90646	2.88				2	3145728	16927	0.54
		3	3145728	48846	1.55				3	3145728	26997	0.86
		4	3145728	37041	1.18				4	3145728	23495	0.75
	308	_	3145728	66117	2.1	1.61		408	_	3145728	37066	1.18	0.89
		1	3145728	47692	1.52				1	3145728	10864	0.35
		2	3145728	54119	1.72				2	3145728	26411	0.84
		3	3145728	26697	0.85				3	3145728	18348	0.58
		4	3145728	58288	1.85				4	3145728	46629	1.48
	INS018_055 high							ALK5 inhibitor
	Mouse ID	Photo No.	Total area (pixel)	Positive area (pixel)	Positive area (%)	Positive area (%)		Mouse ID	Photo No.	Total area (pixel)	Positive area (pixel)	Positive area (%)	Positive area (%)
	501	_	3145728	5590	0.18	0.2		1101	_	3145728	14952	0.48	0.36
		1	3145728	10448	0.33				1	3145728	14143	0.45
		2	3145728	4470	0.14				2	3145728	2836	0.09
		3	3145728	7940	0.25				3	3145728	13737	0.44
		4	3145728	2642	0.08				4	3145728	10660	0.34
	502	_	3145728	6096	0.19	0.68		1102	_	3145728	39273	1.25	0.56
		1	3145728	13141	0.42				1	3145728	6592	0.21
		2	3145728	21453	0.68				2	3145728	12487	0.4
		3	3145728	25201	0.8				3	3145728	12333	0.39
		4	3145728	41640	1.32				4	3145728	17784	0.57
	503	_	3145728	20200	0.64	0.43		1103	_	3145728	8540	0.27	0.41
		1	3145728	4409	0.14				1	3145728	6245	0.2
		2	3145728	16806	0.53				2	3145728	14487	0.46
		3	3145728	12612	0.4				3	3145728	22464	0.71
		4	3145728	14059	0.45				4	3145728	12953	0.41
	504	_	3145728	9446	0.3	0.38		1104	_	3145728	28098	0.89	0.76
		1	3145728	14541	0.46				1	3145728	35238	1.12
		2	3145728	21275	0.68				2	3145728	8058	0.26
		3	3145728	5745	0.18				3	3145728	17955	0.57
		4	3145728	8663	0.28				4	3145728	30209	0.96
	505	_	3145728	13461	0.43	0.73		1105	_	3145728	22847	0.73	0.48
		1	3145728	34201	1.09				1	3145728	4219	0.13
		2	3145728	4351	0.14				2	3145728	10701	0.34
		3	3145728	45416	1.44				3	3145728	10179	0.32
		4	3145728	18075	0.57				4	3145728	26929	0.86
	506	_	3145728	23367	0.74	0.44		1106	_	3145728	24816	0.79	0.79
		1	3145728	13065	0.42				1	3145728	26481	0.84
		2	3145728	16835	0.54				2	3145728	26741	0.85
		3	3145728	7823	0.25				3	3145728	1239	0.04
		4	3145728	7698	0.24				4	3145728	45625	1.45
	507	_	3145728	7748	0.25	0.53		1107	_	3145728	46594	1.48	1.13
		1	3145728	13306	0.42				1	3145728	19096	0.61
		2	3145728	7381	0.23				2	3145728	12990	0.41
		3	3145728	52261	1.66				3	3145728	38702	1.23
		4	3145728	3380	0.11				4	3145728	60951	1.94
	508	_	3145728	29542	0.94	0.81		1108	_	3145728	32701	1.04	0.97
		1	3145728	15355	0.49				1	3145728	6461	0.21
		2	3145728	47431	1.51				2	3145728	16872	0.54
		3	3145728	16864	0.54				3	3145728	66711	2.12
		4	3145728	17699	0.56				4	3145728	30029	0.95
