# Supplementary material for: A small-molecule TNIK inhibitor targets fibrosis in preclinical and clinical models
Source: Nat Biotechnol. 2024 Mar 8;43(1):63–75. doi: 10.1038/s41587-024-02143-0 (PMC11738990; doi:10.1038/s41587-024-02143-0)
Supplement: Supplementary file 8 — Statistical source data. [file 41587_2024_2143_MOESM8_ESM.xlsx]

## Sheet: Fig 6A
10 mg SAD
Time (h)	Subject ID
	101-002	101-004	101-006	101-007	101-008	101-011		Mean	SD
0.25	0	0	0.95	0	1.05	0.63		0.438333	0.499817
0.5	2.49	3.31	8.63	2.82	27.55	11.38		9.36333	9.61312
1	19.76	9.33	8.39	11.84	39.88	45.39		22.4317	16.2461
2	17.03	5.85	39.37	20.48	30.68	26.09		23.25	11.5952
4	11.1	3.18	22.15	12.67	18.62	13.09		13.4683	6.54447
6	5.11	1.74	10.7	6.2	10.65	6.19		6.765	3.44142
8	3.55	1.25	6.89	4.72	7.91	4.48		4.8	2.37966
10	2.51	1.06	4.34	3.19	5.92	2.7		3.28667	1.67085
12	2.07	0.82	2.76	2.4	4.43	2.05		2.42167	1.18114
24	0.77	0.5	0.98	1	2.12	0.92		1.04833	0.556791
36	0	0	0	0	0.98	0.51		0.248333	0.412428
48	0	0	0	0	0.77	0		0.128333	0.314351
72	0	0	0	0	0	0
30 mg SAD
Time (h)	Subject ID
	101-018	101-021	101-023	101-025	101-029	101-030
0.25	0	0	0.53	0	0	0		0.0883333	0.216372
0.5	14.87	27.65	7.04	4.73	3.21	6.85		10.725	9.21571
1	171.82	84.08	162.22	34.44	82.13	5.29		89.9967	66.7382
2	96.91	67.01	101.62	91.68	96.98	55.93		85.0217	18.841
4	60.21	35.93	63.38	57.26	111.68	28.94		59.5667	29.0956
6	29.73	15.41	36.46	47.33	58.98	14.29		33.7	17.6607
8	19.56	11.04	24.38	26.23	37.67	10.74		21.6033	10.2081
10	17.03	7.82	16.55	17.85	24.28	7.84		15.2283	6.37604
12	13.59	5.9	12.19	11.61	19.4	6.33		11.5033	5.0071
24	4.7	1.89	3.28	3.16	5.12	1.47		3.27	1.45767
36	1.6	0.6	0.98	1.02	1.53	0.58		1.05167	0.438653
48	0.89	0	0.6	0.58	0.95	0		0.503333	0.417357
72	0	0	0	0	0	0
60 mg SAD
Time (h)	Subject ID
	101-033	101-035	101-037	101-038	101-039	101-041
0.25	44.52	0	4.07	12.62	4.2	2.7		11.3517	16.7906
0.5	161.07	23.35	128.6	291.19	124.35	125.25		142.302	86.5682
1	133.59	121.49	353.95	380.92	196.57	493.83		280.058	151.591
2	75.74	198.38	214.39	254.67	135.35	336.19		202.453	90.9179
4	41.28	179.19	123.84	149.07	59.61	179.93		122.153	59.6168
6	19.19	87.27	62.7	96.19	27.17	75.98		61.4167	31.7718
8	14.3	50.39	44.02	71.59	16.72	52.94		41.66	22.2504
10	9.6	38.44	28.33	53.92	9.28	40.13		29.95	17.8565
12	7.53	25.14	19.79	46.68	7.3	28.24		22.4467	14.7449
24	2.09	8.26	7.16	13.23	1.72	11.29		7.29167	4.69694
36	0.54	2.98	2.04	4.97	0.51	2.97		2.335	1.69718
48	0	1.4	1.22	2.15	0	1.69		1.07667	0.891261
72	0	0	0	0.57	0	0		0.095	0.232702
90 mg SAD_Fasted
Time (h)	Subject ID
	101-042	101-047	101-048	101-049	101-052	101-053
0.25	0	18.71	3.01	0	0	2.28		4	7.32561
0.5	17.24	418.25	217.1	175.96	18.81	61.29		151.442	154.808
1	52.9	379.32	263.3	486.6	79.03	182.3		240.575	170.299
2	209.42	273.12	201.56	278.97	188.38	165.23		219.447	46.3657
4	119.19	160.22	233.31	220.13	168.38	86.06		164.548	56.6899
6	65.52	125.34	93.37	121.13	96.96	43.92		91.04	31.6036
8	43.51	86.41	68.89	90.4	81.59	25.71		66.085	26.0475
10	44.03	83.3	53.51	70.35	70.55	20.95		57.115	22.5097
12	23.03	38.07	40.39	46.58	37.63	12.27		32.995	12.7695
24	8.8	10.04	10.85	13.72	11.57	2.31		9.54833	3.90844
36	1.9	2.96	2.68	3.16	3.09	0.81		2.43333	0.918383
48	0.99	1.71	1.14	1.88	1.85	0		1.26167	0.72248
72	0	0.63	0	0.59	0	0		0.203333	0.315257
90 mg SAD_Fed
Time (h)	Subject ID
	101-042	101-047	101-048	101-049	101-052	101-053
0.25	0	0	0	0	0	0		0	0
0.5	29.43	5.2	0.61	0.52	16.58	1.11		8.90833	11.7795
1	105.75	10.32	12.41	18.53	65.14	40.5		42.1083	37.5013
2	146.42	46.06	74.92	205.06	212.6	64.47		124.922	73.4106
4	104.18	279.39	150.7	190.55	200.86	85.4		168.513	70.9781
6	63.7	189.87	120.89	161.12	85.05	54.98		112.602	54.5231
8	50.25	104.73	84.56	114.96	69.1	37.95		76.925	30.2321
10	47.56	97.24	77.4	83.39	61.78	23.99		65.2267	26.5609
12	24.02	43.37	35.06	51.57	30.66	12.4		32.8467	13.9065
24	8.29	10.59	11.7	18.28	12.7	2.75		10.7183	5.12791
36	2.08	3.46	3.19	5.09	3.18	0.91		2.985	1.40438
48	1	1.75	1.33	2.77	1.91	0		1.46	0.934109
72	0	0.51	0	0.7	0.54	0		0.291667	0.32597
120 mg SAD
Time (h)	Subject ID
	101-055	101-056	101-057	101-060	101-062	101-063
0.25	0.66	0	0	0	0	0		0.11	0.269444
0.5	256.97	51.25	57.52	77	40.06	32.71		85.9183	85.183
1	527.23	254.39	235.35	467.2	161.79	267.11		318.845	144.154
2	304.19	234.63	264.88	452.84	271.18	337.15		310.812	77.9662
4	177.55	131.4	165.46	356.56	220.64	197.6		208.202	78.6666
6	107.45	67.42	78.88	222.7	91.26	107.96		112.612	56.2205
8	78.61	40.32	64.94	149.1	61.29	70.03		77.3817	37.3802
10	56.06	28.69	37.69	93.93	32.48	49.74		49.765	23.9954
12	40.04	20.94	24.76	83.51	25.84	35.77		38.4767	23.2084
24	14.74	5.79	7.99	17.59	10.48	9.05		10.94	4.41976
36	4.13	1.7	2.76	3.82	2.41	3.54		3.06	0.928978
48	2.16	0.98	1.36	1.75	1.67	1.67		1.59833	0.396959
72	0.68	0	0	0	0.54	0		0.203333	0.318099
30 mg MAD QD
Time (h)	Subject ID
	101-066	101-070	101-071	101-073	101-075	101-076
0.25	0	0.73	0	0.6	0	2.34		0.611667	0.90815
0.5	33.63	32.3	8.52	53.67	9.8	60.67		33.0983	21.5927
1	96.63	160.02	81.02	138.31	91.6	87.22		109.133	32.1715
2	55.69	107.27	53.03	83.89	71.74	54.66		71.0467	21.478
4	22.9	72.37	35.17	55.13	34.2	26.06		40.9717	19.0514
6	10.37	38.83	16.98	19.29	18.26	14.7		19.7383	9.8756
8	7.34	23.33	10.7	18.91	10.76	9.77		13.4683	6.21445
10	5.34	16.54	8.9	13.31	9.75	6.73		10.095	4.17982
12	3.64	9.87	5.05	9.62	5.9	4.23		6.385	2.71319
24	0.94	3	1.4	3.03	1.69	1.01		1.845	0.946208
48	1.06	3.71	1.63	3.21	2.37	1.11		2.18167	1.10812
72	1.07	4.25	2.1	4.08	2.18	1.15		2.47167	1.39168
96	0	3.83	2.04	4.29	2.53	1.08		2.295	1.62479
120		3.81	2.05	4.87	2.39	1.08		2.84	1.49883
144		3.66	2.09	5.2	2.37	1.21		2.906	1.55407
144.25		4.94	2.17	5.1	2.37	4.4		3.796	1.41874
144.5		79.97	7.34	44.08	11.25	47.37		38.002	29.7567
145		112.7	58.75	148.94	60.16	47.5		85.61	43.4916
146		90.67	65.78	90.8	54.55	42.29		68.818	21.6637
148		48.98	44.68	70.1	30.25	28.78		44.558	16.7752
150		32.33	23.62	38.9	20.61	14.61		26.014	9.62973
152		20.53	16.42	24.52	13.75	9.47		16.938	5.84363
154		15.64	12.59	23.66	11.11	6.76		13.952	6.29983
156		10.63	7.02	14.48	7.18	4.45		8.752	3.88314
168		3.71	2.18	4.83	2.68	1.28		2.936	1.37529
192		0.98	0.55	0.96	0.77	0		0.652	0.403695
216		0	0	0	0	0		0	0
60 mg MAD QD
Time (h)	Subject ID
	101-077	101-078	101-081	101-082	101-085	101-086
0.25	0	5.01	0.51	0	6.99	1.89		2.4	2.94049
0.5	48.06	82.98	84.03	2.7	223.17	140.8		96.9567	76.798
1	122.07	199.92	204.42	84.97	253.92	326.69		198.665	87.4889
2	163.68	131.53	159.77	242.1	205.59	232.26		189.155	44.1914
4	106.26	80.83	94.4	207.16	129.11	139.9		126.277	45.206
6	60.71	45.58	40.12	83.48	66.03	76.12		62.0067	16.8939
8	39.71	30.78	28.99	59.6	41.81	59.61		43.4167	13.4778
10	27.83	33.35	17.05	43.23	31.1	53		34.26	12.4899
12	20.25	13.88	11.67	25.57	18.26	29.44		19.845	6.78126
24	4.42	4.63	4.12	6.05	5.54	9.84		5.76667	2.12324
48	4.88	5.38	4.91	7.37	5.83	9.73		6.35	1.89265
72	5.69	5.54	4.41	7.6	6.47	9.54		6.54167	1.81041
96	5.42	5.73	5.41	8.34	7.62	9.26		6.96333	1.66835
120	5.45	7.09	5.11	8.04	8.14	9.57		7.23333	1.71126
144	5.44	5.95	4.63	7.64	9.03	11.82		7.41833	2.67828
144.25	5.22	5.63	4.58	7.64	9.7	12.74		7.585	3.14629
144.5	84.35	44.43	8.4	16.88	212.66	107.55		79.045	75.8249
145	199.52	88.44	87.94	308.5	0	215.87		180.054	93.5925
146	142.25	122.73	129.68	193.87	177.32	231.84		166.282	42.4142
148	95.91	91.61	99.19	167.07	138.65	172.08		127.418	36.7829
150	60.42	46.49	70.64	98.84	77.04	100.45		75.6467	21.2702
152	38.87	32.77	38.31	67.71	69.4	64.23		51.8817	16.9036
154	35.6	28.06	33.3	51.63	49.1	56.49		42.3633	11.5177
156	21.2	18.94	20.32	38.67	27.55	34.9		26.93	8.27161
168	6.13	7.28	6	9.01	8.45	11.02		7.98167	1.91605
192	1.35	1.48	1.27	1.74	1.72	2.22		1.63	0.346064
216	0.53	0.5	0	0.65	0.79	0.85		0.553333	0.304281
120 mg MAD QD
Time (h)	Subject ID
	101-089	101-090	101-094	101-096	101-098	101-099
0.25	4.39	0	0	0.53	0	1.64		1.09333	1.73611
0.5	210.83	43.8	83.14	37.8	40.88	52.77		78.2033	67.0375
1	594.78	491.38	291.29	467.88	528.62	193		427.825	153.272
2	477.2	524.41	545.2	352.55	409.08	410.19		453.105	74.8835
4	278.45	356.01	564.25	224.89	265.92	328.6		336.353	120.931
6	158.36	203.97	303.86	111.23	123.86	204.12		184.233	70.3412
8	118.52	158.64	216.35	84.21	99.95	140.38		136.342	47.4859
10	81.57	129.52	160.81	61.87	82.1	96.28		102.025	36.5308
12	63.76	80.16	109.63	40.84	47.73	66.02		68.0233	24.7037
24	14.97	19.85	29.03	15.95	11.19	17.76		18.125	6.07958
48	16.1	17.73	31.93	14.49	10.59	16.6		17.9067	7.30567
72	14.06	17.28	28.49	16.53	12.2	19.9		18.0767	5.75253
96	14.63	21.25	30.42	14.89	11.21	18.01		18.4017	6.79682
120	17.7	23.77	37.43	18.22	13.96	22.65		22.2883	8.22875
144	15.89	25.9	30.42	18.24	14.62	19.22		20.715	6.16217
144.25	21.27	25.76	39.81	18.45	14.53	19.54		23.2267	8.91396
144.5	104.22	117.14	224.38	97.36	36.03	63.27		107.067	64.7002
145	315.52	383.21	550.07	347.46	530.89	298.05		404.2	109.654
146	399.45	558.35	657.05	286.11	384.21	363.26		441.405	138.155
148	0	376.17	454.1	221.46	236.69	306.35		318.954	97.4287
150	186.2	248.31	261.02	133.69	132.53	195.98		192.955	54.6174
152	134.44	157.8	181.98	94.43	97.36	145.49		135.25	34.3501
154	93.48	116.52	144.9	86.24	82.47	103.29		104.483	23.3165
156	67.25	85.06	96.69	50.87	46.41	71.57		69.6417	19.3435
168	18.04	23.81	30.19	17.84	14.48	20.72		20.8467	5.54161
192	2.6	3.29	4.74	3.39	2.68	3.52		3.37	0.771388
216	0.81	1.12	1.06	1.2	1.06	1.14		1.065	0.13561

## Sheet: Fig 6B
30 mg SAD
Time (h)	Subject ID
	01-001	01-003	01-010	01-014	01-016	01-017
0.25	0	0	1.68	0	0	0		0.28	0.685857
0.5	81.43	7.19	141.15	44.26	5.21	89.32		61.4267	52.7837
1	136.95	92.5	119.82	85.76	137.76	100.08		112.145	22.6185
2	118.24	108.66	71.29	56.79	77.46	65.07		82.9183	24.8053
4	59.83	62.63	42.91	45.92	52.69	37.14		50.1867	9.95457
6	39.81	23.46	27.46	25.53	28.18	23.27		27.9517	6.14608
8	34.61	18.6	18.91	19.18	19.73	16.53		21.26	6.63115
10	20.83	14.04	11.65	12.34	16.66	11.49		14.5017	3.65498
12	16.45	10.81	8.04	10.32	11.21	8.78		10.935	2.96344
24	6.31	2.6	1.9	2.6	3.19	2.49		3.18167	1.58646
36	2.43	1.02	0.55	0.8	1.09	0.8		1.115	0.671796
48	1.67	0	0	0	0	0		0.278333	0.681775
72	0	0	0	0	0	0		0	0
60 mg SAD
Time (h)	Subject ID
	01-050	01-053	01-056	01-069	01-071	01-075
0.25	0	0	1.1	3.29	0	0		0.731667	1.32831
0.5	164.29	20.94	71.04	296.69	10.74	69.57		105.545	108.276
1	384.61	87.83	106.81	488.32	186.61	185.22		239.9	160.824
2	275.83	109.8	150.16	249.57	117.3	156.71		176.562	69.6342
4	181.15	77.88	104.84	152.12	70.97	103.68		115.107	43.1313
6	97.61	43.31	56.73	88.5	35.06	60.72		63.655	24.7321
8	63.09	30.48	41.89	62.73	25.76	37.71		43.61	15.9614
10	46.92	19.67	27.85	42.54	16.74	29.39		30.5183	12.0786
12	30.86	16.05	20.67	32.79	14.31	17.21		21.9817	7.92683
24	7.21	3.66	5.23	9.55	3.19	5.84		5.78	2.35654
36	2.4	1.33	1.3	2.47	1.22	1.95		1.77833	0.571994
48	0.97	0.66	0.79	1.11	0	0.91		0.74	0.393751
72	0	0	0	0	0	0		0	0
120 mg SAD
Time (h)	Subject ID
	01-116	01-122	01-125	01-126	01-128	01-130
0.25	4.66	0.54	1.69	1.43	11.7	13.73		5.625	5.7003
0.5	161.08	276.42	219	101.61	142.25	324.41		204.128	84.9789
1	535.12	739.69	552.91	570.65	657.78	987.18		673.888	171.634
2	495.23	711.71	450.13	602.93	564.15	560.88		564.172	90.597
4	247.84	500.92	306.53	427.95	377.35	350.26		368.475	89.3079
6	143.09	268.34	160.08	192.2	210.71	200.67		195.848	43.7614
8	117.13	193.02	105.83	160.28	135.59	144.35		142.7	31.3294
10	87.29	147.11	86.65	117.98	92.98	101.54		105.592	23.4369
12	64.56	100.22	63.12	86.25	67.62	78.91		76.78	14.5841
24	20.09	22.7	20.12	31.07	12.67	22.92		21.595	5.94724
36	8.9	5.96	6.43	10.46	3.24	7.59		7.09667	2.5067
48	4.16	3.54	3.18	6.59	1.64	4.69		3.96667	1.65268
72	1.18	0.86	0.88	1.69	0	0.95		0.926667	0.550042
30 mg MAD BID
Time (h)	Subject ID
	01-086	01-090	01-092	01-093	01-094	01-097
0.25	2.27	0	3.16	0	0	4.75		1.69667	2.02133
0.5	82.32	33.79	107.89	29.27	40.4	66.41		60.0133	31.139
1	96.53	157.79	165.51	162.11	154.81	112.41		141.527	29.3677
2	65.98	72.3	101.85	91.26	70.61	63.4		77.5667	15.416
4	47.01	45.1	60.73	51.4	45.55	43.88		48.945	6.33438
6	25.08	26.16	35.3	27.35	23.58	25.3		27.1283	4.19266
8	21.04	19.8	26.45	21.18	18.82	17.71		20.8333	3.05242
10	16.56	16.05	23.4	16.43	16.09	15.8		17.3883	2.95785
12	10.46	10.37	14.63	11.25	11.01	9.23		11.1583	1.83905
24	25.94	28.35	36.8	4.61	21.24	29.33		24.3783	10.9331
48	26.99	25.91	30.25	25.03	17.79	33.19		26.5267	5.24266
72	24.41	31.09	35.32	35.47	22.29	28.88		29.5767	5.48239
96	27.62	28.86	35.4	47.33	17.92	32.03		31.5267	9.72127
120	24.89	27.14	30.15	45.48	16.72	27.53		28.6517	9.43924
156	17.98	21.21	26.15	26.32	12.74	26.18		21.7633	5.57769
156.25	16.13	17.97	22.67	23.52	9.35	19.41		18.175	5.14595
156.5	15.72	18.5	22.94	26.15	8.02	19.12		18.4083	6.26305
157	14.76	18.33	21.02	23.25	8.61	20.65		17.77	5.33229
158	15.16	27.1	22.77	23.98	19.39	22.43		21.805	4.10068
160	41.62	57.06	61.41	22.74	41.52	46.48		45.1383	13.681
162	32.96	52.91	52.45	51.6	33.95	48.96		45.4717	9.4132
164	34.15	45.36	49.25	46.36	34.72	47.59		42.905	6.69054
166	28.48	31.28	43.82	50.08	27.92	41.32		37.15	9.2074
168	29.98	33.25	43.44	44.74	21.66	32.51		34.2633	8.6633
180	7.18	7.52	9.76	12.15	4.02	9.89		8.42	2.81343
204	1.46	1.1	1.7	2.58	0.86	1.91		1.60167	0.613789
228	0	0	0	0.97	0	0.68		0.275	0.435787
60 mg MAD BID
Time (h)	Subject ID
	01-149	01-150	01-153	01-155	01-157	01-158
0.25	0	0	0	0	0	0		0	0
0.5	141.55	0	106.8	169.3	110	100.5		104.692	57.521
1	509.5	218.05	211.34	334.1	366.24	220.3		309.922	118.134
2	316.05	138.34	217.8	200.57	221.46	139.5		205.62	65.6018
4	221.75	83	160.12	128.22	126.67	97.92		136.28	49.681
6	136.54	49.48	91.81	70.01	72.57	48.79		78.2	32.7944
8	93.66	33.43	65.32	52.67	44.6	34.67		54.0583	22.7506
10	75.69	22.96	51.63	42.02	37.81	31.58		43.615	18.4432
12	50.97	17.02	33.64	28.41	23.52	16.75		28.385	12.8523
24	139.8	48.16	102.46	14.27	80.95	59.37		74.1683	43.9025
48	181.4	50.05	107.87	63.37	90.36	58.71		91.96	48.8561
72	148.3	52.55	158.5	98.61	104.49	65.78		104.705	42.5838
96	195.54	51.47	130.93	80.39	101.55	59.59		103.245	53.659
120	169.48	47.63	113.25	102.2	93.06	63.62		98.2067	42.6682
156	126.37	41.14	81.1	63.08	69.65	44.06		70.9	31.1439
156.25	100.4	31.91	70.78	58.64	49.56	37.16		58.075	25.0906
156.5	94.08	26.03	70.82	55.08	51.78	48.31		57.6833	22.9291
157	103.82	27.06	66.16	67.52	57.48	365.9		114.657	125.504
158	54.5	26.65	140.83	64.97	65.08	249.25		100.213	82.2671
160	160.37	96.09	174.84	116.98	133.98	163.53		140.965	30.565
162	157.15	102.98	133.08	125.82	130.89	106.86		126.13	19.7005
164	153.63	99.8	126.62	101.39	121.11	83.17		114.287	24.8636
166	141.55	76.56	100.81	82.79	101.18	74.81		96.2833	25.0029
168	153.26	59.36	104.81	67.93	103.96	60.45		91.6283	36.6039
180	24.69	8.65	18.19	17.88	17.54	7.77		15.7867	6.44516
204	5.28	1.51	2.59	2.26	2.83	2.1		2.76167	1.31395
228	1.52	0.71	0.89	0.77	1.14	1.24		1.045	0.311304
90 mg MAD BID
Time (h)	Subject ID
	01-175	01-187	01-188	01-190	01-191	01-198
0.25	1.84	1.25	4.14	3.07	11.62	3.17		4.18167	3.78597
0.5	335.75	87.19	250.4	271.83	276.75	146.16		228.013	92.6657
1	816.78	338.27	500.25	577.19	403.2	334.82		495.085	183.834
2	446.41	294.6	338.77	369.88	255.4	298.99		334.008	67.6789
4	242.56	198.92	191.59	222.81	171.14	174.65		200.278	27.8518
6	166.54	120.39	95.06	123.23	87.94	93.08		114.373	29.5335
8	138.12	81.63	73.48	91.89	55.4	64.04		84.0933	29.4069
10	91.56	80.03	53.08	59.24	62.53	55.78		67.0367	15.3155
12	65.16	56.55	32.07	46.47	28.96	29.37		43.0967	15.4209
24	133.11	127.26	130.67	128.34	131.1	111.64		127.02	7.81539
48	148.37	120.27	155	114.38	125.45	84.2		124.612	25.4765
72	143.56	162.57	153.49	136.72	145.96	83.39		137.615	28.0032
96	153.14	166.76	189.51	134.89	121.73	98		144.005	32.7648
120	157.98	156.82	144.48	115.22	110.81	98.5		130.635	25.6453
156	118.5	110.91	98.95	145.16	39.6	85.27		99.7317	35.6833
156.25	100.72	84.33	77.39	125.99	33.56	88.63		85.1033	30.479
156.5	100.19	77.48	136.95	131.73	39.15	197.78		113.88	54.7485
157	163.4	97.58	524.06	239.84	47.01	336.77		234.777	175.093
158	295.29	158.09	293.62	236.63	62.42	201.08		207.855	88.8845
160	342.84	319.52	269.18	260.34	165.89	213.9		261.945	65.4961
162	278	226.43	256.63	254.86	139.38	169.44		220.79	54.7987
164	234.34	189.76	190.23	217.63	125.41	155.36		185.455	39.9435
166	170.57	164.19	120.37	173.76	86.97	94.67		135.088	39.4132
168	133.77	130.17	100.12	111.21	60.96	77.19		102.237	28.9507
180	35.79	33.1	21.01	15.54	8.08	15.61		21.5217	10.8564
204	5.58	4.91	1.95	1.92	0.87	2.52		2.95833	1.86173
228	3.47	1.51	0.62	0.75	0	1.67		1.33667	1.21134
