# Supplementary material for: A small-molecule TNIK inhibitor targets fibrosis in preclinical and clinical models
Source: Nat Biotechnol. 2024 Mar 8;43(1):63–75. doi: 10.1038/s41587-024-02143-0 (PMC11738990; doi:10.1038/s41587-024-02143-0)
Supplement: Supplementary file 9 — Statistical source data. [file 41587_2024_2143_MOESM9_ESM.xlsx]

## Sheet: Ext Data Fig 3A
Run 1; Ch 8; Fc 2-1 corr; Cy 22; INS018_055; Conc 0.002 µM_X	Run 1; Ch 8; Fc 2-1 corr; Cy 22; INS018_055; Conc 0.002 µM_Y	Run 1; Ch 8; Fc 2-1 corr; Cy 22; INS018_055; Conc 0.002 µM; Fitted_X	Run 1; Ch 8; Fc 2-1 corr; Cy 22; INS018_055; Conc 0.002 µM; Fitted_Y	Run 1; Ch 8; Fc 2-1 corr; Cy 23; INS018_055; Conc 0.0039 µM_X	Run 1; Ch 8; Fc 2-1 corr; Cy 23; INS018_055; Conc 0.0039 µM_Y	Run 1; Ch 8; Fc 2-1 corr; Cy 23; INS018_055; Conc 0.0039 µM; Fitted_X	Run 1; Ch 8; Fc 2-1 corr; Cy 23; INS018_055; Conc 0.0039 µM; Fitted_Y	Run 1; Ch 8; Fc 2-1 corr; Cy 24; INS018_055; Conc 0.0078 µM_X	Run 1; Ch 8; Fc 2-1 corr; Cy 24; INS018_055; Conc 0.0078 µM_Y	Run 1; Ch 8; Fc 2-1 corr; Cy 24; INS018_055; Conc 0.0078 µM; Fitted_X	Run 1; Ch 8; Fc 2-1 corr; Cy 24; INS018_055; Conc 0.0078 µM; Fitted_Y	Run 1; Ch 8; Fc 2-1 corr; Cy 25; INS018_055; Conc 0.0156 µM_X	Run 1; Ch 8; Fc 2-1 corr; Cy 25; INS018_055; Conc 0.0156 µM_Y	Run 1; Ch 8; Fc 2-1 corr; Cy 25; INS018_055; Conc 0.0156 µM; Fitted_X	Run 1; Ch 8; Fc 2-1 corr; Cy 25; INS018_055; Conc 0.0156 µM; Fitted_Y	Run 1; Ch 8; Fc 2-1 corr; Cy 26; INS018_055; Conc 0.0313 µM_X	Run 1; Ch 8; Fc 2-1 corr; Cy 26; INS018_055; Conc 0.0313 µM_Y	Run 1; Ch 8; Fc 2-1 corr; Cy 26; INS018_055; Conc 0.0313 µM; Fitted_X	Run 1; Ch 8; Fc 2-1 corr; Cy 26; INS018_055; Conc 0.0313 µM; Fitted_Y	Run 1; Ch 8; Fc 2-1 corr; Cy 27; INS018_055; Conc 0.0625 µM_X	Run 1; Ch 8; Fc 2-1 corr; Cy 27; INS018_055; Conc 0.0625 µM_Y	Run 1; Ch 8; Fc 2-1 corr; Cy 27; INS018_055; Conc 0.0625 µM; Fitted_X	Run 1; Ch 8; Fc 2-1 corr; Cy 27; INS018_055; Conc 0.0625 µM; Fitted_Y	Run 1; Ch 8; Fc 2-1 corr; Cy 28; INS018_055; Conc 0.125 µM_X	Run 1; Ch 8; Fc 2-1 corr; Cy 28; INS018_055; Conc 0.125 µM_Y	Run 1; Ch 8; Fc 2-1 corr; Cy 28; INS018_055; Conc 0.125 µM; Fitted_X	Run 1; Ch 8; Fc 2-1 corr; Cy 28; INS018_055; Conc 0.125 µM; Fitted_Y	Run 1; Ch 8; Fc 2-1 corr; Cy 29; INS018_055; Conc 0.25 µM_X	Run 1; Ch 8; Fc 2-1 corr; Cy 29; INS018_055; Conc 0.25 µM_Y	Run 1; Ch 8; Fc 2-1 corr; Cy 29; INS018_055; Conc 0.25 µM; Fitted_X	Run 1; Ch 8; Fc 2-1 corr; Cy 29; INS018_055; Conc 0.25 µM; Fitted_Y
-38.2	0.3464	-38.2	0	-38.2	0.4632	-38.2	0	-38.1	0.687401	-38.1	0	-38.1	1.0512	-38.1	0	-38	1.5011	-38	0	-38	1.9039	-38	0	-37.9	1.9163	-37.9	0	-37.9	2.0737	-37.9	0
-38.1	0.2442	-38.1	0	-38.1	0.3917	-38.1	0	-38	0.4878	-38	0	-38	0.8892	-38	0	-37.9	1.3639	-37.9	0	-37.9	1.8591	-37.9	0	-37.8	1.9821	-37.8	0	-37.8	2.0232	-37.8	0
-38	0.1843	-38	0	-38	0.1563	-38	0	-37.9	0.458401	-37.9	0	-37.9	0.712401	-37.9	0	-37.8	1.142	-37.8	0	-37.8	1.7353	-37.8	0	-37.7	1.719	-37.7	0	-37.7	1.9879	-37.7	0
-37.9	0.1873	-37.9	0	-37.9	0.2771	-37.9	0	-37.8	0.4529	-37.8	0	-37.8	0.9028	-37.8	0	-37.7	1.3601	-37.7	0	-37.7	1.4339	-37.7	0	-37.6	1.8532	-37.6	0	-37.6	2.0413	-37.6	0
-37.8	0.2141	-37.8	0	-37.8	0.5577	-37.8	0	-37.7	0.4614	-37.7	0	-37.7	1.0854	-37.7	0	-37.6	1.5186	-37.6	0	-37.6	1.7384	-37.6	0	-37.5	2.0297	-37.5	0	-37.5	2.1046	-37.5	0
-37.7	0.205	-37.7	0	-37.7	0.5695	-37.7	0	-37.6	0.416	-37.6	0	-37.6	0.9801	-37.6	0	-37.5	1.3614	-37.5	0	-37.5	1.9588	-37.5	0	-37.4	1.8978	-37.4	0	-37.4	2.1514	-37.4	0
-37.6	0.1819	-37.6	0	-37.6	0.538	-37.6	0	-37.5	0.7327	-37.5	0	-37.5	0.9525	-37.5	0	-37.4	1.3215	-37.4	0	-37.4	1.9644	-37.4	0	-37.3	1.8967	-37.3	0	-37.3	1.964	-37.3	0
-37.5	0.2554	-37.5	0	-37.5	0.342	-37.5	0	-37.4	0.6376	-37.4	0	-37.4	0.8957	-37.4	0	-37.3	1.2864	-37.3	0	-37.3	1.7028	-37.3	0	-37.2	1.904	-37.2	0	-37.2	1.9569	-37.2	0
-37.4	0.2582	-37.4	0	-37.4	0.2286	-37.4	0	-37.3	0.5903	-37.3	0	-37.3	0.8337	-37.3	0	-37.2	1.269	-37.2	0	-37.2	1.7436	-37.2	0	-37.1	1.8265	-37.1	0	-37.1	1.9013	-37.1	0
-37.3	0.1714	-37.3	0	-37.3	0.238	-37.3	0	-37.2	0.4659	-37.2	0	-37.2	0.7358	-37.2	0	-37.1	1.4178	-37.1	0	-37.1	1.7044	-37.1	0	-37	1.7924	-37	0	-37	1.9247	-37	0
-37.2	0.0908	-37.2	0	-37.2	0.2021	-37.2	0	-37.1	0.3443	-37.1	0	-37.1	0.6903	-37.1	0	-37	1.3775	-37	0	-37	1.6509	-37	0	-36.9	1.7851	-36.9	0	-36.9	1.9145	-36.9	0
-37.1	0.026	-37.1	0	-37.1	0.1898	-37.1	0	-37	0.3005	-37	0	-37	0.6862	-37	0	-36.9	1.3316	-36.9	0	-36.9	1.6334	-36.9	0	-36.8	1.7289	-36.8	0	-36.8	1.9119	-36.8	0
-37	0.0303	-37	0	-37	0.1557	-37	0	-36.9	0.3136	-36.9	0	-36.9	0.7089	-36.9	0	-36.8	1.2782	-36.8	0	-36.8	1.6339	-36.8	0	-36.7	1.7106	-36.7	0	-36.7	1.8738	-36.7	0
-36.9	0.0656	-36.9	0	-36.9	0.1253	-36.9	0	-36.8	0.2658	-36.8	0	-36.8	0.6574	-36.8	0	-36.7	1.2638	-36.7	0	-36.7	1.5527	-36.7	0	-36.6	1.7019	-36.6	0	-36.6	1.8576	-36.6	0
-36.8	-0.0179	-36.8	0	-36.8	0.1295	-36.8	0	-36.7	0.3024	-36.7	0	-36.7	0.6422	-36.7	0	-36.6	1.2878	-36.6	0	-36.6	1.5245	-36.6	0	-36.5	1.7164	-36.5	0	-36.5	1.8456	-36.5	0
-36.7	0.0455	-36.7	0	-36.7	0.1211	-36.7	0	-36.6	0.3775	-36.6	0	-36.6	0.7255	-36.6	0	-36.5	1.2864	-36.5	0	-36.5	1.6091	-36.5	0	-36.4	1.7385	-36.4	0	-36.4	1.7665	-36.4	0
-36.6	0.0815	-36.6	0	-36.6	0.2163	-36.6	0	-36.5	0.3041	-36.5	0	-36.5	0.663	-36.5	0	-36.4	1.2016	-36.4	0	-36.4	1.5647	-36.4	0	-36.3	1.6769	-36.3	0	-36.3	1.8449	-36.3	0
-36.5	0.0396	-36.5	0	-36.5	0.2117	-36.5	0	-36.4	0.4002	-36.4	0	-36.4	0.6882	-36.4	0	-36.3	1.2816	-36.3	0	-36.3	1.647	-36.3	0	-36.2	1.8169	-36.2	0	-36.2	1.8046	-36.2	0
-36.4	0.1337	-36.4	0	-36.4	0.1661	-36.4	0	-36.3	0.4251	-36.3	0	-36.3	0.7677	-36.3	0	-36.2	1.2699	-36.2	0	-36.2	1.6175	-36.2	0	-36.1	1.725	-36.1	0	-36.1	1.8676	-36.1	0
-36.3	0.1512	-36.3	0	-36.3	0.2627	-36.3	0	-36.2	0.4321	-36.2	0	-36.2	0.7826	-36.2	0	-36.1	1.3465	-36.1	0	-36.1	1.6793	-36.1	0	-36	1.754	-36	0	-36	1.85	-36	0
-36.2	0.1826	-36.2	0	-36.2	0.2754	-36.2	0	-36.1	0.4927	-36.1	0	-36.1	0.7857	-36.1	0	-36	1.3545	-36	0	-36	1.6775	-36	0	-35.9	1.7956	-35.9	0	-35.9	1.9257	-35.9	0
-36.1	0.185	-36.1	0	-36.1	0.2954	-36.1	0	-36	0.5015	-36	0	-36	0.751	-36	0	-35.9	1.3942	-35.9	0	-35.9	1.717	-35.9	0	-35.8	1.8309	-35.8	0	-35.8	1.9543	-35.8	0
-36	0.1991	-36	0	-36	0.2797	-36	0	-35.9	0.4954	-35.9	0	-35.9	0.7837	-35.9	0	-35.8	1.4144	-35.8	0	-35.8	1.736	-35.8	0	-35.7	1.8051	-35.7	0	-35.7	1.9538	-35.7	0
-35.9	0.2837	-35.9	0	-35.9	0.3231	-35.9	0	-35.8	0.4855	-35.8	0	-35.8	0.8382	-35.8	0	-35.7	1.4354	-35.7	0	-35.7	1.7749	-35.7	0	-35.6	1.7698	-35.6	0	-35.6	2.0113	-35.6	0
-35.8	0.3091	-35.8	0	-35.8	0.3844	-35.8	0	-35.7	0.5518	-35.7	0	-35.7	0.9005	-35.7	0	-35.6	1.4961	-35.6	0	-35.6	1.791	-35.6	0	-35.5	1.6842	-35.5	0	-35.5	2.005	-35.5	0
-35.7	0.3334	-35.7	0	-35.7	0.4054	-35.7	0	-35.6	0.5962	-35.6	0	-35.6	0.9077	-35.6	0	-35.5	1.4881	-35.5	0	-35.5	1.7584	-35.5	0	-35.4	1.6863	-35.4	0	-35.4	1.975	-35.4	0
-35.6	0.3203	-35.6	0	-35.6	0.4224	-35.6	0	-35.5	0.6229	-35.5	0	-35.5	0.8939	-35.5	0	-35.4	1.4612	-35.4	0	-35.4	1.7391	-35.4	0	-35.3	1.7629	-35.3	0	-35.3	1.9676	-35.3	0
-35.5	0.3156	-35.5	0	-35.5	0.433	-35.5	0	-35.4	0.5866	-35.4	0	-35.4	0.8929	-35.4	0	-35.3	1.4406	-35.3	0	-35.3	1.7573	-35.3	0	-35.2	1.8296	-35.2	0	-35.2	1.9703	-35.2	0
-35.4	0.3194	-35.4	0	-35.4	0.4185	-35.4	0	-35.3	0.5761	-35.3	0	-35.3	0.9072	-35.3	0	-35.2	1.4208	-35.2	0	-35.2	1.7547	-35.2	0	-35.1	1.8845	-35.1	0	-35.1	1.9807	-35.1	0
-35.3	0.3112	-35.3	0	-35.3	0.4093	-35.3	0	-35.2	0.5718	-35.2	0	-35.2	0.9196	-35.2	0	-35.1	1.4235	-35.1	0	-35.1	1.7672	-35.1	0	-35	1.9339	-35	0	-35	1.9792	-35	0
-35.2	0.3053	-35.2	0	-35.2	0.413	-35.2	0	-35.1	0.5838	-35.1	0	-35.1	0.9367	-35.1	0	-35	1.4211	-35	0	-35	1.7811	-35	0	-34.9	1.9846	-34.9	0	-34.9	2.0159	-34.9	0
-35.1	0.3079	-35.1	0	-35.1	0.4354	-35.1	0	-35	0.5848	-35	0	-35	0.9433	-35	0	-34.9	1.4045	-34.9	0	-34.9	1.7728	-34.9	0	-34.8	2.0395	-34.8	0	-34.8	2.0349	-34.8	0
-35	0.3178	-35	0	-35	0.4432	-35	0	-34.9	0.594	-34.9	0	-34.9	0.9559	-34.9	0	-34.8	1.3686	-34.8	0	-34.8	1.776	-34.8	0	-34.7	2.0445	-34.7	0	-34.7	2.0684	-34.7	0
-34.9	0.3153	-34.9	0	-34.9	0.4711	-34.9	0	-34.8	0.6381	-34.8	0	-34.8	0.9533	-34.8	0	-34.7	1.3393	-34.7	0	-34.7	1.7523	-34.7	0	-34.6	2.0157	-34.6	0	-34.6	2.081	-34.6	0
-34.8	0.3304	-34.8	0	-34.8	0.482	-34.8	0	-34.7	0.653	-34.7	0	-34.7	0.9947	-34.7	0	-34.6	1.4315	-34.6	0	-34.6	1.7476	-34.6	0	-34.5	1.9921	-34.5	0	-34.5	2.0288	-34.5	0
-34.7	0.3349	-34.7	0	-34.7	0.4841	-34.7	0	-34.6	0.6284	-34.6	0	-34.6	1.0065	-34.6	0	-34.5	1.4546	-34.5	0	-34.5	1.7392	-34.5	0	-34.4	1.9542	-34.4	0	-34.4	1.9703	-34.4	0
-34.6	0.3191	-34.6	0	-34.6	0.4846	-34.6	0	-34.5	0.6148	-34.5	0	-34.5	0.9962	-34.5	0	-34.4	1.4562	-34.4	0	-34.4	1.7538	-34.4	0	-34.3	1.967	-34.3	0	-34.3	1.9747	-34.3	0
-34.5	0.2984	-34.5	0	-34.5	0.4821	-34.5	0	-34.4	0.6045	-34.4	0	-34.4	0.9969	-34.4	0	-34.3	1.4263	-34.3	0	-34.3	1.7492	-34.3	0	-34.2	1.9465	-34.2	0	-34.2	1.9622	-34.2	0
-34.4	0.3116	-34.4	0	-34.4	0.4712	-34.4	0	-34.3	0.5892	-34.3	0	-34.3	0.989	-34.3	0	-34.2	1.42	-34.2	0	-34.2	1.7527	-34.2	0	-34.1	1.9419	-34.1	0	-34.1	1.9359	-34.1	0
-34.3	0.2996	-34.3	0	-34.3	0.4755	-34.3	0	-34.2	0.6045	-34.2	0	-34.2	0.958	-34.2	0	-34.1	1.4348	-34.1	0	-34.1	1.7573	-34.1	0	-34	1.932	-34	0	-34	1.9114	-34	0
-34.2	0.2839	-34.2	0	-34.2	0.4713	-34.2	0	-34.1	0.6039	-34.1	0	-34.1	0.9353	-34.1	0	-34	1.4231	-34	0	-34	1.7629	-34	0	-33.9	1.9148	-33.9	0	-33.9	1.8786	-33.9	0
-34.1	0.2957	-34.1	0	-34.1	0.4642	-34.1	0	-34	0.6117	-34	0	-34	0.9425	-34	0	-33.9	1.4182	-33.9	0	-33.9	1.7693	-33.9	0	-33.8	1.8767	-33.8	0	-33.8	1.8903	-33.8	0
-34	0.2944	-34	0	-34	0.4703	-34	0	-33.9	0.5946	-33.9	0	-33.9	0.944	-33.9	0	-33.8	1.411	-33.8	0	-33.8	1.7888	-33.8	0	-33.7	1.8912	-33.7	0	-33.7	1.8786	-33.7	0
-33.9	0.3131	-33.9	0	-33.9	0.453	-33.9	0	-33.8	0.5914	-33.8	0	-33.8	0.9552	-33.8	0	-33.7	1.4158	-33.7	0	-33.7	1.7772	-33.7	0	-33.6	1.8851	-33.6	0	-33.6	1.8754	-33.6	0
-33.8	0.2992	-33.8	0	-33.8	0.4758	-33.8	0	-33.7	0.5785	-33.7	0	-33.7	0.9533	-33.7	0	-33.6	1.4151	-33.6	0	-33.6	1.7626	-33.6	0	-33.5	1.8736	-33.5	0	-33.5	1.8781	-33.5	0
-33.7	0.2949	-33.7	0	-33.7	0.4454	-33.7	0	-33.6	0.6015	-33.6	0	-33.6	0.9499	-33.6	0	-33.5	1.3959	-33.5	0	-33.5	1.7545	-33.5	0	-33.4	1.8699	-33.4	0	-33.4	1.8675	-33.4	0
-33.6	0.2672	-33.6	0	-33.6	0.4451	-33.6	0	-33.5	0.5994	-33.5	0	-33.5	0.9464	-33.5	0	-33.4	1.3975	-33.4	0	-33.4	1.7451	-33.4	0	-33.3	1.8475	-33.3	0	-33.3	1.8467	-33.3	0
-33.5	0.2828	-33.5	0	-33.5	0.4332	-33.5	0	-33.4	0.6018	-33.4	0	-33.4	0.9471	-33.4	0	-33.3	1.3936	-33.3	0	-33.3	1.7328	-33.3	0	-33.2	1.8257	-33.2	0	-33.2	1.8725	-33.2	0
-33.4	0.2595	-33.4	0	-33.4	0.4125	-33.4	0	-33.3	0.6085	-33.3	0	-33.3	0.9314	-33.3	0	-33.2	1.3698	-33.2	0	-33.2	1.7161	-33.2	0	-33.1	1.8308	-33.1	0	-33.1	1.8748	-33.1	0
-33.3	0.2585	-33.3	0	-33.3	0.3737	-33.3	0	-33.2	0.6243	-33.2	0	-33.2	0.9176	-33.2	0	-33.1	1.3827	-33.1	0	-33.1	1.7072	-33.1	0	-33	1.8249	-33	0	-33	1.8633	-33	0
-33.2	0.2491	-33.2	0	-33.2	0.3675	-33.2	0	-33.1	0.624	-33.1	0	-33.1	0.8993	-33.1	0	-33	1.3629	-33	0	-33	1.6955	-33	0	-32.9	1.8038	-32.9	0	-32.9	1.8483	-32.9	0
-33.1	0.2383	-33.1	0	-33.1	0.3509	-33.1	0	-33	0.6262	-33	0	-33	0.8934	-33	0	-32.9	1.3625	-32.9	0	-32.9	1.6644	-32.9	0	-32.8	1.775	-32.8	0	-32.8	1.8203	-32.8	0
-33	0.2365	-33	0	-33	0.3652	-33	0	-32.9	0.6157	-32.9	0	-32.9	0.878	-32.9	0	-32.8	1.3246	-32.8	0	-32.8	1.6804	-32.8	0	-32.7	1.7757	-32.7	0	-32.7	1.8036	-32.7	0
-32.9	0.2508	-32.9	0	-32.9	0.3589	-32.9	0	-32.8	0.6238	-32.8	0	-32.8	0.8742	-32.8	0	-32.7	1.3413	-32.7	0	-32.7	1.6556	-32.7	0	-32.6	1.7596	-32.6	0	-32.6	1.7818	-32.6	0
-32.8	0.2385	-32.8	0	-32.8	0.352	-32.8	0	-32.7	0.6106	-32.7	0	-32.7	0.8711	-32.7	0	-32.6	1.3198	-32.6	0	-32.6	1.6692	-32.6	0	-32.5	1.7605	-32.5	0	-32.5	1.7973	-32.5	0
-32.7	0.2556	-32.7	0	-32.7	0.3463	-32.7	0	-32.6	0.5925	-32.6	0	-32.6	0.871	-32.6	0	-32.5	1.3195	-32.5	0	-32.5	1.6499	-32.5	0	-32.4	1.7614	-32.4	0	-32.4	1.7703	-32.4	0
-32.6	0.2544	-32.6	0	-32.6	0.3443	-32.6	0	-32.5	0.5885	-32.5	0	-32.5	0.8572	-32.5	0	-32.4	1.299	-32.4	0	-32.4	1.6624	-32.4	0	-32.3	1.7591	-32.3	0	-32.3	1.7794	-32.3	0
-32.5	0.2592	-32.5	0	-32.5	0.3461	-32.5	0	-32.4	0.5847	-32.4	0	-32.4	0.8573	-32.4	0	-32.3	1.3087	-32.3	0	-32.3	1.6307	-32.3	0	-32.2	1.7474	-32.2	0	-32.2	1.7698	-32.2	0
-32.4	0.2565	-32.4	0	-32.4	0.3585	-32.4	0	-32.3	0.5743	-32.3	0	-32.3	0.8415	-32.3	0	-32.2	1.2909	-32.2	0	-32.2	1.6381	-32.2	0	-32.1	1.7403	-32.1	0	-32.1	1.765	-32.1	0
-32.3	0.2537	-32.3	0	-32.3	0.338	-32.3	0	-32.2	0.5574	-32.2	0	-32.2	0.8426	-32.2	0	-32.1	1.2963	-32.1	0	-32.1	1.6221	-32.1	0	-32	1.7319	-32	0	-32	1.7403	-32	0
-32.2	0.2504	-32.2	0	-32.2	0.3466	-32.2	0	-32.1	0.5623	-32.1	0	-32.1	0.8585	-32.1	0	-32	1.2848	-32	0	-32	1.5837	-32	0	-31.9	1.7262	-31.9	0	-31.9	1.71	-31.9	0
-32.1	0.2583	-32.1	0	-32.1	0.3285	-32.1	0	-32	0.5464	-32	0	-32	0.8339	-32	0	-31.9	1.2837	-31.9	0	-31.9	1.5617	-31.9	0	-31.8	1.7201	-31.8	0	-31.8	1.6968	-31.8	0
-32	0.2566	-32	0	-32	0.3291	-32	0	-31.9	0.5377	-31.9	0	-31.9	0.835	-31.9	0	-31.8	1.2742	-31.8	0	-31.8	1.5661	-31.8	0	-31.7	1.7153	-31.7	0	-31.7	1.68	-31.7	0
-31.9	0.2517	-31.9	0	-31.9	0.34	-31.9	0	-31.8	0.5467	-31.8	0	-31.8	0.8436	-31.8	0	-31.7	1.2762	-31.7	0	-31.7	1.5591	-31.7	0	-31.6	1.7032	-31.6	0	-31.6	1.6813	-31.6	0
-31.8	0.2443	-31.8	0	-31.8	0.3268	-31.8	0	-31.7	0.5376	-31.7	0	-31.7	0.8452	-31.7	0	-31.6	1.2729	-31.6	0	-31.6	1.5404	-31.6	0	-31.5	1.689	-31.5	0	-31.5	1.6789	-31.5	0
-31.7	0.2317	-31.7	0	-31.7	0.3382	-31.7	0	-31.6	0.5437	-31.6	0	-31.6	0.8379	-31.6	0	-31.5	1.2572	-31.5	0	-31.5	1.5459	-31.5	0	-31.4	1.6902	-31.4	0	-31.4	1.6688	-31.4	0
-31.6	0.2333	-31.6	0	-31.6	0.3405	-31.6	0	-31.5	0.5395	-31.5	0	-31.5	0.8278	-31.5	0	-31.4	1.2502	-31.4	0	-31.4	1.5374	-31.4	0	-31.3	1.6828	-31.3	0	-31.3	1.6586	-31.3	0
-31.5	0.2188	-31.5	0	-31.5	0.3286	-31.5	0	-31.4	0.5455	-31.4	0	-31.4	0.8142	-31.4	0	-31.3	1.2283	-31.3	0	-31.3	1.5334	-31.3	0	-31.2	1.6666	-31.2	0	-31.2	1.6605	-31.2	0
-31.4	0.2242	-31.4	0	-31.4	0.3162	-31.4	0	-31.3	0.53	-31.3	0	-31.3	0.7941	-31.3	0	-31.2	1.2269	-31.2	0	-31.2	1.5213	-31.2	0	-31.1	1.6591	-31.1	0	-31.1	1.6551	-31.1	0
-31.3	0.222	-31.3	0	-31.3	0.3133	-31.3	0	-31.2	0.5251	-31.2	0	-31.2	0.7681	-31.2	0	-31.1	1.2056	-31.1	0	-31.1	1.5091	-31.1	0	-31	1.6621	-31	0	-31	1.6515	-31	0
-31.2	0.2126	-31.2	0	-31.2	0.3025	-31.2	0	-31.1	0.5199	-31.1	0	-31.1	0.7588	-31.1	0	-31	1.2008	-31	0	-31	1.4974	-31	0	-30.9	1.643	-30.9	0	-30.9	1.6464	-30.9	0
-31.1	0.1999	-31.1	0	-31.1	0.2938	-31.1	0	-31	0.504	-31	0	-31	0.7568	-31	0	-30.9	1.1857	-30.9	0	-30.9	1.4895	-30.9	0	-30.8	1.623	-30.8	0	-30.8	1.6295	-30.8	0
-31	0.2012	-31	0	-31	0.2893	-31	0	-30.9	0.5087	-30.9	0	-30.9	0.7497	-30.9	0	-30.8	1.1756	-30.8	0	-30.8	1.4782	-30.8	0	-30.7	1.6141	-30.7	0	-30.7	1.6163	-30.7	0
-30.9	0.2042	-30.9	0	-30.9	0.2972	-30.9	0	-30.8	0.5061	-30.8	0	-30.8	0.7329	-30.8	0	-30.7	1.1652	-30.7	0	-30.7	1.4674	-30.7	0	-30.6	1.6053	-30.6	0	-30.6	1.5967	-30.6	0
-30.8	0.2071	-30.8	0	-30.8	0.2883	-30.8	0	-30.7	0.5002	-30.7	0	-30.7	0.7113	-30.7	0	-30.6	1.1536	-30.6	0	-30.6	1.4617	-30.6	0	-30.5	1.5818	-30.5	0	-30.5	1.5889	-30.5	0
-30.7	0.2022	-30.7	0	-30.7	0.2796	-30.7	0	-30.6	0.4904	-30.6	0	-30.6	0.7097	-30.6	0	-30.5	1.1373	-30.5	0	-30.5	1.4432	-30.5	0	-30.4	1.5617	-30.4	0	-30.4	1.5842	-30.4	0
-30.6	0.2084	-30.6	0	-30.6	0.2632	-30.6	0	-30.5	0.4823	-30.5	0	-30.5	0.6946	-30.5	0	-30.4	1.1347	-30.4	0	-30.4	1.4467	-30.4	0	-30.3	1.5439	-30.3	0	-30.3	1.5684	-30.3	0
-30.5	0.1874	-30.5	0	-30.5	0.2573	-30.5	0	-30.4	0.4809	-30.4	0	-30.4	0.6874	-30.4	0	-30.3	1.1379	-30.3	0	-30.3	1.4426	-30.3	0	-30.2	1.5337	-30.2	0	-30.2	1.5567	-30.2	0
-30.4	0.1733	-30.4	0	-30.4	0.2517	-30.4	0	-30.3	0.4778	-30.3	0	-30.3	0.6807	-30.3	0	-30.2	1.1221	-30.2	0	-30.2	1.4312	-30.2	0	-30.1	1.5213	-30.1	0	-30.1	1.5375	-30.1	0
-30.3	0.181	-30.3	0	-30.3	0.2453	-30.3	0	-30.2	0.4658	-30.2	0	-30.2	0.6826	-30.2	0	-30.1	1.1129	-30.1	0	-30.1	1.422	-30.1	0	-30	1.5118	-30	0	-30	1.5195	-30	0
-30.2	0.1749	-30.2	0	-30.2	0.2551	-30.2	0	-30.1	0.4537	-30.1	0	-30.1	0.6849	-30.1	0	-30	1.109	-30	0	-30	1.4063	-30	0	-29.9	1.5157	-29.9	0	-29.9	1.5037	-29.9	0
-30.1	0.1662	-30.1	0	-30.1	0.2473	-30.1	0	-30	0.4507	-30	0	-30	0.6833	-30	0	-29.9	1.1026	-29.9	0	-29.9	1.4043	-29.9	0	-29.8	1.5191	-29.8	0	-29.8	1.5025	-29.8	0
-30	0.1623	-30	0	-30	0.2507	-30	0	-29.9	0.4446	-29.9	0	-29.9	0.6826	-29.9	0	-29.8	1.0847	-29.8	0	-29.8	1.3922	-29.8	0	-29.7	1.5145	-29.7	0	-29.7	1.4958	-29.7	0
-29.9	0.1687	-29.9	0	-29.9	0.2486	-29.9	0	-29.8	0.4403	-29.8	0	-29.8	0.6763	-29.8	0	-29.7	1.0741	-29.7	0	-29.7	1.3832	-29.7	0	-29.6	1.5119	-29.6	0	-29.6	1.4931	-29.6	0
-29.8	0.1621	-29.8	0	-29.8	0.2481	-29.8	0	-29.7	0.4384	-29.7	0	-29.7	0.678	-29.7	0	-29.6	1.0663	-29.6	0	-29.6	1.3763	-29.6	0	-29.5	1.5115	-29.5	0	-29.5	1.4965	-29.5	0
-29.7	0.157	-29.7	0	-29.7	0.2461	-29.7	0	-29.6	0.4362	-29.6	0	-29.6	0.6739	-29.6	0	-29.5	1.063	-29.5	0	-29.5	1.37	-29.5	0	-29.4	1.5042	-29.4	0	-29.4	1.4977	-29.4	0
-29.6	0.1539	-29.6	0	-29.6	0.2394	-29.6	0	-29.5	0.4336	-29.5	0	-29.5	0.6705	-29.5	0	-29.4	1.064	-29.4	0	-29.4	1.365	-29.4	0	-29.3	1.5053	-29.3	0	-29.3	1.4895	-29.3	0
-29.5	0.1576	-29.5	0	-29.5	0.2376	-29.5	0	-29.4	0.4293	-29.4	0	-29.4	0.6791	-29.4	0	-29.3	1.0575	-29.3	0	-29.3	1.3606	-29.3	0	-29.2	1.4923	-29.2	0	-29.2	1.4746	-29.2	0
-29.4	0.1576	-29.4	0	-29.4	0.2348	-29.4	0	-29.3	0.4316	-29.3	0	-29.3	0.6704	-29.3	0	-29.2	1.0588	-29.2	0	-29.2	1.3639	-29.2	0	-29.1	1.4842	-29.1	0	-29.1	1.4696	-29.1	0
-29.3	0.1646	-29.3	0	-29.3	0.2325	-29.3	0	-29.2	0.4305	-29.2	0	-29.2	0.6674	-29.2	0	-29.1	1.0585	-29.1	0	-29.1	1.3629	-29.1	0	-29	1.4763	-29	0	-29	1.4689	-29	0
-29.2	0.1616	-29.2	0	-29.2	0.235	-29.2	0	-29.1	0.4324	-29.1	0	-29.1	0.6694	-29.1	0	-29	1.0601	-29	0	-29	1.3535	-29	0	-28.9	1.4626	-28.9	0	-28.9	1.4631	-28.9	0
-29.1	0.1649	-29.1	0	-29.1	0.2409	-29.1	0	-29	0.4393	-29	0	-29	0.6664	-29	0	-28.9	1.0531	-28.9	0	-28.9	1.3414	-28.9	0	-28.8	1.4487	-28.8	0	-28.8	1.449	-28.8	0
-29	0.1659	-29	0	-29	0.2477	-29	0	-28.9	0.431	-28.9	0	-28.9	0.6686	-28.9	0	-28.8	1.0407	-28.8	0	-28.8	1.3335	-28.8	0	-28.7	1.4401	-28.7	0	-28.7	1.4392	-28.7	0
-28.9	0.1632	-28.9	0	-28.9	0.2458	-28.9	0	-28.8	0.4196	-28.8	0	-28.8	0.6649	-28.8	0	-28.7	1.0388	-28.7	0	-28.7	1.3308	-28.7	0	-28.6	1.4339	-28.6	0	-28.6	1.4276	-28.6	0
-28.8	0.1563	-28.8	0	-28.8	0.2417	-28.8	0	-28.7	0.4254	-28.7	0	-28.7	0.6696	-28.7	0	-28.6	1.0349	-28.6	0	-28.6	1.3224	-28.6	0	-28.5	1.4265	-28.5	0	-28.5	1.4146	-28.5	0
-28.7	0.153	-28.7	0	-28.7	0.2422	-28.7	0	-28.6	0.4272	-28.6	0	-28.6	0.6678	-28.6	0	-28.5	1.0295	-28.5	0	-28.5	1.3125	-28.5	0	-28.4	1.419	-28.4	0	-28.4	1.4006	-28.4	0
-28.6	0.1543	-28.6	0	-28.6	0.2482	-28.6	0	-28.5	0.4246	-28.5	0	-28.5	0.6606	-28.5	0	-28.4	1.0231	-28.4	0	-28.4	1.3049	-28.4	0	-28.3	1.4042	-28.3	0	-28.3	1.3886	-28.3	0
-28.5	0.1538	-28.5	0	-28.5	0.243	-28.5	0	-28.4	0.4305	-28.4	0	-28.4	0.658	-28.4	0	-28.3	1.0197	-28.3	0	-28.3	1.3034	-28.3	0	-28.2	1.3996	-28.2	0	-28.2	1.3854	-28.2	0
-28.4	0.1539	-28.4	0	-28.4	0.2405	-28.4	0	-28.3	0.4321	-28.3	0	-28.3	0.6518	-28.3	0	-28.2	1.0133	-28.2	0	-28.2	1.3044	-28.2	0	-28.1	1.3955	-28.1	0	-28.1	1.3885	-28.1	0
-28.3	0.1494	-28.3	0	-28.3	0.2342	-28.3	0	-28.2	0.4361	-28.2	0	-28.2	0.651	-28.2	0	-28.1	1.0084	-28.1	0	-28.1	1.2988	-28.1	0	-28	1.3886	-28	0	-28	1.3812	-28	0
-28.2	0.1535	-28.2	0	-28.2	0.2345	-28.2	0	-28.1	0.4359	-28.1	0	-28.1	0.6511	-28.1	0	-28	0.9995	-28	0	-28	1.2955	-28	0	-27.9	1.3797	-27.9	0	-27.9	1.3746	-27.9	0
-28.1	0.1548	-28.1	0	-28.1	0.2364	-28.1	0	-28	0.433	-28	0	-28	0.6419	-28	0	-27.9	0.9987	-27.9	0	-27.9	1.2834	-27.9	0	-27.8	1.3695	-27.8	0	-27.8	1.3679	-27.8	0
-28	0.1497	-28	0	-28	0.2335	-28	0	-27.9	0.432	-27.9	0	-27.9	0.6375	-27.9	0	-27.8	0.997	-27.8	0	-27.8	1.2762	-27.8	0	-27.7	1.359	-27.7	0	-27.7	1.366	-27.7	0
-27.9	0.1481	-27.9	0	-27.9	0.2313	-27.9	0	-27.8	0.4277	-27.8	0	-27.8	0.6357	-27.8	0	-27.7	0.9971	-27.7	0	-27.7	1.2702	-27.7	0	-27.6	1.3554	-27.6	0	-27.6	1.3555	-27.6	0
-27.8	0.147	-27.8	0	-27.8	0.2294	-27.8	0	-27.7	0.4213	-27.7	0	-27.7	0.6277	-27.7	0	-27.6	0.9939	-27.6	0	-27.6	1.2686	-27.6	0	-27.5	1.3438	-27.5	0	-27.5	1.35	-27.5	0
-27.7	0.1469	-27.7	0	-27.7	0.2228	-27.7	0	-27.6	0.4178	-27.6	0	-27.6	0.6206	-27.6	0	-27.5	0.9816	-27.5	0	-27.5	1.263	-27.5	0	-27.4	1.3353	-27.4	0	-27.4	1.3462	-27.4	0
-27.6	0.1516	-27.6	0	-27.6	0.2176	-27.6	0	-27.5	0.4143	-27.5	0	-27.5	0.6127	-27.5	0	-27.4	0.98	-27.4	0	-27.4	1.2592	-27.4	0	-27.3	1.3226	-27.3	0	-27.3	1.3357	-27.3	0
-27.5	0.1479	-27.5	0	-27.5	0.2102	-27.5	0	-27.4	0.4148	-27.4	0	-27.4	0.6096	-27.4	0	-27.3	0.9774	-27.3	0	-27.3	1.2535	-27.3	0	-27.2	1.3174	-27.2	0	-27.2	1.3289	-27.2	0
-27.4	0.15	-27.4	0	-27.4	0.2096	-27.4	0	-27.3	0.4119	-27.3	0	-27.3	0.5983	-27.3	0	-27.2	0.9732	-27.2	0	-27.2	1.2483	-27.2	0	-27.1	1.306	-27.1	0	-27.1	1.3238	-27.1	0
-27.3	0.1476	-27.3	0	-27.3	0.205	-27.3	0	-27.2	0.4132	-27.2	0	-27.2	0.5933	-27.2	0	-27.1	0.9685	-27.1	0	-27.1	1.2437	-27.1	0	-27	1.3028	-27	0	-27	1.3171	-27	0
-27.2	0.1468	-27.2	0	-27.2	0.201	-27.2	0	-27.1	0.4127	-27.1	0	-27.1	0.5905	-27.1	0	-27	0.9631	-27	0	-27	1.2394	-27	0	-26.9	1.2968	-26.9	0	-26.9	1.3081	-26.9	0
-27.1	0.1474	-27.1	0	-27.1	0.2	-27.1	0	-27	0.4163	-27	0	-27	0.5901	-27	0	-26.9	0.9567	-26.9	0	-26.9	1.2316	-26.9	0	-26.8	1.2895	-26.8	0	-26.8	1.2993	-26.8	0
-27	0.1463	-27	0	-27	0.2046	-27	0	-26.9	0.4167	-26.9	0	-26.9	0.5827	-26.9	0	-26.8	0.9499	-26.8	0	-26.8	1.2224	-26.8	0	-26.7	1.2837	-26.7	0	-26.7	1.2917	-26.7	0
-26.9	0.1477	-26.9	0	-26.9	0.2023	-26.9	0	-26.8	0.4138	-26.8	0	-26.8	0.5804	-26.8	0	-26.7	0.9444	-26.7	0	-26.7	1.2146	-26.7	0	-26.6	1.275	-26.6	0	-26.6	1.286	-26.6	0
-26.8	0.1464	-26.8	0	-26.8	0.1976	-26.8	0	-26.7	0.4144	-26.7	0	-26.7	0.5779	-26.7	0	-26.6	0.9416	-26.6	0	-26.6	1.2098	-26.6	0	-26.5	1.2663	-26.5	0	-26.5	1.2783	-26.5	0
-26.7	0.1457	-26.7	0	-26.7	0.1979	-26.7	0	-26.6	0.4169	-26.6	0	-26.6	0.5742	-26.6	0	-26.5	0.9356	-26.5	0	-26.5	1.2027	-26.5	0	-26.4	1.2595	-26.4	0	-26.4	1.2727	-26.4	0
-26.6	0.1433	-26.6	0	-26.6	0.1926	-26.6	0	-26.5	0.4187	-26.5	0	-26.5	0.5711	-26.5	0	-26.4	0.9283	-26.4	0	-26.4	1.1958	-26.4	0	-26.3	1.2476	-26.3	0	-26.3	1.2628	-26.3	0
-26.5	0.1453	-26.5	0	-26.5	0.1891	-26.5	0	-26.4	0.4146	-26.4	0	-26.4	0.5672	-26.4	0	-26.3	0.919	-26.3	0	-26.3	1.1881	-26.3	0	-26.2	1.2367	-26.2	0	-26.2	1.2549	-26.2	0
-26.4	0.146	-26.4	0	-26.4	0.1852	-26.4	0	-26.3	0.4087	-26.3	0	-26.3	0.5622	-26.3	0	-26.2	0.9147	-26.2	0	-26.2	1.1861	-26.2	0	-26.1	1.2251	-26.1	0	-26.1	1.2494	-26.1	0
-26.3	0.1399	-26.3	0	-26.3	0.1822	-26.3	0	-26.2	0.4048	-26.2	0	-26.2	0.5628	-26.2	0	-26.1	0.9062	-26.1	0	-26.1	1.1836	-26.1	0	-26	1.2143	-26	0	-26	1.2372	-26	0
-26.2	0.1376	-26.2	0	-26.2	0.1833	-26.2	0	-26.1	0.4033	-26.1	0	-26.1	0.5595	-26.1	0	-26	0.8984	-26	0	-26	1.1751	-26	0	-25.9	1.2066	-25.9	0	-25.9	1.2296	-25.9	0
-26.1	0.1364	-26.1	0	-26.1	0.1838	-26.1	0	-26	0.3979	-26	0	-26	0.553	-26	0	-25.9	0.8938	-25.9	0	-25.9	1.1657	-25.9	0	-25.8	1.1972	-25.8	0	-25.8	1.2208	-25.8	0
-26	0.1285	-26	0	-26	0.1809	-26	0	-25.9	0.3945	-25.9	0	-25.9	0.55	-25.9	0	-25.8	0.8877	-25.8	0	-25.8	1.1599	-25.8	0	-25.7	1.1907	-25.7	0	-25.7	1.212	-25.7	0
-25.9	0.1287	-25.9	0	-25.9	0.1793	-25.9	0	-25.8	0.3944	-25.8	0	-25.8	0.5491	-25.8	0	-25.7	0.8835	-25.7	0	-25.7	1.1535	-25.7	0	-25.6	1.1811	-25.6	0	-25.6	1.2072	-25.6	0
-25.8	0.1281	-25.8	0	-25.8	0.1787	-25.8	0	-25.7	0.3893	-25.7	0	-25.7	0.5476	-25.7	0	-25.6	0.879	-25.6	0	-25.6	1.1465	-25.6	0	-25.5	1.1687	-25.5	0	-25.5	1.1997	-25.5	0
-25.7	0.1272	-25.7	0	-25.7	0.1767	-25.7	0	-25.6	0.3883	-25.6	0	-25.6	0.5455	-25.6	0	-25.5	0.8733	-25.5	0	-25.5	1.1383	-25.5	0	-25.4	1.1621	-25.4	0	-25.4	1.1919	-25.4	0
-25.6	0.1296	-25.6	0	-25.6	0.1793	-25.6	0	-25.5	0.3855	-25.5	0	-25.5	0.5413	-25.5	0	-25.4	0.8662	-25.4	0	-25.4	1.1318	-25.4	0	-25.3	1.1562	-25.3	0	-25.3	1.1837	-25.3	0
-25.5	0.1291	-25.5	0	-25.5	0.1781	-25.5	0	-25.4	0.382	-25.4	0	-25.4	0.5394	-25.4	0	-25.3	0.8623	-25.3	0	-25.3	1.1275	-25.3	0	-25.2	1.1479	-25.2	0	-25.2	1.177	-25.2	0
-25.4	0.1228	-25.4	0	-25.4	0.1761	-25.4	0	-25.3	0.3794	-25.3	0	-25.3	0.5355	-25.3	0	-25.2	0.861	-25.2	0	-25.2	1.1192	-25.2	0	-25.1	1.1468	-25.1	0	-25.1	1.1781	-25.1	0
-25.3	0.1251	-25.3	0	-25.3	0.1766	-25.3	0	-25.2	0.3754	-25.2	0	-25.2	0.531	-25.2	0	-25.1	0.8612	-25.1	0	-25.1	1.1186	-25.1	0	-25	1.1395	-25	0	-25	1.1758	-25	0
-25.2	0.1279	-25.2	0	-25.2	0.1762	-25.2	0	-25.1	0.3815	-25.1	0	-25.1	0.5338	-25.1	0	-25	0.8598	-25	0	-25	1.1105	-25	0	-24.9	1.1369	-24.9	0	-24.9	1.17	-24.9	0
-25.1	0.1373	-25.1	0	-25.1	0.1826	-25.1	0	-25	0.3833	-25	0	-25	0.5311	-25	0	-24.9	0.8565	-24.9	0	-24.9	1.1052	-24.9	0	-24.8	1.1313	-24.8	0	-24.8	1.167	-24.8	0
-25	0.1398	-25	0	-25	0.1859	-25	0	-24.9	0.3826	-24.9	0	-24.9	0.5286	-24.9	0	-24.8	0.8508	-24.8	0	-24.8	1.1017	-24.8	0	-24.7	1.1253	-24.7	0	-24.7	1.1617	-24.7	0
-24.9	0.1439	-24.9	0	-24.9	0.1881	-24.9	0	-24.8	0.3833	-24.8	0	-24.8	0.5245	-24.8	0	-24.7	0.8495	-24.7	0	-24.7	1.099	-24.7	0	-24.6	1.1204	-24.6	0	-24.6	1.1578	-24.6	0
-24.8	0.1403	-24.8	0	-24.8	0.1901	-24.8	0	-24.7	0.3798	-24.7	0	-24.7	0.5188	-24.7	0	-24.6	0.8476	-24.6	0	-24.6	1.1012	-24.6	0	-24.5	1.1137	-24.5	0	-24.5	1.1542	-24.5	0
-24.7	0.1418	-24.7	0	-24.7	0.1899	-24.7	0	-24.6	0.3843	-24.6	0	-24.6	0.5175	-24.6	0	-24.5	0.8444	-24.5	0	-24.5	1.0992	-24.5	0	-24.4	1.1106	-24.4	0	-24.4	1.1565	-24.4	0
-24.6	0.1483	-24.6	0	-24.6	0.1896	-24.6	0	-24.5	0.3841	-24.5	0	-24.5	0.5157	-24.5	0	-24.4	0.8459	-24.4	0	-24.4	1.0987	-24.4	0	-24.3	1.1014	-24.3	0	-24.3	1.1478	-24.3	0
-24.5	0.15	-24.5	0	-24.5	0.1948	-24.5	0	-24.4	0.3861	-24.4	0	-24.4	0.5189	-24.4	0	-24.3	0.8411	-24.3	0	-24.3	1.0911	-24.3	0	-24.2	1.0927	-24.2	0	-24.2	1.1374	-24.2	0
-24.4	0.157	-24.4	0	-24.4	0.1997	-24.4	0	-24.3	0.3819	-24.3	0	-24.3	0.511	-24.3	0	-24.2	0.8374	-24.2	0	-24.2	1.085	-24.2	0	-24.1	1.0856	-24.1	0	-24.1	1.1284	-24.1	0
-24.3	0.1496	-24.3	0	-24.3	0.197	-24.3	0	-24.2	0.3776	-24.2	0	-24.2	0.5055	-24.2	0	-24.1	0.834	-24.1	0	-24.1	1.0812	-24.1	0	-24	1.0799	-24	0	-24	1.1233	-24	0
-24.2	0.1473	-24.2	0	-24.2	0.1938	-24.2	0	-24.1	0.3718	-24.1	0	-24.1	0.4991	-24.1	0	-24	0.8313	-24	0	-24	1.0753	-24	0	-23.9	1.0774	-23.9	0	-23.9	1.1175	-23.9	0
-24.1	0.1509	-24.1	0	-24.1	0.1918	-24.1	0	-24	0.3717	-24	0	-24	0.4987	-24	0	-23.9	0.8281	-23.9	0	-23.9	1.0699	-23.9	0	-23.8	1.0714	-23.8	0	-23.8	1.1134	-23.8	0
-24	0.1526	-24	0	-24	0.1925	-24	0	-23.9	0.372	-23.9	0	-23.9	0.4961	-23.9	0	-23.8	0.8255	-23.8	0	-23.8	1.0653	-23.8	0	-23.7	1.0674	-23.7	0	-23.7	1.1128	-23.7	0
-23.9	0.156	-23.9	0	-23.9	0.191	-23.9	0	-23.8	0.3664	-23.8	0	-23.8	0.4971	-23.8	0	-23.7	0.8224	-23.7	0	-23.7	1.06	-23.7	0	-23.6	1.0616	-23.6	0	-23.6	1.1089	-23.6	0
-23.8	0.1568	-23.8	0	-23.8	0.187	-23.8	0	-23.7	0.3677	-23.7	0	-23.7	0.4983	-23.7	0	-23.6	0.8217	-23.6	0	-23.6	1.0549	-23.6	0	-23.5	1.0554	-23.5	0	-23.5	1.0991	-23.5	0
-23.7	0.1553	-23.7	0	-23.7	0.1899	-23.7	0	-23.6	0.3679	-23.6	0	-23.6	0.495	-23.6	0	-23.5	0.8158	-23.5	0	-23.5	1.0443	-23.5	0	-23.4	1.0504	-23.4	0	-23.4	1.0948	-23.4	0
-23.6	0.1548	-23.6	0	-23.6	0.1908	-23.6	0	-23.5	0.3618	-23.5	0	-23.5	0.488	-23.5	0	-23.4	0.8117	-23.4	0	-23.4	1.0388	-23.4	0	-23.3	1.0393	-23.3	0	-23.3	1.0861	-23.3	0
-23.5	0.1533	-23.5	0	-23.5	0.185	-23.5	0	-23.4	0.3616	-23.4	0	-23.4	0.4858	-23.4	0	-23.3	0.8037	-23.3	0	-23.3	1.0262	-23.3	0	-23.2	1.0357	-23.2	0	-23.2	1.0811	-23.2	0
-23.4	0.1526	-23.4	0	-23.4	0.1807	-23.4	0	-23.3	0.3558	-23.3	0	-23.3	0.4768	-23.3	0	-23.2	0.7996	-23.2	0	-23.2	1.0222	-23.2	0	-23.1	1.0301	-23.1	0	-23.1	1.0811	-23.1	0
-23.3	0.1491	-23.3	0	-23.3	0.17	-23.3	0	-23.2	0.3532	-23.2	0	-23.2	0.476	-23.2	0	-23.1	0.7936	-23.1	0	-23.1	1.0177	-23.1	0	-23	1.0163	-23	0	-23	1.068	-23	0
-23.2	0.1513	-23.2	0	-23.2	0.1699	-23.2	0	-23.1	0.3529	-23.1	0	-23.1	0.4702	-23.1	0	-23	0.7841	-23	0	-23	1.004	-23	0	-22.9	1.0104	-22.9	0	-22.9	1.0631	-22.9	0
-23.1	0.1502	-23.1	0	-23.1	0.1693	-23.1	0	-23	0.3442	-23	0	-23	0.4565	-23	0	-22.9	0.783	-22.9	0	-22.9	0.9946	-22.9	0	-22.8	1.0039	-22.8	0	-22.8	1.0563	-22.8	0
-23	0.1439	-23	0	-23	0.158	-23	0	-22.9	0.3415	-22.9	0	-22.9	0.4508	-22.9	0	-22.8	0.7796	-22.8	0	-22.8	0.9922	-22.8	0	-22.7	0.9949	-22.7	0	-22.7	1.0458	-22.7	0
-22.9	0.1481	-22.9	0	-22.9	0.1547	-22.9	0	-22.8	0.3383	-22.8	0	-22.8	0.451	-22.8	0	-22.7	0.7715	-22.7	0	-22.7	0.9861	-22.7	0	-22.6	0.9879	-22.6	0	-22.6	1.0374	-22.6	0
-22.8	0.1498	-22.8	0	-22.8	0.1523	-22.8	0	-22.7	0.3367	-22.7	0	-22.7	0.449	-22.7	0	-22.6	0.7638	-22.6	0	-22.6	0.982	-22.6	0	-22.5	0.9715	-22.5	0	-22.5	1.0297	-22.5	0
-22.7	0.1524	-22.7	0	-22.7	0.149	-22.7	0	-22.6	0.3336	-22.6	0	-22.6	0.4421	-22.6	0	-22.5	0.749	-22.5	0	-22.5	0.974	-22.5	0	-22.4	0.9662	-22.4	0	-22.4	1.0235	-22.4	0
-22.6	0.1522	-22.6	0	-22.6	0.1484	-22.6	0	-22.5	0.3308	-22.5	0	-22.5	0.4407	-22.5	0	-22.4	0.7513	-22.4	0	-22.4	0.9684	-22.4	0	-22.3	0.9582	-22.3	0	-22.3	1.0179	-22.3	0
-22.5	0.143	-22.5	0	-22.5	0.1411	-22.5	0	-22.4	0.3302	-22.4	0	-22.4	0.4371	-22.4	0	-22.3	0.7474	-22.3	0	-22.3	0.9598	-22.3	0	-22.2	0.9545	-22.2	0	-22.2	1.015	-22.2	0
-22.4	0.1445	-22.4	0	-22.4	0.1393	-22.4	0	-22.3	0.324	-22.3	0	-22.3	0.4343	-22.3	0	-22.2	0.746	-22.2	0	-22.2	0.9582	-22.2	0	-22.1	0.9531	-22.1	0	-22.1	1.008	-22.1	0
-22.3	0.142	-22.3	0	-22.3	0.1357	-22.3	0	-22.2	0.3228	-22.2	0	-22.2	0.4349	-22.2	0	-22.1	0.7429	-22.1	0	-22.1	0.9535	-22.1	0	-22	0.9498	-22	0	-22	1.0084	-22	0
-22.2	0.1466	-22.2	0	-22.2	0.1332	-22.2	0	-22.1	0.3261	-22.1	0	-22.1	0.4333	-22.1	0	-22	0.7422	-22	0	-22	0.9508	-22	0	-21.9	0.9497	-21.9	0	-21.9	1.0076	-21.9	0
-22.1	0.1436	-22.1	0	-22.1	0.1365	-22.1	0	-22	0.3314	-22	0	-22	0.4376	-22	0	-21.9	0.74	-21.9	0	-21.9	0.9417	-21.9	0	-21.8	0.9422	-21.8	0	-21.8	1.0015	-21.8	0
-22	0.1422	-22	0	-22	0.1483	-22	0	-21.9	0.3315	-21.9	0	-21.9	0.4429	-21.9	0	-21.8	0.7358	-21.8	0	-21.8	0.9347	-21.8	0	-21.7	0.9349	-21.7	0	-21.7	0.9982	-21.7	0
-21.9	0.1425	-21.9	0	-21.9	0.1515	-21.9	0	-21.8	0.3294	-21.8	0	-21.8	0.4456	-21.8	0	-21.7	0.7282	-21.7	0	-21.7	0.9242	-21.7	0	-21.6	0.9278	-21.6	0	-21.6	0.9932	-21.6	0
-21.8	0.1428	-21.8	0	-21.8	0.1508	-21.8	0	-21.7	0.3194	-21.7	0	-21.7	0.4408	-21.7	0	-21.6	0.7196	-21.6	0	-21.6	0.9207	-21.6	0	-21.5	0.9174	-21.5	0	-21.5	0.985	-21.5	0
-21.7	0.1428	-21.7	0	-21.7	0.1448	-21.7	0	-21.6	0.3157	-21.6	0	-21.6	0.4339	-21.6	0	-21.5	0.7141	-21.5	0	-21.5	0.9117	-21.5	0	-21.4	0.913	-21.4	0	-21.4	0.9786	-21.4	0
-21.6	0.1399	-21.6	0	-21.6	0.1397	-21.6	0	-21.5	0.3092	-21.5	0	-21.5	0.4302	-21.5	0	-21.4	0.7132	-21.4	0	-21.4	0.9082	-21.4	0	-21.3	0.9062	-21.3	0	-21.3	0.9749	-21.3	0
-21.5	0.1322	-21.5	0	-21.5	0.1437	-21.5	0	-21.4	0.3055	-21.4	0	-21.4	0.4264	-21.4	0	-21.3	0.7057	-21.3	0	-21.3	0.8891	-21.3	0	-21.2	0.9118	-21.2	0	-21.2	0.9951	-21.2	0
-21.4	0.1294	-21.4	0	-21.4	0.1541	-21.4	0	-21.3	0.2965	-21.3	0	-21.3	0.4138	-21.3	0	-21.2	0.7115	-21.2	0	-21.2	0.8936	-21.2	0	-21.1	0.9106	-21.1	0	-21.1	1.0099	-21.1	0
-21.3	0.1301	-21.3	0	-21.3	0.1572	-21.3	0	-21.2	0.3171	-21.2	0	-21.2	0.4156	-21.2	0	-21.1	0.7115	-21.1	0	-21.1	0.8941	-21.1	0	-21	0.9102	-21	0	-21	1.0297	-21	0
-21.2	0.1389	-21.2	0	-21.2	0.1721	-21.2	0	-21.1	0.3376	-21.1	0	-21.1	0.4276	-21.1	0	-21	0.7134	-21	0	-21	0.8953	-21	0	-20.9	0.9085	-20.9	0	-20.9	1.0425	-20.9	0
-21.1	0.1427	-21.1	0	-21.1	0.1908	-21.1	0	-21	0.3565	-21	0	-21	0.4429	-21	0	-20.9	0.718	-20.9	0	-20.9	0.9036	-20.9	0	-20.8	0.8914	-20.8	0	-20.8	1.044	-20.8	0
-21	0.1456	-21	0	-21	0.2091	-21	0	-20.9	0.3488	-20.9	0	-20.9	0.4488	-20.9	0	-20.8	0.7172	-20.8	0	-20.8	0.9145	-20.8	0	-20.7	0.8769	-20.7	0	-20.7	1.0444	-20.7	0
-20.9	0.1595	-20.9	0	-20.9	0.2152	-20.9	0	-20.8	0.3325	-20.8	0	-20.8	0.4572	-20.8	0	-20.7	0.7014	-20.7	0	-20.7	0.9116	-20.7	0	-20.6	0.8714	-20.6	0	-20.6	1.0451	-20.6	0
-20.8	0.1511	-20.8	0	-20.8	0.1942	-20.8	0	-20.7	0.3197	-20.7	0	-20.7	0.4738	-20.7	0	-20.6	0.6878	-20.6	0	-20.6	0.8972	-20.6	0	-20.5	0.8926	-20.5	0	-20.5	1.0565	-20.5	0
-20.7	0.1324	-20.7	0	-20.7	0.1717	-20.7	0	-20.6	0.3054	-20.6	0	-20.6	0.4642	-20.6	0	-20.5	0.7046	-20.5	0	-20.5	0.8987	-20.5	0	-20.4	0.8706	-20.4	0	-20.4	1.0145	-20.4	0
-20.6	0.1271	-20.6	0	-20.6	0.1449	-20.6	0	-20.5	0.3166	-20.5	0	-20.5	0.4819	-20.5	0	-20.4	0.686	-20.4	0	-20.4	0.8598	-20.4	0	-20.3	0.8631	-20.3	0	-20.3	0.9882	-20.3	0
-20.5	0.1446	-20.5	0	-20.5	0.1586	-20.5	0	-20.4	0.2989	-20.4	0	-20.4	0.4595	-20.4	0	-20.3	0.6647	-20.3	0	-20.3	0.8341	-20.3	0	-20.2	0.8531	-20.2	0	-20.2	0.9751	-20.2	0
-20.4	0.133	-20.4	0	-20.4	0.1387	-20.4	0	-20.3	0.296	-20.3	0	-20.3	0.4372	-20.3	0	-20.2	0.6522	-20.2	0	-20.2	0.8166	-20.2	0	-20.1	0.8466	-20.1	0	-20.1	0.9607	-20.1	0
-20.3	0.1296	-20.3	0	-20.3	0.1349	-20.3	0	-20.2	0.291	-20.2	0	-20.2	0.4222	-20.2	0	-20.1	0.6397	-20.1	0	-20.1	0.803	-20.1	0	-20	0.8442	-20	0	-20	0.9531	-20	0
-20.2	0.1247	-20.2	0	-20.2	0.1373	-20.2	0	-20.1	0.2817	-20.1	0	-20.1	0.4164	-20.1	0	-20	0.6317	-20	0	-20	0.7989	-20	0	-19.9	0.8441	-19.9	0	-19.9	0.94	-19.9	0
-20.1	0.1091	-20.1	0	-20.1	0.1256	-20.1	0	-20	0.2832	-20	0	-20	0.4205	-20	0	-19.9	0.6446	-19.9	0	-19.9	0.8008	-19.9	0	-19.8	0.8425	-19.8	0	-19.8	0.9226	-19.8	0
-20	0.1106	-20	0	-20	0.1317	-20	0	-19.9	0.2971	-19.9	0	-19.9	0.4345	-19.9	0	-19.8	0.6496	-19.8	0	-19.8	0.8096	-19.8	0	-19.7	0.8371	-19.7	0	-19.7	0.9126	-19.7	0
-19.9	0.1312	-19.9	0	-19.9	0.1376	-19.9	0	-19.8	0.3064	-19.8	0	-19.8	0.437	-19.8	0	-19.7	0.6517	-19.7	0	-19.7	0.8168	-19.7	0	-19.6	0.8344	-19.6	0	-19.6	0.8996	-19.6	0
-19.8	0.1305	-19.8	0	-19.8	0.1415	-19.8	0	-19.7	0.3023	-19.7	0	-19.7	0.4317	-19.7	0	-19.6	0.6429	-19.6	0	-19.6	0.8144	-19.6	0	-19.5	0.8226	-19.5	0	-19.5	0.8804	-19.5	0
-19.7	0.1271	-19.7	0	-19.7	0.1299	-19.7	0	-19.6	0.3035	-19.6	0	-19.6	0.4237	-19.6	0	-19.5	0.629	-19.5	0	-19.5	0.8038	-19.5	0	-19.4	0.8207	-19.4	0	-19.4	0.8581	-19.4	0
-19.6	0.1309	-19.6	0	-19.6	0.1176	-19.6	0	-19.5	0.2768	-19.5	0	-19.5	0.3948	-19.5	0	-19.4	0.6303	-19.4	0	-19.4	0.8035	-19.4	0	-19.3	0.8148	-19.3	0	-19.3	0.8289	-19.3	0
-19.5	0.1221	-19.5	0	-19.5	0.0938	-19.5	0	-19.4	0.2706	-19.4	0	-19.4	0.3866	-19.4	0	-19.3	0.6215	-19.3	0	-19.3	0.7794	-19.3	0	-19.2	0.8085	-19.2	0	-19.2	0.7988	-19.2	0
-19.4	0.1262	-19.4	0	-19.4	0.0793	-19.4	0	-19.3	0.2637	-19.3	0	-19.3	0.3638	-19.3	0	-19.2	0.6154	-19.2	0	-19.2	0.7507	-19.2	0	-19.1	0.794	-19.1	0	-19.1	0.7606	-19.1	0
-19.3	0.1199	-19.3	0	-19.3	0.0639	-19.3	0	-19.2	0.2587	-19.2	0	-19.2	0.3288	-19.2	0	-19.1	0.5954	-19.1	0	-19.1	0.7299	-19.1	0	-19	0.7825	-19	0	-19	0.7149	-19	0
-19.2	0.128	-19.2	0	-19.2	0.0525	-19.2	0	-19.1	0.24	-19.1	0	-19.1	0.2904	-19.1	0	-19	0.579501	-19	0	-19	0.718201	-19	0	-18.9	0.7935	-18.9	0	-18.9	0.7201	-18.9	0
-19.1	0.1189	-19.1	0	-19.1	0.0322	-19.1	0	-19	0.2352	-19	0	-19	0.2622	-19	0	-18.9	0.5876	-18.9	0	-18.9	0.7289	-18.9	0	-18.8	0.7961	-18.8	0	-18.8	0.7145	-18.8	0
-19	0.1053	-19	0	-19	0.024	-19	0	-18.9	0.243899	-18.9	0	-18.9	0.273999	-18.9	0	-18.8	0.5748	-18.8	0	-18.8	0.7195	-18.8	0	-18.7	0.7652	-18.7	0	-18.7	0.6995	-18.7	0
-18.9	0.1264	-18.9	0	-18.9	0.0519	-18.9	0	-18.8	0.2458	-18.8	0	-18.8	0.2567	-18.8	0	-18.7	0.5625	-18.7	0	-18.7	0.7118	-18.7	0	-18.6	0.7398	-18.6	0	-18.6	0.684	-18.6	0
-18.8	0.1228	-18.8	0	-18.8	0.0532	-18.8	0	-18.7	0.2379	-18.7	0	-18.7	0.2501	-18.7	0	-18.6	0.5604	-18.6	0	-18.6	0.7184	-18.6	0	-18.5	0.7011	-18.5	0	-18.5	0.6856	-18.5	0
-18.7	0.1133	-18.7	0	-18.7	0.0548	-18.7	0	-18.6	0.2501	-18.6	0	-18.6	0.2487	-18.6	0	-18.5	0.5578	-18.5	0	-18.5	0.7038	-18.5	0	-18.4	0.6978	-18.4	0	-18.4	0.6819	-18.4	0
-18.6	0.1228	-18.6	0	-18.6	0.0448	-18.6	0	-18.5	0.2527	-18.5	0	-18.5	0.2511	-18.5	0	-18.4	0.5446	-18.4	0	-18.4	0.6907	-18.4	0	-18.3	0.7255	-18.3	0	-18.3	0.6977	-18.3	0
-18.5	0.1215	-18.5	0	-18.5	0.0261	-18.5	0	-18.4	0.2348	-18.4	0	-18.4	0.253	-18.4	0	-18.3	0.5565	-18.3	0	-18.3	0.6984	-18.3	0	-18.2	0.7523	-18.2	0	-18.2	0.6769	-18.2	0
-18.4	0.1105	-18.4	0	-18.4	0.0216	-18.4	0	-18.3	0.2268	-18.3	0	-18.3	0.2938	-18.3	0	-18.2	0.5445	-18.2	0	-18.2	0.6971	-18.2	0	-18.1	0.7786	-18.1	0	-18.1	0.6427	-18.1	0
-18.3	0.1158	-18.3	0	-18.3	0.0582	-18.3	0	-18.2	0.2088	-18.2	0	-18.2	0.2953	-18.2	0	-18.1	0.5252	-18.1	0	-18.1	0.6943	-18.1	0	-18	0.8043	-18	0	-18	0.6561	-18	0
-18.2	0.1034	-18.2	0	-18.2	0.0826	-18.2	0	-18.1	0.1891	-18.1	0	-18.1	0.2873	-18.1	0	-18	0.5444	-18	0	-18	0.7082	-18	0	-17.9	0.8185	-17.9	0	-17.9	0.6622	-17.9	0
-18.1	0.0982	-18.1	0	-18.1	0.0882	-18.1	0	-18	0.2027	-18	0	-18	0.3056	-18	0	-17.9	0.5517	-17.9	0	-17.9	0.7061	-17.9	0	-17.8	0.8135	-17.8	0	-17.8	0.6717	-17.8	0
-18	0.1088	-18	0	-18	0.1026	-18	0	-17.9	0.2021	-17.9	0	-17.9	0.3013	-17.9	0	-17.8	0.5554	-17.8	0	-17.8	0.6853	-17.8	0	-17.7	0.7949	-17.7	0	-17.7	0.7036	-17.7	0
-17.9	0.1102	-17.9	0	-17.9	0.0816	-17.9	0	-17.8	0.2042	-17.8	0	-17.8	0.3	-17.8	0	-17.7	0.5761	-17.7	0	-17.7	0.6802	-17.7	0	-17.6	0.770599	-17.6	0	-17.6	0.743799	-17.6	0
-17.8	0.1037	-17.8	0	-17.8	0.0568	-17.8	0	-17.7	0.2221	-17.7	0	-17.7	0.3152	-17.7	0	-17.6	0.6001	-17.6	0	-17.6	0.696	-17.6	0	-17.5	0.7395	-17.5	0	-17.5	0.7626	-17.5	0
-17.7	0.121	-17.7	0	-17.7	0.0359	-17.7	0	-17.6	0.255499	-17.6	0	-17.6	0.337099	-17.6	0	-17.5	0.599	-17.5	0	-17.5	0.6975	-17.5	0	-17.4	0.6976	-17.4	0	-17.4	0.7552	-17.4	0
-17.6	0.1506	-17.6	0	-17.6	0.0303	-17.6	0	-17.5	0.2705	-17.5	0	-17.5	0.3407	-17.5	0	-17.4	0.5962	-17.4	0	-17.4	0.6777	-17.4	0	-17.3	0.6541	-17.3	0	-17.3	0.7345	-17.3	0
-17.5	0.1684	-17.5	0	-17.5	0.0253	-17.5	0	-17.4	0.2727	-17.4	0	-17.4	0.321	-17.4	0	-17.3	0.5891	-17.3	0	-17.3	0.6563	-17.3	0	-17.2	0.6557	-17.2	0	-17.2	0.7422	-17.2	0
-17.4	0.1644	-17.4	0	-17.4	0.0249	-17.4	0	-17.3	0.2644	-17.3	0	-17.3	0.3163	-17.3	0	-17.2	0.5992	-17.2	0	-17.2	0.6573	-17.2	0	-17.1	0.668	-17.1	0	-17.1	0.7318	-17.1	0
-17.3	0.1577	-17.3	0	-17.3	0.0259	-17.3	0	-17.2	0.2637	-17.2	0	-17.2	0.3362	-17.2	0	-17.1	0.5842	-17.1	0	-17.1	0.6498	-17.1	0	-17	0.6954	-17	0	-17	0.7377	-17	0
-17.2	0.1578	-17.2	0	-17.2	0.0637	-17.2	0	-17.1	0.2463	-17.1	0	-17.1	0.3332	-17.1	0	-17	0.5847	-17	0	-17	0.6381	-17	0	-16.9	0.7148	-16.9	0	-16.9	0.7585	-16.9	0
-17.1	0.1531	-17.1	0	-17.1	0.1079	-17.1	0	-17	0.2342	-17	0	-17	0.3255	-17	0	-16.9	0.5905	-16.9	0	-16.9	0.6352	-16.9	0	-16.8	0.697	-16.8	0	-16.8	0.7577	-16.8	0
-17	0.1587	-17	0	-17	0.1305	-17	0	-16.9	0.239099	-16.9	0	-16.9	0.337599	-16.9	0	-16.8	0.5934	-16.8	0	-16.8	0.6409	-16.8	0	-16.7	0.6441	-16.7	0	-16.7	0.7318	-16.7	0
-16.9	0.1737	-16.9	0	-16.9	0.1472	-16.9	0	-16.8	0.243	-16.8	0	-16.8	0.3489	-16.8	0	-16.7	0.584	-16.7	0	-16.7	0.6313	-16.7	0	-16.6	0.5851	-16.6	0	-16.6	0.7146	-16.6	0
-16.8	0.1676	-16.8	0	-16.8	0.1426	-16.8	0	-16.7	0.2406	-16.7	0	-16.7	0.3344	-16.7	0	-16.6	0.5701	-16.6	0	-16.6	0.6117	-16.6	0	-16.5	0.508	-16.5	0	-16.5	0.7026	-16.5	0
-16.7	0.1565	-16.7	0	-16.7	0.1031	-16.7	0	-16.6	0.241	-16.6	0	-16.6	0.3028	-16.6	0	-16.5	0.558701	-16.5	0	-16.5	0.605901	-16.5	0	-16.4	0.4614	-16.4	0	-16.4	0.6983	-16.4	0
-16.6	0.1466	-16.6	0	-16.6	0.0357	-16.6	0	-16.5	0.254	-16.5	0	-16.5	0.2699	-16.5	0	-16.4	0.5498	-16.4	0	-16.4	0.6084	-16.4	0	-16.3	0.4285	-16.3	0	-16.3	0.6885	-16.3	0
-16.5	0.1386	-16.5	0	-16.5	0.0053	-16.5	0	-16.4	0.270399	-16.4	0	-16.4	0.218899	-16.4	0	-16.3	0.5219	-16.3	0	-16.3	0.6059	-16.3	0	-16.2	0.4142	-16.2	0	-16.2	0.7044	-16.2	0
-16.4	0.1509	-16.4	0	-16.4	-0.0142	-16.4	0	-16.3	0.2628	-16.3	0	-16.3	0.1949	-16.3	0	-16.2	0.4906	-16.2	0	-16.2	0.6122	-16.2	0	-16.1	0.4262	-16.1	0	-16.1	0.7113	-16.1	0
-16.3	0.1581	-16.3	0	-16.3	-0.0456	-16.3	0	-16.2	0.2699	-16.2	0	-16.2	0.1975	-16.2	0	-16.1	0.486	-16.1	0	-16.1	0.6245	-16.1	0	-16	0.468	-16	0	-16	0.7073	-16	0
-16.2	0.1727	-16.2	0	-16.2	-0.0365	-16.2	0	-16.1	0.2823	-16.1	0	-16.1	0.2318	-16.1	0	-16	0.4821	-16	0	-16	0.6268	-16	0	-15.9	0.5144	-15.9	0	-15.9	0.7033	-15.9	0
-16.1	0.1891	-16.1	0	-16.1	0.0231	-16.1	0	-16	0.2742	-16	0	-16	0.2828	-16	0	-15.9	0.5052	-15.9	0	-15.9	0.6272	-15.9	0	-15.8	0.582	-15.8	0	-15.8	0.7027	-15.8	0
-16	0.1915	-16	0	-16	0.0721	-16	0	-15.9	0.2682	-15.9	0	-15.9	0.3353	-15.9	0	-15.8	0.5458	-15.8	0	-15.8	0.6425	-15.8	0	-15.7	0.6153	-15.7	0	-15.7	0.6785	-15.7	0
-15.9	0.1902	-15.9	0	-15.9	0.1035	-15.9	0	-15.8	0.2553	-15.8	0	-15.8	0.3863	-15.8	0	-15.7	0.5624	-15.7	0	-15.7	0.6399	-15.7	0	-15.6	0.6311	-15.6	0	-15.6	0.6632	-15.6	0
-15.8	0.1889	-15.8	0	-15.8	0.129	-15.8	0	-15.7	0.2346	-15.7	0	-15.7	0.4135	-15.7	0	-15.6	0.5835	-15.6	0	-15.6	0.6433	-15.6	0	-15.5	0.619	-15.5	0	-15.5	0.6522	-15.5	0
-15.7	0.1828	-15.7	0	-15.7	0.1221	-15.7	0	-15.6	0.2382	-15.6	0	-15.6	0.4343	-15.6	0	-15.5	0.5735	-15.5	0	-15.5	0.6338	-15.5	0	-15.4	0.5886	-15.4	0	-15.4	0.6289	-15.4	0
-15.6	0.19	-15.6	0	-15.6	0.1185	-15.6	0	-15.5	0.2287	-15.5	0	-15.5	0.4196	-15.5	0	-15.4	0.554	-15.4	0	-15.4	0.6181	-15.4	0	-15.3	0.5837	-15.3	0	-15.3	0.6097	-15.3	0
-15.5	0.1778	-15.5	0	-15.5	0.1107	-15.5	0	-15.4	0.2209	-15.4	0	-15.4	0.3756	-15.4	0	-15.3	0.5385	-15.3	0	-15.3	0.6026	-15.3	0	-15.2	0.578	-15.2	0	-15.2	0.5939	-15.2	0
-15.4	0.1551	-15.4	0	-15.4	0.0973	-15.4	0	-15.3	0.2231	-15.3	0	-15.3	0.331	-15.3	0	-15.2	0.5083	-15.2	0	-15.2	0.5898	-15.2	0	-15.1	0.5851	-15.1	0	-15.1	0.5899	-15.1	0
-15.3	0.1212	-15.3	0	-15.3	0.0885	-15.3	0	-15.2	0.2138	-15.2	0	-15.2	0.2822	-15.2	0	-15.1	0.4704	-15.1	0	-15.1	0.5803	-15.1	0	-15	0.5661	-15	0	-15	0.5876	-15	0
-15.2	0.0821	-15.2	0	-15.2	0.0752	-15.2	0	-15.1	0.1991	-15.1	0	-15.1	0.2457	-15.1	0	-15	0.4363	-15	0	-15	0.5686	-15	0	-14.9	0.5437	-14.9	0	-14.9	0.5785	-14.9	0
-15.1	0.0549	-15.1	0	-15.1	0.0643	-15.1	0	-15	0.2005	-15	0	-15	0.2129	-15	0	-14.9	0.4314	-14.9	0	-14.9	0.5545	-14.9	0	-14.8	0.5437	-14.8	0	-14.8	0.5788	-14.8	0
-15	0.0353	-15	0	-15	0.0591	-15	0	-14.9	0.1932	-14.9	0	-14.9	0.1927	-14.9	0	-14.8	0.4538	-14.8	0	-14.8	0.5552	-14.8	0	-14.7	0.543	-14.7	0	-14.7	0.5726	-14.7	0
-14.9	0.0385	-14.9	0	-14.9	0.0542	-14.9	0	-14.8	0.1854	-14.8	0	-14.8	0.2229	-14.8	0	-14.7	0.4829	-14.7	0	-14.7	0.5521	-14.7	0	-14.6	0.545	-14.6	0	-14.6	0.5615	-14.6	0
-14.8	0.0604	-14.8	0	-14.8	0.0629	-14.8	0	-14.7	0.1783	-14.7	0	-14.7	0.2657	-14.7	0	-14.6	0.4967	-14.6	0	-14.6	0.5522	-14.6	0	-14.5	0.5505	-14.5	0	-14.5	0.5442	-14.5	0
-14.7	0.0905	-14.7	0	-14.7	0.0724	-14.7	0	-14.6	0.1718	-14.6	0	-14.6	0.2779	-14.6	0	-14.5	0.492399	-14.5	0	-14.5	0.545099	-14.5	0	-14.4	0.5328	-14.4	0	-14.4	0.5185	-14.4	0
-14.6	0.1129	-14.6	0	-14.6	0.0726	-14.6	0	-14.5	0.1591	-14.5	0	-14.5	0.2865	-14.5	0	-14.4	0.457699	-14.4	0	-14.4	0.525899	-14.4	0	-14.3	0.4977	-14.3	0	-14.3	0.4894	-14.3	0
-14.5	0.1174	-14.5	0	-14.5	0.0819	-14.5	0	-14.4	0.158501	-14.4	0	-14.4	0.270701	-14.4	0	-14.3	0.4127	-14.3	0	-14.3	0.5057	-14.3	0	-14.2	0.468601	-14.2	0	-14.2	0.470401	-14.2	0
-14.4	0.1057	-14.4	0	-14.4	0.0835	-14.4	0	-14.3	0.137801	-14.3	0	-14.3	0.235401	-14.3	0	-14.2	0.3886	-14.2	0	-14.2	0.4744	-14.2	0	-14.1	0.455	-14.1	0	-14.1	0.4528	-14.1	0
-14.3	0.0784	-14.3	0	-14.3	0.0744	-14.3	0	-14.2	0.126701	-14.2	0	-14.2	0.213701	-14.2	0	-14.1	0.3718	-14.1	0	-14.1	0.4666	-14.1	0	-14	0.4381	-14	0	-14	0.4427	-14	0
-14.2	0.0476	-14.2	0	-14.2	0.0598	-14.2	0	-14.1	0.124	-14.1	0	-14.1	0.2034	-14.1	0	-14	0.3546	-14	0	-14	0.4609	-14	0	-13.9	0.4334	-13.9	0	-13.9	0.4402	-13.9	0
-14.1	0.0344	-14.1	0	-14.1	0.0533	-14.1	0	-14	0.1227	-14	0	-14	0.1885	-14	0	-13.9	0.3449	-13.9	0	-13.9	0.4566	-13.9	0	-13.8	0.4262	-13.8	0	-13.8	0.4453	-13.8	0
-14	0.0247	-14	0	-14	0.0449	-14	0	-13.9	0.1336	-13.9	0	-13.9	0.1969	-13.9	0	-13.8	0.3417	-13.8	0	-13.8	0.4605	-13.8	0	-13.7	0.4171	-13.7	0	-13.7	0.4448	-13.7	0
-13.9	0.0197	-13.9	0	-13.9	0.0392	-13.9	0	-13.8	0.1526	-13.8	0	-13.8	0.1963	-13.8	0	-13.7	0.3075	-13.7	0	-13.7	0.4605	-13.7	0	-13.6	0.4052	-13.6	0	-13.6	0.4311	-13.6	0
-13.8	0.0173	-13.8	0	-13.8	0.0419	-13.8	0	-13.7	0.1504	-13.7	0	-13.7	0.1908	-13.7	0	-13.6	0.2994	-13.6	0	-13.6	0.4606	-13.6	0	-13.5	0.406	-13.5	0	-13.5	0.4379	-13.5	0
-13.7	0.0126	-13.7	0	-13.7	0.038	-13.7	0	-13.6	0.1481	-13.6	0	-13.6	0.1765	-13.6	0	-13.5	0.3132	-13.5	0	-13.5	0.4608	-13.5	0	-13.4	0.4143	-13.4	0	-13.4	0.4418	-13.4	0
-13.6	0.0118	-13.6	0	-13.6	0.026	-13.6	0	-13.5	0.1526	-13.5	0	-13.5	0.1719	-13.5	0	-13.4	0.3359	-13.4	0	-13.4	0.4645	-13.4	0	-13.3	0.4165	-13.3	0	-13.3	0.4399	-13.3	0
-13.5	0.0351	-13.5	0	-13.5	0.0455	-13.5	0	-13.4	0.162	-13.4	0	-13.4	0.1685	-13.4	0	-13.3	0.3609	-13.3	0	-13.3	0.4507	-13.3	0	-13.2	0.4292	-13.2	0	-13.2	0.4356	-13.2	0
-13.4	0.0652	-13.4	0	-13.4	0.0603	-13.4	0	-13.3	0.1619	-13.3	0	-13.3	0.1669	-13.3	0	-13.2	0.3766	-13.2	0	-13.2	0.4403	-13.2	0	-13.1	0.4589	-13.1	0	-13.1	0.4578	-13.1	0
-13.3	0.0875	-13.3	0	-13.3	0.0612	-13.3	0	-13.2	0.1576	-13.2	0	-13.2	0.1663	-13.2	0	-13.1	0.4155	-13.1	0	-13.1	0.443	-13.1	0	-13	0.4785	-13	0	-13	0.4803	-13	0
-13.2	0.1101	-13.2	0	-13.2	0.0744	-13.2	0	-13.1	0.1641	-13.1	0	-13.1	0.1966	-13.1	0	-13	0.4551	-13	0	-13	0.4429	-13	0	-12.9	0.4712	-12.9	0	-12.9	0.4712	-12.9	0
-13.1	0.1439	-13.1	0	-13.1	0.1018	-13.1	0	-13	0.1753	-13	0	-13	0.2212	-13	0	-12.9	0.4667	-12.9	0	-12.9	0.4262	-12.9	0	-12.8	0.4598	-12.8	0	-12.8	0.4583	-12.8	0
-13	0.1778	-13	0	-13	0.1437	-13	0	-12.9	0.1708	-12.9	0	-12.9	0.2179	-12.9	0	-12.8	0.4566	-12.8	0	-12.8	0.4228	-12.8	0	-12.7	0.4452	-12.7	0	-12.7	0.4402	-12.7	0
-12.9	0.1806	-12.9	0	-12.9	0.15	-12.9	0	-12.8	0.1862	-12.8	0	-12.8	0.2064	-12.8	0	-12.7	0.4253	-12.7	0	-12.7	0.4345	-12.7	0	-12.6	0.4237	-12.6	0	-12.6	0.4236	-12.6	0
-12.8	0.1751	-12.8	0	-12.8	0.1359	-12.8	0	-12.7	0.1682	-12.7	0	-12.7	0.2155	-12.7	0	-12.6	0.3967	-12.6	0	-12.6	0.439	-12.6	0	-12.5	0.4245	-12.5	0	-12.5	0.4443	-12.5	0
-12.7	0.1624	-12.7	0	-12.7	0.1165	-12.7	0	-12.6	0.1598	-12.6	0	-12.6	0.2086	-12.6	0	-12.5	0.3876	-12.5	0	-12.5	0.4293	-12.5	0	-12.4	0.3733	-12.4	0	-12.4	0.4345	-12.4	0
-12.6	0.0994	-12.6	0	-12.6	0.1041	-12.6	0	-12.5	0.1812	-12.5	0	-12.5	0.2222	-12.5	0	-12.4	0.3531	-12.4	0	-12.4	0.4192	-12.4	0	-12.3	0.3745	-12.3	0	-12.3	0.4357	-12.3	0
-12.5	0.0988	-12.5	0	-12.5	0.1058	-12.5	0	-12.4	0.164	-12.4	0	-12.4	0.2041	-12.4	0	-12.3	0.3362	-12.3	0	-12.3	0.4348	-12.3	0	-12.2	0.3723	-12.2	0	-12.2	0.4316	-12.2	0
-12.4	0.093	-12.4	0	-12.4	0.1034	-12.4	0	-12.3	0.1431	-12.3	0	-12.3	0.1979	-12.3	0	-12.2	0.3383	-12.2	0	-12.2	0.4419	-12.2	0	-12.1	0.409299	-12.1	0	-12.1	0.454299	-12.1	0
-12.3	0.0831	-12.3	0	-12.3	0.0995	-12.3	0	-12.2	0.1775	-12.2	0	-12.2	0.2075	-12.2	0	-12.1	0.3725	-12.1	0	-12.1	0.4813	-12.1	0	-12	0.4185	-12	0	-12	0.4588	-12	0
-12.2	0.0946	-12.2	0	-12.2	0.1037	-12.2	0	-12.1	0.218899	-12.1	0	-12.1	0.252699	-12.1	0	-12	0.4021	-12	0	-12	0.4855	-12	0	-11.9	0.4043	-11.9	0	-11.9	0.4445	-11.9	0
-12.1	0.1225	-12.1	0	-12.1	0.1299	-12.1	0	-12	0.2526	-12	0	-12	0.2782	-12	0	-11.9	0.3996	-11.9	0	-11.9	0.4702	-11.9	0	-11.8	0.3489	-11.8	0	-11.8	0.3845	-11.8	0
-12	0.1227	-12	0	-12	0.1341	-12	0	-11.9	0.2756	-11.9	0	-11.9	0.2939	-11.9	0	-11.8	0.3489	-11.8	0	-11.8	0.3978	-11.8	0	-11.7	0.2972	-11.7	0	-11.7	0.3382	-11.7	0
-11.9	0.1115	-11.9	0	-11.9	0.1603	-11.9	0	-11.8	0.2613	-11.8	0	-11.8	0.2904	-11.8	0	-11.7	0.339	-11.7	0	-11.7	0.369	-11.7	0	-11.6	0.2859	-11.6	0	-11.6	0.3372	-11.6	0
-11.8	0.0652	-11.8	0	-11.8	0.1523	-11.8	0	-11.7	0.2492	-11.7	0	-11.7	0.2995	-11.7	0	-11.6	0.3333	-11.6	0	-11.6	0.3633	-11.6	0	-11.5	0.3035	-11.5	0	-11.5	0.3362	-11.5	0
-11.7	0.0588	-11.7	0	-11.7	0.1466	-11.7	0	-11.6	0.2492	-11.6	0	-11.6	0.2862	-11.6	0	-11.5	0.3099	-11.5	0	-11.5	0.3686	-11.5	0	-11.4	0.3106	-11.4	0	-11.4	0.342	-11.4	0
-11.6	0.0648	-11.6	0	-11.6	0.1335	-11.6	0	-11.5	0.2274	-11.5	0	-11.5	0.2789	-11.5	0	-11.4	0.3015	-11.4	0	-11.4	0.3799	-11.4	0	-11.3	0.3306	-11.3	0	-11.3	0.3589	-11.3	0
-11.5	0.0744	-11.5	0	-11.5	0.127	-11.5	0	-11.4	0.2256	-11.4	0	-11.4	0.2809	-11.4	0	-11.3	0.3045	-11.3	0	-11.3	0.3909	-11.3	0	-11.2	0.3482	-11.2	0	-11.2	0.3715	-11.2	0
-11.4	0.0883	-11.4	0	-11.4	0.1358	-11.4	0	-11.3	0.2202	-11.3	0	-11.3	0.2754	-11.3	0	-11.2	0.3123	-11.2	0	-11.2	0.395	-11.2	0	-11.1	0.3546	-11.1	0	-11.1	0.3753	-11.1	0
-11.3	0.0856	-11.3	0	-11.3	0.1176	-11.3	0	-11.2	0.2124	-11.2	0	-11.2	0.2716	-11.2	0	-11.1	0.3224	-11.1	0	-11.1	0.3864	-11.1	0	-11	0.344	-11	0	-11	0.379	-11	0
-11.2	0.0941	-11.2	0	-11.2	0.1257	-11.2	0	-11.1	0.194	-11.1	0	-11.1	0.2552	-11.1	0	-11	0.3124	-11	0	-11	0.3858	-11	0	-10.9	0.3477	-10.9	0	-10.9	0.3773	-10.9	0
-11.1	0.0985	-11.1	0	-11.1	0.1154	-11.1	0	-11	0.1892	-11	0	-11	0.2498	-11	0	-10.9	0.2998	-10.9	0	-10.9	0.3956	-10.9	0	-10.8	0.3655	-10.8	0	-10.8	0.3809	-10.8	0
-11	0.0879	-11	0	-11	0.0971	-11	0	-10.9	0.1847	-10.9	0	-10.9	0.2367	-10.9	0	-10.8	0.3011	-10.8	0	-10.8	0.3979	-10.8	0	-10.7	0.361	-10.7	0	-10.7	0.3768	-10.7	0
-10.9	0.0846	-10.9	0	-10.9	0.0886	-10.9	0	-10.8	0.1548	-10.8	0	-10.8	0.2249	-10.8	0	-10.7	0.298	-10.7	0	-10.7	0.4012	-10.7	0	-10.6	0.3587	-10.6	0	-10.6	0.3795	-10.6	0
-10.8	0.0863	-10.8	0	-10.8	0.08	-10.8	0	-10.7	0.1512	-10.7	0	-10.7	0.2185	-10.7	0	-10.6	0.292	-10.6	0	-10.6	0.394	-10.6	0	-10.5	0.371	-10.5	0	-10.5	0.3767	-10.5	0
-10.7	0.0967	-10.7	0	-10.7	0.0802	-10.7	0	-10.6	0.1343	-10.6	0	-10.6	0.2047	-10.6	0	-10.5	0.2719	-10.5	0	-10.5	0.3876	-10.5	0	-10.4	0.3687	-10.4	0	-10.4	0.3519	-10.4	0
-10.6	0.1055	-10.6	0	-10.6	0.0617	-10.6	0	-10.5	0.1294	-10.5	0	-10.5	0.1859	-10.5	0	-10.4	0.2458	-10.4	0	-10.4	0.3689	-10.4	0	-10.3	0.3597	-10.3	0	-10.3	0.3371	-10.3	0
-10.5	0.1137	-10.5	0	-10.5	0.0494	-10.5	0	-10.4	0.1194	-10.4	0	-10.4	0.1713	-10.4	0	-10.3	0.2276	-10.3	0	-10.3	0.3691	-10.3	0	-10.2	0.3424	-10.2	0	-10.2	0.3402	-10.2	0
-10.4	0.1097	-10.4	0	-10.4	0.0463	-10.4	0	-10.3	0.1062	-10.3	0	-10.3	0.1549	-10.3	0	-10.2	0.2027	-10.2	0	-10.2	0.357	-10.2	0	-10.1	0.321801	-10.1	0	-10.1	0.328701	-10.1	0
-10.3	0.1221	-10.3	0	-10.3	0.0489	-10.3	0	-10.2	0.0859004	-10.2	0	-10.2	0.1278	-10.2	0	-10.1	0.1705	-10.1	0	-10.1	0.3333	-10.1	0	-10	0.3049	-10	0	-10	0.3235	-10	0
-10.2	0.1106	-10.2	0	-10.2	0.0428	-10.2	0	-10.1	0.0550006	-10.1	0	-10.1	0.112601	-10.1	0	-10	0.1501	-10	0	-10	0.2984	-10	0	-9.9	0.2672	-9.9	0	-9.9	0.2845	-9.9	0
-10.1	0.085	-10.1	0	-10.1	0.002	-10.1	0	-10	0.0241	-10	0	-10	0.0967	-10	0	-9.9	0.1416	-9.9	0	-9.9	0.232	-9.9	0	-9.8	0.2378	-9.8	0	-9.8	0.2541	-9.8	0
-10	0.0257	-10	0	-10	-0.0252	-10	0	-9.9	0.00910034	-9.9	0	-9.9	0.0757003	-9.9	0	-9.8	0.1208	-9.8	0	-9.8	0.1963	-9.8	0	-9.7	0.236499	-9.7	0	-9.7	0.257799	-9.7	0
-9.9	-0.0117	-9.9	0	-9.9	-0.0421	-9.9	0	-9.8	0.0115	-9.8	0	-9.8	0.0611	-9.8	0	-9.7	0.1491	-9.7	0	-9.7	0.2079	-9.7	0	-9.6	0.2458	-9.6	0	-9.6	0.2625	-9.6	0
-9.8	-0.0228	-9.8	0	-9.8	-0.0561	-9.8	0	-9.7	0.0414993	-9.7	0	-9.7	0.0676993	-9.7	0	-9.6	0.1713	-9.6	0	-9.6	0.2216	-9.6	0	-9.5	0.256	-9.5	0	-9.5	0.2706	-9.5	0
-9.7	0.0179	-9.7	0	-9.7	-0.0305	-9.7	0	-9.6	0.0691995	-9.6	0	-9.6	0.0860995	-9.6	0	-9.5	0.1763	-9.5	0	-9.5	0.2353	-9.5	0	-9.4	0.2468	-9.4	0	-9.4	0.2654	-9.4	0
-9.6	0.0426	-9.6	0	-9.6	0.003	-9.6	0	-9.5	0.0922	-9.5	0	-9.5	0.105	-9.5	0	-9.4	0.1762	-9.4	0	-9.4	0.2282	-9.4	0	-9.3	0.2394	-9.3	0	-9.3	0.2499	-9.3	0
-9.5	0.0639	-9.5	0	-9.5	0.0105	-9.5	0	-9.4	0.089	-9.4	0	-9.4	0.106	-9.4	0	-9.3	0.1689	-9.3	0	-9.3	0.2308	-9.3	0	-9.2	0.2337	-9.2	0	-9.2	0.244	-9.2	0
-9.4	0.0575	-9.4	0	-9.4	0.0132	-9.4	0	-9.3	0.0912	-9.3	0	-9.3	0.1006	-9.3	0	-9.2	0.1677	-9.2	0	-9.2	0.2244	-9.2	0	-9.1	0.2268	-9.1	0	-9.1	0.2464	-9.1	0
-9.3	0.0497	-9.3	0	-9.3	0.0055	-9.3	0	-9.2	0.0979	-9.2	0	-9.2	0.1024	-9.2	0	-9.1	0.1761	-9.1	0	-9.1	0.217	-9.1	0	-9	0.2151	-9	0	-9	0.2384	-9	0
-9.2	0.0418	-9.2	0	-9.2	0.0052	-9.2	0	-9.1	0.0917	-9.1	0	-9.1	0.1039	-9.1	0	-9	0.1802	-9	0	-9	0.2095	-9	0	-8.9	0.2135	-8.9	0	-8.9	0.2346	-8.9	0
-9.1	0.0496	-9.1	0	-9.1	0.0134	-9.1	0	-9	0.0867	-9	0	-9	0.1044	-9	0	-8.9	0.1809	-8.9	0	-8.9	0.2073	-8.9	0	-8.8	0.2073	-8.8	0	-8.8	0.2281	-8.8	0
-9	0.0526	-9	0	-9	0.0187	-9	0	-8.9	0.0929	-8.9	0	-8.9	0.1056	-8.9	0	-8.8	0.1754	-8.8	0	-8.8	0.2025	-8.8	0	-8.7	0.2054	-8.7	0	-8.7	0.2233	-8.7	0
-8.9	0.0539	-8.9	0	-8.9	0.0227	-8.9	0	-8.8	0.0896	-8.8	0	-8.8	0.1022	-8.8	0	-8.7	0.1707	-8.7	0	-8.7	0.1958	-8.7	0	-8.6	0.1917	-8.6	0	-8.6	0.2148	-8.6	0
-8.8	0.0523	-8.8	0	-8.8	0.0214	-8.8	0	-8.7	0.0862001	-8.7	0	-8.7	0.0952001	-8.7	0	-8.6	0.1586	-8.6	0	-8.6	0.1844	-8.6	0	-8.5	0.185	-8.5	0	-8.5	0.204	-8.5	0
-8.7	0.0485	-8.7	0	-8.7	0.0181	-8.7	0	-8.6	0.0810001	-8.6	0	-8.6	0.0885001	-8.6	0	-8.5	0.1571	-8.5	0	-8.5	0.1819	-8.5	0	-8.4	0.1853	-8.4	0	-8.4	0.2014	-8.4	0
-8.6	0.0466	-8.6	0	-8.6	0.0159	-8.6	0	-8.5	0.0739	-8.5	0	-8.5	0.0839	-8.5	0	-8.4	0.1579	-8.4	0	-8.4	0.1755	-8.4	0	-8.3	0.1762	-8.3	0	-8.3	0.1935	-8.3	0
-8.5	0.0498	-8.5	0	-8.5	0.0178	-8.5	0	-8.4	0.0753	-8.4	0	-8.4	0.0807	-8.4	0	-8.3	0.1482	-8.3	0	-8.3	0.1641	-8.3	0	-8.2	0.1791	-8.2	0	-8.2	0.1951	-8.2	0
-8.4	0.0492	-8.4	0	-8.4	0.0155	-8.4	0	-8.3	0.0734001	-8.3	0	-8.3	0.0799001	-8.3	0	-8.2	0.1444	-8.2	0	-8.2	0.1655	-8.2	0	-8.1	0.1748	-8.1	0	-8.1	0.1918	-8.1	0
-8.3	0.0464	-8.3	0	-8.3	0.0138	-8.3	0	-8.2	0.0758	-8.2	0	-8.2	0.0805	-8.2	0	-8.1	0.1441	-8.1	0	-8.1	0.1644	-8.1	0	-8	0.1661	-8	0	-8	0.1822	-8	0
-8.2	0.0568	-8.2	0	-8.2	0.0196	-8.2	0	-8.1	0.077	-8.1	0	-8.1	0.081	-8.1	0	-8	0.1373	-8	0	-8	0.1553	-8	0	-7.9	0.1564	-7.9	0	-7.9	0.1739	-7.9	0
-8.1	0.056	-8.1	0	-8.1	0.0239	-8.1	0	-8	0.0736	-8	0	-8	0.0717	-8	0	-7.9	0.1302	-7.9	0	-7.9	0.1491	-7.9	0	-7.8	0.1508	-7.8	0	-7.8	0.1651	-7.8	0
-8	0.0521	-8	0	-8	0.0186	-8	0	-7.9	0.0700001	-7.9	0	-7.9	0.0628001	-7.9	0	-7.8	0.1231	-7.8	0	-7.8	0.1416	-7.8	0	-7.7	0.1479	-7.7	0	-7.7	0.1552	-7.7	0
-7.9	0.0497	-7.9	0	-7.9	0.0177	-7.9	0	-7.8	0.0633001	-7.8	0	-7.8	0.0639001	-7.8	0	-7.7	0.1177	-7.7	0	-7.7	0.1389	-7.7	0	-7.6	0.1436	-7.6	0	-7.6	0.1493	-7.6	0
-7.8	0.0434	-7.8	0	-7.8	0.011	-7.8	0	-7.7	0.0578	-7.7	0	-7.7	0.0608	-7.7	0	-7.6	0.1124	-7.6	0	-7.6	0.1365	-7.6	0	-7.5	0.1302	-7.5	0	-7.5	0.1369	-7.5	0
-7.7	0.0439	-7.7	0	-7.7	0.0109	-7.7	0	-7.6	0.055	-7.6	0	-7.6	0.0577	-7.6	0	-7.5	0.1002	-7.5	0	-7.5	0.1256	-7.5	0	-7.4	0.1273	-7.4	0	-7.4	0.1329	-7.4	0
-7.6	0.0444	-7.6	0	-7.6	0.0115	-7.6	0	-7.5	0.0452	-7.5	0	-7.5	0.0495	-7.5	0	-7.4	0.0994	-7.4	0	-7.4	0.1222	-7.4	0	-7.3	0.1179	-7.3	0	-7.3	0.1314	-7.3	0
-7.5	0.037	-7.5	0	-7.5	0.007	-7.5	0	-7.4	0.0493	-7.4	0	-7.4	0.047	-7.4	0	-7.3	0.0932	-7.3	0	-7.3	0.1147	-7.3	0	-7.2	0.1093	-7.2	0	-7.2	0.1279	-7.2	0
-7.4	0.0396	-7.4	0	-7.4	0.0086	-7.4	0	-7.3	0.0446	-7.3	0	-7.3	0.0448	-7.3	0	-7.2	0.0823	-7.2	0	-7.2	0.1074	-7.2	0	-7.1	0.1046	-7.1	0	-7.1	0.1233	-7.1	0
-7.3	0.0323	-7.3	0	-7.3	0.0102	-7.3	0	-7.2	0.0405001	-7.2	0	-7.2	0.0395001	-7.2	0	-7.1	0.0755	-7.1	0	-7.1	0.0966	-7.1	0	-7	0.0991	-7	0	-7	0.1184	-7	0
-7.2	0.0286	-7.2	0	-7.2	0.0122	-7.2	0	-7.1	0.0372001	-7.1	0	-7.1	0.0326001	-7.1	0	-7	0.0751999	-7	0	-7	0.0915999	-7	0	-6.9	0.0911	-6.9	0	-6.9	0.1105	-6.9	0
-7.1	0.0263	-7.1	0	-7.1	0.0073	-7.1	0	-7	0.0373	-7	0	-7	0.0348	-7	0	-6.9	0.0682999	-6.9	0	-6.9	0.0817999	-6.9	0	-6.8	0.0836	-6.8	0	-6.8	0.1042	-6.8	0
-7	0.0254	-7	0	-7	0.0069	-7	0	-6.9	0.0322001	-6.9	0	-6.9	0.0280001	-6.9	0	-6.8	0.068	-6.8	0	-6.8	0.0746	-6.8	0	-6.7	0.0814	-6.7	0	-6.7	0.0978	-6.7	0
-6.9	0.0167	-6.9	0	-6.9	-0.0002	-6.9	0	-6.8	0.0253001	-6.8	0	-6.8	0.0240001	-6.8	0	-6.7	0.0742	-6.7	0	-6.7	0.0724	-6.7	0	-6.6	0.0764	-6.6	0	-6.6	0.0948	-6.6	0
-6.8	0.0108	-6.8	0	-6.8	-0.0042	-6.8	0	-6.7	0.0287	-6.7	0	-6.7	0.025	-6.7	0	-6.6	0.0747	-6.6	0	-6.6	0.068	-6.6	0	-6.5	0.0771	-6.5	0	-6.5	0.0931	-6.5	0
-6.7	0.0146	-6.7	0	-6.7	-0.001	-6.7	0	-6.6	0.0266	-6.6	0	-6.6	0.0218	-6.6	0	-6.5	0.0732	-6.5	0	-6.5	0.0671	-6.5	0	-6.4	0.0719	-6.4	0	-6.4	0.0918	-6.4	0
-6.6	0.0115	-6.6	0	-6.6	0.0012	-6.6	0	-6.5	0.0274	-6.5	0	-6.5	0.0255	-6.5	0	-6.4	0.0695	-6.4	0	-6.4	0.0636	-6.4	0	-6.3	0.0687	-6.3	0	-6.3	0.0862	-6.3	0
-6.5	0.0125	-6.5	0	-6.5	0.0068	-6.5	0	-6.4	0.0255	-6.4	0	-6.4	0.0262	-6.4	0	-6.3	0.0635	-6.3	0	-6.3	0.0605	-6.3	0	-6.2	0.066	-6.2	0	-6.2	0.0785	-6.2	0
-6.4	0.0108	-6.4	0	-6.4	0.0082	-6.4	0	-6.3	0.0252	-6.3	0	-6.3	0.0273	-6.3	0	-6.2	0.0591999	-6.2	0	-6.2	0.0581999	-6.2	0	-6.1	0.0568001	-6.1	0	-6.1	0.0678001	-6.1	0
-6.3	0.0133	-6.3	0	-6.3	0.0034	-6.3	0	-6.2	0.0246	-6.2	0	-6.2	0.0275	-6.2	0	-6.1	0.0477	-6.1	0	-6.1	0.0458	-6.1	0	-6	0.0569	-6	0	-6	0.0657	-6	0
-6.2	0.0113	-6.2	0	-6.2	0.005	-6.2	0	-6.1	0.0188002	-6.1	0	-6.1	0.0227002	-6.1	0	-6	0.0443	-6	0	-6	0.0447	-6	0	-5.9	0.0524	-5.9	0	-5.9	0.0597	-5.9	0
-6.1	0.0081	-6.1	0	-6.1	-0.0057	-6.1	0	-6	0.0216	-6	0	-6	0.0213	-6	0	-5.9	0.0393	-5.9	0	-5.9	0.0416	-5.9	0	-5.8	0.0472	-5.8	0	-5.8	0.0536	-5.8	0
-6	0.0124	-6	0	-6	-0.0018	-6	0	-5.9	0.0214	-5.9	0	-5.9	0.0188	-5.9	0	-5.8	0.0347	-5.8	0	-5.8	0.0357	-5.8	0	-5.7	0.0421	-5.7	0	-5.7	0.0483	-5.7	0
-5.9	0.0119	-5.9	0	-5.9	0.0014	-5.9	0	-5.8	0.0203	-5.8	0	-5.8	0.0194	-5.8	0	-5.7	0.0322999	-5.7	0	-5.7	0.0352999	-5.7	0	-5.6	0.0323	-5.6	0	-5.6	0.0436	-5.6	0
-5.8	0.012	-5.8	0	-5.8	0.0041	-5.8	0	-5.7	0.0236	-5.7	0	-5.7	0.0185	-5.7	0	-5.6	0.0299	-5.6	0	-5.6	0.0304	-5.6	0	-5.5	0.0274	-5.5	0	-5.5	0.0377	-5.5	0
-5.7	0.0148	-5.7	0	-5.7	0.007	-5.7	0	-5.6	0.0209001	-5.6	0	-5.6	0.0157001	-5.6	0	-5.5	0.0278	-5.5	0	-5.5	0.0293	-5.5	0	-5.4	0.0238001	-5.4	0	-5.4	0.0286001	-5.4	0
-5.6	0.01	-5.6	0	-5.6	0.0065	-5.6	0	-5.5	0.023	-5.5	0	-5.5	0.0135	-5.5	0	-5.4	0.0238	-5.4	0	-5.4	0.0207	-5.4	0	-5.3	0.0214	-5.3	0	-5.3	0.0209	-5.3	0
-5.5	0.0101	-5.5	0	-5.5	0.0081	-5.5	0	-5.4	0.0162001	-5.4	0	-5.4	0.0136001	-5.4	0	-5.3	0.0216	-5.3	0	-5.3	0.0158	-5.3	0	-5.2	0.0097	-5.2	0	-5.2	0.0083	-5.2	0
-5.4	0.0062	-5.4	0	-5.4	0.0032	-5.4	0	-5.3	0.0098	-5.3	0	-5.3	0.0164	-5.3	0	-5.2	0.0103998	-5.2	0	-5.2	0.00819984	-5.2	0	-5.1	0.004	-5.1	0	-5.1	0.0017	-5.1	0
-5.3	0.0063	-5.3	0	-5.3	0.007	-5.3	0	-5.2	0.0024	-5.2	0	-5.2	0.0104	-5.2	0	-5.1	0.0042	-5.1	0	-5.1	0.0028	-5.1	0	-5	0	-5	0	-5	-0.0015	-5	0
-5.2	9.99998e-05	-5.2	0	-5.2	0.0024	-5.2	0	-5.1	0.00210016	-5.1	0	-5.1	0.00280016	-5.1	0	-5	0	-5	0	-5	0	-5	0	-4.9	-0.00439996	-4.9	0	-4.9	-0.00109996	-4.9	0
-5.1	0.0004	-5.1	0	-5.1	-0.0002	-5.1	0	-5	0.0014	-5	0	-5	-0.0007	-5	0	-4.9	-0.0049	-4.9	0	-4.9	-0.0047	-4.9	0	-4.8	-0.004	-4.8	0	-4.8	-0.0034	-4.8	0
-5	-0.0005	-5	0	-5	0.0005	-5	0	-4.9	-0.00209996	-4.9	0	-4.9	-0.000799958	-4.9	0	-4.8	-0.0106	-4.8	0	-4.8	-0.0092	-4.8	0	-4.7	-0.0072	-4.7	0	-4.7	-0.0123	-4.7	0
-4.9	0.0006	-4.9	0	-4.9	-0.0009	-4.9	0	-4.8	-0.0021	-4.8	0	-4.8	0.0006	-4.8	0	-4.7	-0.0155001	-4.7	0	-4.7	-0.0176001	-4.7	0	-4.6	-0.0112	-4.6	0	-4.6	-0.0206	-4.6	0
-4.8	0.0056	-4.8	0	-4.8	0.0013	-4.8	0	-4.7	-0.0084	-4.7	0	-4.7	-0.0046	-4.7	0	-4.6	-0.023	-4.6	0	-4.6	-0.0262	-4.6	0	-4.5	-0.0153	-4.5	0	-4.5	-0.0271	-4.5	0
-4.7	0.0086	-4.7	0	-4.7	-0.0019	-4.7	0	-4.6	-0.0122999	-4.6	0	-4.6	-0.0074999	-4.6	0	-4.5	-0.0324	-4.5	0	-4.5	-0.0281	-4.5	0	-4.4	-0.0141	-4.4	0	-4.4	-0.0303	-4.4	0
-4.6	0.0064	-4.6	0	-4.6	-0.0045	-4.6	0	-4.5	-0.0131	-4.5	0	-4.5	-0.0112	-4.5	0	-4.4	-0.0383	-4.4	0	-4.4	-0.0301	-4.4	0	-4.3	-0.0187	-4.3	0	-4.3	-0.0355	-4.3	0
-4.5	0.0013	-4.5	0	-4.5	-0.0085	-4.5	0	-4.4	-0.0129	-4.4	0	-4.4	-0.012	-4.4	0	-4.3	-0.0457	-4.3	0	-4.3	-0.0348	-4.3	0	-4.2	-0.0239	-4.2	0	-4.2	-0.0414	-4.2	0
-4.4	0.0043	-4.4	0	-4.4	-0.0063	-4.4	0	-4.3	-0.0109	-4.3	0	-4.3	-0.0163	-4.3	0	-4.2	-0.0505003	-4.2	0	-4.2	-0.0448003	-4.2	0	-4.1	-0.03	-4.1	0	-4.1	-0.0512	-4.1	0
-4.3	0.0012	-4.3	0	-4.3	-0.0045	-4.3	0	-4.2	-0.0149	-4.2	0	-4.2	-0.0195	-4.2	0	-4.1	-0.0618	-4.1	0	-4.1	-0.0555	-4.1	0	-4	-0.0362	-4	0	-4	-0.0572	-4	0
-4.2	-0.0005	-4.2	0	-4.2	-0.0045	-4.2	0	-4.1	-0.0229997	-4.1	0	-4.1	-0.0297997	-4.1	0	-4	-0.0679	-4	0	-4	-0.0615	-4	0	-3.9	-0.0417999	-3.9	0	-3.9	-0.0607999	-3.9	0
-4.1	-0.0047	-4.1	0	-4.1	-0.0106	-4.1	0	-4	-0.0247	-4	0	-4	-0.0322	-4	0	-3.9	-0.0703	-3.9	0	-3.9	-0.0662	-3.9	0	-3.8	-0.0498	-3.8	0	-3.8	-0.071	-3.8	0
-4	-0.0025	-4	0	-4	-0.0131	-4	0	-3.9	-0.0268999	-3.9	0	-3.9	-0.0314999	-3.9	0	-3.8	-0.0762	-3.8	0	-3.8	-0.0726	-3.8	0	-3.7	-0.0542	-3.7	0	-3.7	-0.0836	-3.7	0
-3.9	-0.0031	-3.9	0	-3.9	-0.0117	-3.9	0	-3.8	-0.0286	-3.8	0	-3.8	-0.0379	-3.8	0	-3.7	-0.0772001	-3.7	0	-3.7	-0.0743001	-3.7	0	-3.6	-0.0631	-3.6	0	-3.6	-0.0949	-3.6	0
-3.8	-0.0054	-3.8	0	-3.8	-0.0115	-3.8	0	-3.7	-0.0298	-3.7	0	-3.7	-0.0372	-3.7	0	-3.6	-0.0832	-3.6	0	-3.6	-0.0788	-3.6	0	-3.5	-0.0649	-3.5	0	-3.5	-0.098	-3.5	0
-3.7	-0.0039	-3.7	0	-3.7	-0.0126	-3.7	0	-3.6	-0.0328999	-3.6	0	-3.6	-0.0412999	-3.6	0	-3.5	-0.0874	-3.5	0	-3.5	-0.0799	-3.5	0	-3.4	-0.0704	-3.4	0	-3.4	-0.1013	-3.4	0
-3.6	-0.0025	-3.6	0	-3.6	-0.0152	-3.6	0	-3.5	-0.0345	-3.5	0	-3.5	-0.0423	-3.5	0	-3.4	-0.094	-3.4	0	-3.4	-0.085	-3.4	0	-3.3	-0.0753	-3.3	0	-3.3	-0.1059	-3.3	0
-3.5	-0.0021	-3.5	0	-3.5	-0.0176	-3.5	0	-3.4	-0.0323	-3.4	0	-3.4	-0.0416	-3.4	0	-3.3	-0.0996	-3.3	0	-3.3	-0.0898	-3.3	0	-3.2	-0.0849	-3.2	0	-3.2	-0.1148	-3.2	0
-3.4	-0.0031	-3.4	0	-3.4	-0.0176	-3.4	0	-3.3	-0.0331	-3.3	0	-3.3	-0.0454	-3.3	0	-3.2	-0.1091	-3.2	0	-3.2	-0.0969001	-3.2	0	-3.1	-0.0946	-3.1	0	-3.1	-0.1215	-3.1	0
-3.3	-0.0019	-3.3	0	-3.3	-0.0167	-3.3	0	-3.2	-0.0379	-3.2	0	-3.2	-0.0479	-3.2	0	-3.1	-0.1159	-3.1	0	-3.1	-0.1033	-3.1	0	-3	-0.0979	-3	0	-3	-0.1283	-3	0
-3.2	-0.0071	-3.2	0	-3.2	-0.0148	-3.2	0	-3.1	-0.0441999	-3.1	0	-3.1	-0.0492999	-3.1	0	-3	-0.1153	-3	0	-3	-0.1066	-3	0	-2.9	-0.1	-2.9	0	-2.9	-0.1328	-2.9	0
-3.1	-0.0088	-3.1	0	-3.1	-0.0144	-3.1	0	-3	-0.047	-3	0	-3	-0.0547	-3	0	-2.9	-0.1148	-2.9	0	-2.9	-0.1096	-2.9	0	-2.8	-0.1088	-2.8	0	-2.8	-0.1476	-2.8	0
-3	-0.0075	-3	0	-3	-0.0139	-3	0	-2.9	-0.0477001	-2.9	0	-2.9	-0.0543001	-2.9	0	-2.8	-0.1202	-2.8	0	-2.8	-0.1181	-2.8	0	-2.7	-0.0974	-2.7	0	-2.7	-0.1444	-2.7	0
-2.9	-0.0061	-2.9	0	-2.9	-0.0129	-2.9	0	-2.8	-0.0504	-2.8	0	-2.8	-0.0558	-2.8	0	-2.7	-0.1152	-2.7	0	-2.7	-0.1148	-2.7	0	-2.6	-0.1024	-2.6	0	-2.6	-0.1491	-2.6	0
-2.8	-0.0134	-2.8	0	-2.8	-0.0169	-2.8	0	-2.7	-0.0436	-2.7	0	-2.7	-0.0522	-2.7	0	-2.6	-0.1288	-2.6	0	-2.6	-0.1179	-2.6	0	-2.5	-0.1005	-2.5	0	-2.5	-0.1509	-2.5	0
-2.7	-0.0062	-2.7	0	-2.7	-0.01	-2.7	0	-2.6	-0.0460001	-2.6	0	-2.6	-0.0514001	-2.6	0	-2.5	-0.128	-2.5	0	-2.5	-0.1196	-2.5	0	-2.4	-0.1055	-2.4	0	-2.4	-0.1552	-2.4	0
-2.6	-0.0056	-2.6	0	-2.6	-0.0106	-2.6	0	-2.5	-0.0432	-2.5	0	-2.5	-0.0449	-2.5	0	-2.4	-0.1317	-2.4	0	-2.4	-0.1232	-2.4	0	-2.3	-0.1115	-2.3	0	-2.3	-0.1577	-2.3	0
-2.5	-0.0012	-2.5	0	-2.5	-0.0072	-2.5	0	-2.4	-0.0466	-2.4	0	-2.4	-0.0456	-2.4	0	-2.3	-0.1368	-2.3	0	-2.3	-0.1297	-2.3	0	-2.2	-0.1168	-2.2	0	-2.2	-0.1616	-2.2	0
-2.4	-0.0005	-2.4	0	-2.4	-0.0078	-2.4	0	-2.3	-0.0438	-2.3	0	-2.3	-0.047	-2.3	0	-2.2	-0.1451	-2.2	0	-2.2	-0.1377	-2.2	0	-2.1	-0.1146	-2.1	0	-2.1	-0.1629	-2.1	0
-2.3	-0.0002	-2.3	0	-2.3	-0.0046	-2.3	0	-2.2	-0.0459	-2.2	0	-2.2	-0.049	-2.2	0	-2.1	-0.1442	-2.1	0	-2.1	-0.1393	-2.1	0	-2	-0.1167	-2	0	-2	-0.1654	-2	0
-2.2	-0.0007	-2.2	0	-2.2	-0.0068	-2.2	0	-2.1	-0.0405001	-2.1	0	-2.1	-0.0468001	-2.1	0	-2	-0.151	-2	0	-2	-0.1412	-2	0	-1.9	-0.1225	-1.9	0	-1.9	-0.1728	-1.9	0
-2.1	0.0001	-2.1	0	-2.1	-0.002	-2.1	0	-2	-0.0413	-2	0	-2	-0.0456	-2	0	-1.9	-0.16	-1.9	0	-1.9	-0.1428	-1.9	0	-1.8	-0.1247	-1.8	0	-1.8	-0.172	-1.8	0
-2	0.008	-2	0	-2	-0.0045	-2	0	-1.9	-0.0454999	-1.9	0	-1.9	-0.0475999	-1.9	0	-1.8	-0.1661	-1.8	0	-1.8	-0.1449	-1.8	0	-1.7	-0.1262	-1.7	0	-1.7	-0.1772	-1.7	0
-1.9	0.009	-1.9	0	-1.9	-0.0058	-1.9	0	-1.8	-0.0421	-1.8	0	-1.8	-0.0425	-1.8	0	-1.7	-0.1672	-1.7	0	-1.7	-0.1413	-1.7	0	-1.6	-0.1327	-1.6	0	-1.6	-0.1964	-1.6	0
-1.8	0.0166	-1.8	0	-1.8	-0.0038	-1.8	0	-1.7	-0.0387	-1.7	0	-1.7	-0.0373	-1.7	0	-1.6	-0.1784	-1.6	0	-1.6	-0.1519	-1.6	0	-1.5	-0.1381	-1.5	0	-1.5	-0.2102	-1.5	0
-1.7	0.0261	-1.7	0	-1.7	-0.0011	-1.7	0	-1.6	-0.0429999	-1.6	0	-1.6	-0.0400999	-1.6	0	-1.5	-0.1825	-1.5	0	-1.5	-0.1563	-1.5	0	-1.4	-0.1381	-1.4	0	-1.4	-0.2146	-1.4	0
-1.6	0.029	-1.6	0	-1.6	-0.0058	-1.6	0	-1.5	-0.0425	-1.5	0	-1.5	-0.0444	-1.5	0	-1.4	-0.1823	-1.4	0	-1.4	-0.1563	-1.4	0	-1.3	-0.1391	-1.3	0	-1.3	-0.2197	-1.3	0
-1.5	0.0314	-1.5	0	-1.5	-0.0004	-1.5	0	-1.4	-0.0425	-1.4	0	-1.4	-0.044	-1.4	0	-1.3	-0.1823	-1.3	0	-1.3	-0.158	-1.3	0	-1.2	-0.1425	-1.2	0	-1.2	-0.2277	-1.2	0
-1.4	0.04	-1.4	0	-1.4	0.0041	-1.4	0	-1.3	-0.0431	-1.3	0	-1.3	-0.0444	-1.3	0	-1.2	-0.1825	-1.2	0	-1.2	-0.1626	-1.2	0	-1.1	-0.1438	-1.1	0	-1.1	-0.2324	-1.1	0
-1.3	0.0429	-1.3	0	-1.3	0.0057	-1.3	0	-1.2	-0.0433	-1.2	0	-1.2	-0.0527	-1.2	0	-1.1	-0.1908	-1.1	0	-1.1	-0.167	-1.1	0	-1	-0.1438	-1	0	-1	-0.2364	-1	0
-1.2	0.0432	-1.2	0	-1.2	0.007	-1.2	0	-1.1	-0.0469001	-1.1	0	-1.1	-0.0593001	-1.1	0	-1	-0.205	-1	0	-1	-0.1678	-1	0	-0.900002	-0.1438	-0.900002	0	-0.900002	-0.2358	-0.900002	0
-1.1	0.045	-1.1	0	-1.1	0.0078	-1.1	0	-1	-0.0521	-1	0	-1	-0.0625	-1	0	-0.899998	-0.205	-0.899998	0	-0.899998	-0.1678	-0.899998	0	-0.799999	-0.1438	-0.799999	0	-0.799999	-0.234	-0.799999	0
-1	0.045	-1	0	-1	0.0083	-1	0	-0.900002	-0.0522	-0.900002	0	-0.900002	-0.0625	-0.900002	0	-0.799999	-0.205	-0.799999	0	-0.799999	-0.1737	-0.799999	0	-0.700001	-0.1438	-0.700001	0	-0.700001	-0.2324	-0.700001	0
-0.899998	0.045	-0.899998	0	-0.899998	0.0085	-0.899998	0	-0.799999	-0.0522	-0.799999	0	-0.799999	-0.0625	-0.799999	0	-0.699997	-0.205	-0.699997	0	-0.699997	-0.1678	-0.699997	0	-0.599998	-0.1425	-0.599998	0	-0.599998	-0.2293	-0.599998	0
-0.799999	0.0455	-0.799999	0	-0.799999	0.0085	-0.799999	0	-0.700001	-0.0521	-0.700001	0	-0.700001	-0.0625	-0.700001	0	-0.599998	-0.2042	-0.599998	0	-0.599998	-0.1678	-0.599998	0	-0.5	-0.1416	-0.5	0	-0.5	-0.2277	-0.5	0
-0.700001	0.0455	-0.700001	0	-0.700001	0.0087	-0.700001	0	-0.600002	-0.0503001	-0.600002	0	-0.600002	-0.0593001	-0.600002	0	-0.5	-0.1908	-0.5	0	-0.5	-0.167	-0.5	0	-0.400002	-0.1391	-0.400002	0	-0.400002	-0.2266	-0.400002	0
-0.599998	0.0457	-0.599998	0	-0.599998	0.0087	-0.599998	0	-0.5	-0.0469001	-0.5	0	-0.5	-0.0574001	-0.5	0	-0.399998	-0.1825	-0.399998	0	-0.399998	-0.1626	-0.399998	0	-0.299999	-0.1389	-0.299999	0	-0.299999	-0.2197	-0.299999	0
-0.5	0.0457	-0.5	0	-0.5	0.0089	-0.5	0	-0.400002	-0.0433	-0.400002	0	-0.400002	-0.0527	-0.400002	0	-0.299999	-0.1823	-0.299999	0	-0.299999	-0.158	-0.299999	0	-0.200001	-0.1381	-0.200001	0	-0.200001	-0.2146	-0.200001	0
-0.399998	0.0457	-0.399998	0	-0.399998	0.0089	-0.399998	0	-0.299999	-0.0431	-0.299999	0	-0.299999	-0.0444	-0.299999	0	-0.199997	-0.1796	-0.199997	0	-0.199997	-0.1563	-0.199997	0	-0.0999985	-0.1343	-0.0999985	0	-0.0999985	-0.2102	-0.0999985	0
-0.299999	0.0457	-0.299999	0	-0.299999	0.0107	-0.299999	0	-0.200001	-0.0425	-0.200001	0	-0.200001	-0.044	-0.200001	0	-0.0999985	-0.1793	-0.0999985	0	-0.0999985	-0.1534	-0.0999985	0	0	-0.0858227	0	0	0	-0.168923	0	0
-0.200001	0.0479	-0.200001	0	-0.200001	0.0109	-0.200001	0	-0.100002	-0.0381002	-0.100002	0	-0.100002	-0.0430002	-0.100002	0	0	-0.149023	0	0	0	-0.111823	0	0	0.0999985	-0.0852171	0.0999985	0	0.0999985	-0.168317	0.0999985	0
-0.0999985	0.0506	-0.0999985	0	-0.0999985	0.0136	-0.0999985	0	0	0.000577255	0	0	0	-0.00652275	0	0	0.100002	-0.148417	0.100002	0	0.100002	-0.111217	0.100002	0	0.200001	-0.0852171	0.200001	0.367557	0.200001	-0.168317	0.200001	0.733787
0	0.101677	0	0	0	0.0644773	0	0	0.0999985	0.00118289	0.0999985	0	0.0999985	-0.00591711	0.0999985	0	0.200001	-0.148417	0.200001	0.092157	0.200001	-0.111217	0.200001	0.183937	0.299999	-0.0852171	0.299999	0.733663	0.299999	-0.168317	0.299999	1.46198
0.100002	0.102283	0.100002	0	0.100002	0.0650829	0.100002	0	0.200001	0.00118291	0.200001	0.0229743	0.200001	-0.00591709	0.200001	0.0459434	0.300003	-0.148417	0.300003	0.184207	0.300003	-0.111217	0.300003	0.367495	0.400002	-0.0852171	0.400002	1.09834	0.400002	0.00914089	0.400002	2.18456
0.200001	0.102283	0.200001	0.0058911	0.200001	0.0650829	0.200001	0.0114873	0.299999	0.00118291	0.299999	0.0459356	0.299999	-0.00591709	0.299999	0.0918507	0.400002	-0.148417	0.400002	0.276143	0.400002	-0.111217	0.400002	0.550659	0.5	-0.0852171	0.5	1.46154	0.5	0.0480364	0.5	2.90141
0.299999	0.102283	0.299999	0.0117801	0.299999	0.0650829	0.299999	0.0229699	0.399998	0.00118291	0.399998	0.068885	0.399998	-0.00591709	0.399998	0.137724	0.5	-0.148417	0.5	0.367969	0.5	-0.111217	0.5	0.733436	0.599998	-0.0844171	0.599998	1.82328	0.599998	0.0563652	0.599998	3.61248
0.400002	0.102283	0.400002	0.0176672	0.400002	0.0663829	0.400002	0.0344483	0.5	0.00118291	0.5	0.0918233	0.5	-0.00591709	0.5	0.183564	0.600002	-0.148417	0.600002	0.459687	0.600002	-0.111217	0.600002	0.915829	0.700001	-0.0387548	0.700001	2.18355	0.700001	0.150626	0.700001	4.31772
0.5	0.102283	0.5	0.023552	0.5	0.0666829	0.5	0.0459215	0.599998	0.00118291	0.599998	0.114749	0.599998	-0.00201709	0.599998	0.229369	0.700001	-0.133517	0.700001	0.55129	0.700001	-0.109717	0.700001	1.09783	0.799999	0.0147656	0.799999	2.54234	0.799999	0.152467	0.799999	5.01702
0.600002	0.102583	0.600002	0.029435	0.600002	0.0678829	0.600002	0.0573904	0.700001	0.00118291	0.700001	0.137663	0.700001	0.00636256	0.700001	0.27514	0.800003	-0.12721	0.800003	0.642786	0.800003	0.00449599	0.800003	1.27944	0.900002	0.0413454	0.900002	2.89964	0.900002	0.209675	0.900002	5.71035
0.700001	0.102683	0.700001	0.0353156	0.700001	0.0924278	0.700001	0.0688542	0.799999	0.00318291	0.799999	0.160564	0.799999	0.00658059	0.799999	0.320876	0.900002	0.0125157	0.900002	0.734168	0.900002	0.0976063	0.900002	1.46065	1	0.129984	1	3.25543	1	0.393302	1	6.39759
0.799999	0.111039	0.799999	0.0411941	0.799999	0.112354	0.799999	0.0803132	0.899998	0.00418291	0.899998	0.183454	0.899998	0.00950453	0.899998	0.366577	1	0.022385	1	0.825438	1	0.153401	1	1.64147	1.1	0.25422	1.1	3.60971	1.1	0.589649	1.1	7.0787
0.900002	0.133908	0.900002	0.0470708	0.900002	0.189763	0.900002	0.091768	1	0.00448291	1	0.206332	1	0.0136259	1	0.412246	1.1	0.0397386	1.1	0.916599	1.1	0.216274	1.1	1.8219	1.2	0.367322	1.2	3.96249	1.2	0.93837	1.2	7.75362
1	0.142027	1	0.0529452	1	0.230865	1	0.103218	1.1	0.0738656	1.1	0.229197	1.1	0.057794	1.1	0.457878	1.2	0.0738576	1.2	1.00765	1.2	0.300511	1.2	2.00193	1.3	0.476904	1.3	4.31372	1.3	1.12776	1.3	8.42224
1.1	0.142666	1.1	0.0588176	1.1	0.238482	1.1	0.114663	1.2	0.129505	1.2	0.252052	1.2	0.0746186	1.2	0.503478	1.3	0.117239	1.3	1.09858	1.3	0.460652	1.3	2.18156	1.4	0.5772	1.4	4.66343	1.4	1.37499	1.4	9.08454
1.2	0.239799	1.2	0.0646878	1.2	0.258891	1.2	0.126103	1.3	0.223822	1.3	0.274893	1.3	0.176633	1.3	0.549042	1.4	0.222591	1.4	1.18941	1.4	0.495849	1.4	2.36079	1.5	0.790442	1.5	5.01158	1.5	1.59061	1.5	9.74039
1.3	0.254025	1.3	0.0705559	1.3	0.285241	1.3	0.137539	1.4	0.320328	1.4	0.297722	1.4	0.271091	1.4	0.594571	1.5	0.339099	1.5	1.28012	1.5	0.587697	1.5	2.53963	1.6	0.976924	1.6	5.35818	1.6	1.86053	1.6	10.3898
1.4	0.359427	1.4	0.0764221	1.4	0.31023	1.4	0.14897	1.5	0.398907	1.5	0.32054	1.5	0.37474	1.5	0.640067	1.6	0.439829	1.6	1.37072	1.6	0.678215	1.6	2.71806	1.7	1.12612	1.7	5.70323	1.7	2.279	1.7	11.0326
1.5	0.382858	1.5	0.0822859	1.5	0.42177	1.5	0.160396	1.6	0.409198	1.6	0.343346	1.6	0.41834	1.6	0.685527	1.7	0.535231	1.7	1.46121	1.7	0.740589	1.7	2.89609	1.8	1.3191	1.8	6.04669	1.8	2.34139	1.8	11.6688
1.6	0.382869	1.6	0.088148	1.6	0.432899	1.6	0.171818	1.7	0.422632	1.7	0.36614	1.7	0.448208	1.7	0.730955	1.8	0.605715	1.8	1.55158	1.8	0.913989	1.8	3.07373	1.9	1.46939	1.9	6.38859	1.9	2.45649	1.9	12.2983
1.7	0.386999	1.7	0.0940077	1.7	0.436843	1.7	0.183235	1.8	0.447111	1.8	0.388921	1.8	0.530956	1.8	0.776346	1.9	0.671102	1.9	1.64184	1.9	1.09272	1.9	3.25095	2	1.62177	2	6.72888	2	2.55899	2	12.921
1.8	0.413728	1.8	0.0998653	1.8	0.479667	1.8	0.194647	1.9	0.536663	1.9	0.41169	1.9	0.540831	1.9	0.821702	2	0.723219	2	1.73199	2	1.13597	2	3.42777	2.1	1.7452	2.1	7.06757	2.1	2.78969	2.1	13.5369
1.9	0.414723	1.9	0.105721	1.9	0.480209	1.9	0.206054	2	0.572625	2	0.434449	2	0.584923	2	0.867026	2.1	0.79806	2.1	1.82203	2.1	1.29172	2.1	3.60418	2.2	1.96118	2.2	7.40467	2.2	3.03	2.2	14.1459
2	0.4202	2	0.111574	2	0.482575	2	0.217457	2.1	0.589026	2.1	0.457194	2.1	0.6634	2.1	0.912313	2.2	0.924027	2.2	1.91195	2.2	1.33718	2.2	3.78019	2.3	2.10546	2.3	7.74013	2.3	3.28922	2.3	14.7479
2.1	0.424703	2.1	0.117426	2.1	0.483015	2.1	0.228855	2.2	0.616078	2.2	0.479928	2.2	0.704112	2.2	0.957568	2.3	1.0255	2.3	2.00176	2.3	1.38407	2.3	3.95579	2.4	2.2277	2.4	8.07399	2.4	3.59094	2.4	15.343
2.2	0.428481	2.2	0.123275	2.2	0.484353	2.2	0.240248	2.3	0.62463	2.3	0.502649	2.3	0.750937	2.3	1.00279	2.4	1.04449	2.4	2.09146	2.4	1.52809	2.4	4.13097	2.5	2.30384	2.5	8.40619	2.5	3.72158	2.5	15.9309
2.3	0.450558	2.3	0.129122	2.3	0.482575	2.3	0.251637	2.4	0.625328	2.4	0.525358	2.4	0.792747	2.4	1.04797	2.5	1.1374	2.5	2.18104	2.5	1.70292	2.5	4.30575	2.6	2.46081	2.6	8.73676	2.6	3.98515	2.6	16.5117
2.4	0.463793	2.4	0.134968	2.4	0.496437	2.4	0.263021	2.5	0.71143	2.5	0.548056	2.5	0.838928	2.5	1.09312	2.6	1.24579	2.6	2.27051	2.6	1.73345	2.6	4.48012	2.7	2.52417	2.7	9.06568	2.7	4.0735	2.7	17.0853
2.5	0.484695	2.5	0.140811	2.5	0.527465	2.5	0.2744	2.6	0.76906	2.6	0.570741	2.6	0.876875	2.6	1.13823	2.7	1.28164	2.7	2.35986	2.7	1.75108	2.7	4.65407	2.8	2.668	2.8	9.39293	2.8	4.26831	2.8	17.6516
2.6	0.55154	2.6	0.146652	2.6	0.55497	2.6	0.285775	2.7	0.756803	2.7	0.593415	2.7	0.863663	2.7	1.18332	2.8	1.31738	2.8	2.44911	2.8	1.89635	2.8	4.82761	2.9	2.76144	2.9	9.71853	2.9	4.41329	2.9	18.2107
2.7	0.51116	2.7	0.152491	2.7	0.557894	2.7	0.297144	2.8	0.867972	2.8	0.616076	2.8	0.912499	2.8	1.22836	2.9	1.34864	2.9	2.53823	2.9	1.9707	2.9	5.00073	3	2.89683	3	10.0424	3	4.66283	3	18.7623
2.8	0.569844	2.8	0.158327	2.8	0.645354	2.8	0.308509	2.9	0.897324	2.9	0.638726	2.9	0.963824	2.9	1.27337	3	1.4613	3	2.62724	3	2.08252	3	5.17343	3.1	3.00076	3.1	10.3647	3.1	4.94086	3.1	19.3066
2.9	0.604817	2.9	0.164162	2.9	0.621794	2.9	0.31987	3	0.960433	3	0.661363	3	1.0569	3	1.31835	3.1	1.56647	3.1	2.71614	3.1	2.19243	3.1	5.34572	3.2	3.12812	3.2	10.6852	3.2	5.21068	3.2	19.8434
3	0.632913	3	0.169995	3	0.6313	3	0.331226	3.1	0.966571	3.1	0.683988	3.1	1.10281	3.1	1.36329	3.2	1.63746	3.2	2.80493	3.2	2.3284	3.2	5.51759	3.3	3.30519	3.3	11.004	3.3	5.49338	3.3	20.3726
3.1	0.590137	3.1	0.175826	3.1	0.562735	3.1	0.342577	3.2	0.952365	3.2	0.706602	3.2	1.1455	3.2	1.40819	3.3	1.75602	3.3	2.8936	3.3	2.50707	3.3	5.68904	3.4	3.44139	3.4	11.3211	3.4	5.72339	3.4	20.8943
3.2	0.573428	3.2	0.181654	3.2	0.588995	3.2	0.353923	3.3	0.99701	3.3	0.729203	3.3	1.25326	3.3	1.45307	3.4	1.82311	3.4	2.98215	3.4	2.59937	3.4	5.86007	3.5	3.63546	3.5	11.6365	3.5	6.01725	3.5	21.4085
3.3	0.626474	3.3	0.18748	3.3	0.613698	3.3	0.365264	3.4	1.00897	3.4	0.751792	3.4	1.29016	3.4	1.4979	3.5	1.8885	3.5	3.07059	3.5	2.70556	3.5	6.03067	3.6	3.80965	3.6	11.9502	3.6	6.26065	3.6	21.9149
3.4	0.602676	3.4	0.193305	3.4	0.635574	3.4	0.376602	3.5	1.03812	3.5	0.77437	3.5	1.33074	3.5	1.5427	3.6	1.97219	3.6	3.15891	3.6	2.81865	3.6	6.20086	3.7	4.02675	3.7	12.2621	3.7	6.4976	3.7	22.4137
3.5	0.619126	3.5	0.199127	3.5	0.668633	3.5	0.387934	3.6	1.05539	3.6	0.796935	3.6	1.37442	3.6	1.58747	3.7	2.07378	3.7	3.24712	3.7	2.94594	3.7	6.37061	3.8	4.17068	3.8	12.5723	3.8	6.72891	3.8	22.9048
3.6	0.652365	3.6	0.204947	3.6	0.724383	3.6	0.399261	3.7	1.09947	3.7	0.819488	3.7	1.44412	3.7	1.6322	3.8	2.111	3.8	3.33522	3.8	3.03726	3.8	6.53995	3.9	4.33328	3.9	12.8807	3.9	6.989	3.9	23.3882
3.7	0.68073	3.7	0.210765	3.7	0.770168	3.7	0.410584	3.8	1.11064	3.8	0.842029	3.8	1.46523	3.8	1.6769	3.9	2.15941	3.9	3.42319	3.9	3.16885	3.9	6.70886	4	4.4885	4	13.1874	4	7.25422	4	23.8638
3.8	0.655721	3.8	0.216581	3.8	0.77286	3.8	0.421902	3.9	1.13021	3.9	0.864558	3.9	1.49594	3.9	1.72156	4	2.23571	4	3.51105	4	3.29375	4	6.87733	4.1	4.6732	4.1	13.4923	4.1	7.54523	4.1	24.3316
3.9	0.658695	3.9	0.222395	3.9	0.801636	3.9	0.433216	4	1.16686	4	0.887075	4	1.54273	4	1.76619	4.1	2.33072	4.1	3.5988	4.1	3.44346	4.1	7.04539	4.2	4.82393	4.2	13.7954	4.2	7.79417	4.2	24.7916
4	0.681064	4	0.228207	4	0.843914	4	0.444524	4.1	1.2195	4.1	0.90958	4.1	1.60822	4.1	1.81078	4.2	2.39224	4.2	3.68643	4.2	3.55087	4.2	7.21301	4.3	4.98735	4.3	14.0967	4.3	8.05679	4.3	25.2438
4.1	0.713533	4.1	0.234017	4.1	0.885602	4.1	0.455829	4.2	1.21539	4.2	0.932073	4.2	1.62903	4.2	1.85534	4.3	2.47244	4.3	3.77395	4.3	3.6464	4.3	7.3802	4.4	5.15257	4.4	14.3963	4.4	8.31481	4.4	25.6882
4.2	0.703527	4.2	0.239824	4.2	0.896202	4.2	0.467128	4.3	1.23625	4.3	0.954554	4.3	1.66193	4.3	1.89986	4.4	2.54245	4.4	3.86134	4.4	3.7737	4.4	7.54696	4.5	5.3023	4.5	14.694	4.5	8.57793	4.5	26.1247
4.3	0.711903	4.3	0.24563	4.3	0.921595	4.3	0.478422	4.4	1.23103	4.4	0.977022	4.4	1.71091	4.4	1.94435	4.5	2.63065	4.5	3.94862	4.5	3.9047	4.5	7.71328	4.6	5.45993	4.6	14.99	4.6	8.82607	4.6	26.5534
4.4	0.716075	4.4	0.251433	4.4	0.947488	4.4	0.489713	4.5	1.2337	4.5	0.99948	4.5	1.76958	4.5	1.9888	4.6	2.71505	4.6	4.03579	4.6	4.01872	4.6	7.87917	4.7	5.60716	4.7	15.2841	4.7	9.08081	4.7	26.9742
4.5	0.719348	4.5	0.257235	4.5	0.958884	4.5	0.500998	4.6	1.24567	4.6	1.02192	4.6	1.81857	4.6	2.03322	4.7	2.80085	4.7	4.12284	4.7	4.12723	4.7	8.04463	4.8	5.75029	4.8	15.5764	4.8	9.33815	4.8	27.3872
4.6	0.716444	4.6	0.263034	4.6	0.964082	4.6	0.512278	4.7	1.26334	4.7	1.04436	4.7	1.87975	4.7	2.07761	4.8	2.88285	4.8	4.20977	4.8	4.23824	4.8	8.20965	4.9	5.903	4.9	15.8669	4.9	9.61388	4.9	27.7924
4.7	0.740314	4.7	0.268832	4.7	0.991767	4.7	0.523554	4.8	1.28041	4.8	1.06678	4.8	1.93744	4.8	2.12195	4.9	2.95016	4.9	4.29658	4.9	4.35254	4.9	8.37423	5	6.05992	5	16.1555	5	9.87701	5	28.1897
4.8	0.7457	4.8	0.274627	4.8	1.01236	4.8	0.534825	4.9	1.30818	4.9	1.08919	4.9	1.99243	4.9	2.16626	5	3.02636	5	4.38328	5	4.47985	5	8.53837	5.1	6.23653	5.1	16.4423	5.1	10.1251	5.1	28.5792
4.9	0.759776	4.9	0.28042	4.9	1.01865	4.9	0.546092	5	1.33855	5	1.11158	5	2.03563	5	2.21054	5.1	3.09415	5.1	4.46986	5.1	4.59546	5.1	8.70208	5.2	6.40663	5.2	16.7272	5.2	10.3801	5.2	28.9609
5	0.766353	5	0.286211	5	1.02884	5	0.557354	5.1	1.36582	5.1	1.13397	5.1	2.07582	5.1	2.25478	5.2	3.17244	5.2	4.55632	5.2	4.69198	5.2	8.86534	5.3	6.55484	5.3	17.0103	5.3	10.6283	5.3	29.3349
5.1	0.763034	5.1	0.292	5.1	1.03232	5.1	0.568611	5.2	1.41428	5.2	1.15634	5.2	2.12351	5.2	2.29899	5.3	3.26601	5.3	4.64267	5.3	4.81607	5.3	9.02817	5.4	6.72484	5.4	17.2915	5.4	10.8743	5.4	29.7011
5.2	0.770497	5.2	0.297787	5.2	1.04541	5.2	0.579863	5.3	1.46195	5.3	1.1787	5.3	2.17467	5.3	2.34316	5.4	3.35319	5.4	4.72889	5.4	4.95574	5.4	9.19054	5.5	6.89822	5.5	17.5709	5.5	11.1375	5.5	30.0596
5.3	0.772572	5.3	0.303571	5.3	1.05409	5.3	0.591111	5.4	1.5071	5.4	1.20105	5.4	2.21645	5.4	2.3873	5.5	3.43155	5.5	4.815	5.5	5.07412	5.5	9.35248	5.6	7.066	5.6	17.8484	5.6	11.3998	5.6	30.4104
5.4	0.770339	5.4	0.309354	5.4	1.05597	5.4	0.602354	5.5	1.53017	5.5	1.22338	5.5	2.2733	5.5	2.4314	5.6	3.50783	5.6	4.901	5.6	5.20099	5.6	9.51397	5.7	7.23377	5.7	18.124	5.7	11.658	5.7	30.7536
5.5	0.771706	5.5	0.315135	5.5	1.07193	5.5	0.613592	5.6	1.53335	5.6	1.24571	5.6	2.33186	5.6	2.47547	5.7	3.59968	5.7	4.98687	5.7	5.33636	5.7	9.67501	5.8	7.39905	5.8	18.3977	5.8	11.9264	5.8	31.0893
5.6	0.777161	5.6	0.320914	5.6	1.091	5.6	0.624826	5.7	1.5581	5.7	1.26802	5.7	2.39241	5.7	2.5195	5.8	3.66344	5.8	5.07263	5.8	5.47732	5.8	9.83562	5.9	7.56542	5.9	18.6695	5.9	12.181	5.9	31.4174
5.7	0.777321	5.7	0.32669	5.7	1.11216	5.7	0.636055	5.8	1.58916	5.8	1.29032	5.8	2.43208	5.8	2.5635	5.9	3.7388	5.9	5.15826	5.9	5.59839	5.9	9.99576	6	7.73469	6	18.9394	6	12.4505	6	31.738
5.8	0.788971	5.8	0.332464	5.8	1.12763	5.8	0.647279	5.9	1.64239	5.9	1.31261	5.9	2.48563	5.9	2.60746	6	3.81176	6	5.24378	6	5.71006	6	10.1555	6.1	7.90255	6.1	19.2074	6.1	12.6958	6.1	32.0511
5.9	0.795211	5.9	0.338237	5.9	1.14937	5.9	0.658499	6	1.68243	6	1.33489	6	2.54506	6	2.65138	6.1	3.9051	6.1	5.32918	6.1	5.81372	6.1	10.3147	6.2	8.06051	6.2	19.4735	6.2	12.9503	6.2	32.357
6	0.795168	6	0.344007	6	1.15333	6	0.669714	6.1	1.71029	6.1	1.35715	6.1	2.59191	6.1	2.69527	6.2	3.99285	6.2	5.41446	6.2	5.92598	6.2	10.4735	6.3	8.21888	6.3	19.7377	6.3	13.1946	6.3	32.6555
6.1	0.799515	6.1	0.349775	6.1	1.15408	6.1	0.680924	6.2	1.73803	6.2	1.3794	6.2	2.64035	6.2	2.73913	6.3	4.0737	6.3	5.49962	6.3	6.05162	6.3	10.6319	6.4	8.37495	6.4	19.9999	6.4	13.4443	6.4	32.9468
6.2	0.807951	6.2	0.355542	6.2	1.16993	6.2	0.69213	6.3	1.75788	6.3	1.40164	6.3	2.6744	6.3	2.78295	6.4	4.14686	6.4	5.58467	6.4	6.15828	6.4	10.7898	6.5	8.51572	6.5	20.2603	6.5	13.6765	6.5	33.2309
6.3	0.818383	6.3	0.361306	6.3	1.17698	6.3	0.70333	6.4	1.75694	6.4	1.42387	6.4	2.71134	6.4	2.82673	6.5	4.23051	6.5	5.66959	6.5	6.25585	6.5	10.9472	6.6	8.66228	6.6	20.5187	6.6	13.9144	6.6	33.508
6.4	0.814919	6.4	0.367068	6.4	1.18682	6.4	0.714527	6.5	1.76519	6.5	1.44608	6.5	2.73379	6.5	2.87049	6.6	4.29846	6.6	5.7544	6.6	6.37859	6.6	11.1042	6.7	8.84561	6.7	20.7751	6.7	14.1428	6.7	33.7781
6.5	0.81495	6.5	0.372828	6.5	1.18558	6.5	0.725718	6.6	1.75064	6.6	1.46829	6.6	2.75704	6.6	2.9142	6.7	4.38289	6.7	5.83908	6.7	6.49714	6.7	11.2607	6.8	9.00877	6.8	21.0296	6.8	14.3935	6.8	34.0412
6.6	0.82688	6.6	0.378586	6.6	1.18233	6.6	0.736905	6.7	1.78056	6.7	1.49048	6.7	2.79538	6.7	2.95788	6.8	4.44832	6.8	5.92365	6.8	6.5941	6.8	11.4168	6.9	9.16811	6.9	21.2822	6.9	14.6279	6.9	34.2976
6.7	0.82461	6.7	0.384341	6.7	1.19415	6.7	0.748087	6.8	1.79059	6.8	1.51266	6.8	2.82382	6.8	3.00152	6.9	4.53055	6.9	6.00809	6.9	6.69804	6.9	11.5724	7	9.32505	7	21.5329	7	14.8607	7	34.5471
6.8	0.833039	6.8	0.390095	6.8	1.2014	6.8	0.759264	6.9	1.80392	6.9	1.53483	6.9	2.86426	6.9	3.04513	7	4.61857	7	6.09242	7	6.80908	7	11.7276	7.1	9.49449	7.1	21.7815	7.1	15.1146	7.1	34.7901
6.9	0.829873	6.9	0.395847	6.9	1.21782	6.9	0.770437	7	1.82413	7	1.55698	7	2.90739	7	3.0887	7.1	4.7098	7.1	6.17662	7.1	6.93981	7.1	11.8823	7.2	9.64824	7.2	22.0283	7.2	15.3603	7.2	35.0265
7	0.8395	7	0.401596	7	1.24134	7	0.781605	7.1	1.84905	7.1	1.57912	7.1	2.95632	7.1	3.13224	7.2	4.80752	7.2	6.26071	7.2	7.05765	7.2	12.0365	7.3	9.81747	7.3	22.273	7.3	15.602	7.3	35.2564
7.1	0.866417	7.1	0.407344	7.1	1.25807	7.1	0.792769	7.2	1.88365	7.2	1.60126	7.2	3.00465	7.2	3.17574	7.3	4.88645	7.3	6.34468	7.3	7.19507	7.3	12.1903	7.4	9.9906	7.4	22.5158	7.4	15.847	7.4	35.48
7.2	0.852746	7.2	0.413089	7.2	1.27149	7.2	0.803928	7.3	1.90387	7.3	1.62337	7.3	3.06726	7.3	3.21921	7.4	4.96298	7.4	6.42852	7.4	7.29891	7.4	12.3436	7.5	10.1625	7.5	22.7567	7.5	16.0951	7.5	35.6973
7.3	0.860269	7.3	0.418833	7.3	1.3017	7.3	0.815081	7.4	1.93028	7.4	1.64548	7.4	3.12478	7.4	3.26264	7.5	5.04029	7.5	6.51225	7.5	7.43712	7.5	12.4964	7.6	10.3379	7.6	22.9955	7.6	16.3232	7.6	35.9085
7.4	0.860401	7.4	0.424574	7.4	1.30913	7.4	0.826231	7.5	1.96648	7.5	1.66758	7.5	3.1697	7.5	3.30603	7.6	5.10932	7.6	6.59585	7.6	7.56304	7.6	12.6488	7.7	10.5114	7.7	23.2324	7.7	16.562	7.7	36.1137
7.5	0.875315	7.5	0.430313	7.5	1.34253	7.5	0.837376	7.6	1.9669	7.6	1.68966	7.6	3.21442	7.6	3.34939	7.7	5.17255	7.7	6.67934	7.7	7.68875	7.7	12.8007	7.8	10.6618	7.8	23.4673	7.8	16.8039	7.8	36.3129
7.6	0.874244	7.6	0.436051	7.6	1.35456	7.6	0.848516	7.7	2.0072	7.7	1.71173	7.7	3.25964	7.7	3.39272	7.8	5.24406	7.8	6.7627	7.8	7.80098	7.8	12.9522	7.9	10.7935	7.9	23.7003	7.9	17.0488	7.9	36.5063
7.7	0.878354	7.7	0.441786	7.7	1.36509	7.7	0.859651	7.8	2.01671	7.8	1.73379	7.8	3.28876	7.8	3.43601	7.9	5.31398	7.9	6.84594	7.9	7.8953	7.9	13.1032	8	10.9653	8	23.9313	8	17.2839	8	36.6939
7.8	0.904851	7.8	0.447519	7.8	1.3835	7.8	0.870781	7.9	2.02832	7.9	1.75584	7.9	3.33448	7.9	3.47926	8	5.3777	8	6.92906	8	8.00583	8	13.2537	8.1	11.1185	8.1	24.1602	8.1	17.5388	8.1	36.876
7.9	0.911472	7.9	0.45325	7.9	1.39253	7.9	0.881908	8	2.04943	8	1.77787	8	3.362	8	3.52248	8.1	5.47219	8.1	7.01206	8.1	8.11045	8.1	13.4038	8.2	11.276	8.2	24.3873	8.2	17.77	8.2	37.0526
8	0.919788	8	0.458979	8	1.40425	8	0.893029	8.1	2.06084	8.1	1.79989	8.1	3.40781	8.1	3.56566	8.2	5.54951	8.2	7.09494	8.2	8.23626	8.2	13.5533	8.3	11.4308	8.3	24.6123	8.3	18.0133	8.3	37.2238
8.1	0.921904	8.1	0.464706	8.1	1.42034	8.1	0.904146	8.2	2.08864	8.2	1.8219	8.2	3.44791	8.2	3.60881	8.3	5.62092	8.3	7.1777	8.3	8.35817	8.3	13.7024	8.4	11.5707	8.4	24.8353	8.4	18.2451	8.4	37.3898
8.2	0.932817	8.2	0.47043	8.2	1.41966	8.2	0.915258	8.3	2.13113	8.3	1.8439	8.3	3.50581	8.3	3.65192	8.4	5.69962	8.4	7.26033	8.4	8.46829	8.4	13.8511	8.5	11.7202	8.5	25.0564	8.5	18.4792	8.5	37.5506
8.3	0.935434	8.3	0.476153	8.3	1.43127	8.3	0.926365	8.4	2.15351	8.4	1.86589	8.4	3.54611	8.4	3.69499	8.5	5.77633	8.5	7.34284	8.5	8.5841	8.5	13.9992	8.6	11.868	8.6	25.2755	8.6	18.707	8.6	37.7064
8.4	0.926649	8.4	0.481874	8.4	1.43598	8.4	0.937468	8.5	2.18241	8.5	1.88786	8.5	3.58881	8.5	3.73803	8.6	5.85513	8.6	7.42524	8.6	8.7029	8.6	14.1469	8.7	11.9941	8.7	25.4926	8.7	18.9236	8.7	37.8573
8.5	0.939253	8.5	0.487592	8.5	1.45187	8.5	0.948565	8.6	2.23088	8.6	1.90982	8.6	3.6477	8.6	3.78104	8.7	5.95072	8.7	7.5075	8.7	8.81152	8.7	14.2941	8.8	12.1244	8.8	25.7077	8.8	19.1339	8.8	38.0034
8.6	0.950855	8.6	0.493309	8.6	1.46837	8.6	0.959659	8.7	2.25328	8.7	1.93177	8.7	3.69599	8.7	3.82401	8.8	6.041	8.8	7.58965	8.8	8.9382	8.8	14.4409	8.9	12.2724	8.9	25.9208	8.9	19.3651	8.9	38.1448
8.7	0.941064	8.7	0.499023	8.7	1.48736	8.7	0.970747	8.8	2.27765	8.8	1.95371	8.8	3.72629	8.8	3.86694	8.9	6.13567	8.9	7.67168	8.9	9.0513	8.9	14.5871	9	12.4255	9	26.132	9	19.5899	9	38.2816
8.8	0.953955	8.8	0.504736	8.8	1.48968	8.8	0.981831	8.9	2.32032	8.9	1.97564	8.9	3.79126	8.9	3.90984	9	6.21616	9	7.75358	9	9.18447	9	14.7329	9.1	12.5961	9.1	26.3411	9.1	19.8013	9.1	38.4139
8.9	0.961442	8.9	0.510446	8.9	1.49938	8.9	0.992911	9	2.36389	9	1.99755	9	3.85763	9	3.9527	9.1	6.29514	9.1	7.83536	9.1	9.28707	9.1	14.8782	9.2	12.7481	9.2	26.5483	9.2	19.9988	9.2	38.5419
9	0.97642	9	0.516154	9	1.51297	9	1.00398	9.1	2.38587	9.1	2.01945	9.1	3.89633	9.1	3.99552	9.2	6.39081	9.2	7.91702	9.2	9.38157	9.2	15.0231	9.3	12.8874	9.3	26.7535	9.3	20.1859	9.3	38.6657
9.1	0.987916	9.1	0.521861	9.1	1.52157	9.1	1.01506	9.2	2.39665	9.2	2.04134	9.2	3.9563	9.2	4.03832	9.3	6.4602	9.3	7.99855	9.3	9.48886	9.3	15.1674	9.4	13.0368	9.4	26.9567	9.4	20.3958	9.4	38.7854
9.2	0.980215	9.2	0.527565	9.2	1.53736	9.2	1.02612	9.3	2.39765	9.3	2.06322	9.3	4.00108	9.3	4.08107	9.4	6.53219	9.4	8.07996	9.4	9.60724	9.4	15.3113	9.5	13.1886	9.5	27.158	9.5	20.6058	9.5	38.901
9.3	0.985816	9.3	0.533267	9.3	1.55885	9.3	1.03718	9.4	2.41853	9.4	2.08508	9.4	4.04147	9.4	4.12379	9.5	6.62065	9.5	8.16125	9.5	9.71372	9.5	15.4547	9.6	13.3486	9.6	27.3572	9.6	20.8122	9.6	39.0127
9.4	0.989498	9.4	0.538967	9.4	1.59053	9.4	1.04824	9.5	2.46469	9.5	2.10694	9.5	4.10244	9.5	4.16647	9.6	6.69483	9.6	8.24242	9.6	9.81551	9.6	15.5976	9.7	13.5029	9.7	27.5545	9.7	21.0408	9.7	39.1207
9.5	0.994791	9.5	0.544665	9.5	1.60441	9.5	1.05929	9.6	2.50415	9.6	2.12878	9.6	4.15239	9.6	4.20912	9.7	6.78399	9.7	8.32346	9.7	9.94567	9.7	15.74	9.8	13.6691	9.8	27.7499	9.8	21.2684	9.8	39.2249
9.6	1.00017	9.6	0.550361	9.6	1.62249	9.6	1.07033	9.7	2.52573	9.7	2.15061	9.7	4.21565	9.7	4.25173	9.8	6.85957	9.8	8.40438	9.8	10.0588	9.8	15.8819	9.9	13.8374	9.9	27.9432	9.9	21.4772	9.9	39.3256
9.7	1.02024	9.7	0.556055	9.7	1.62408	9.7	1.08138	9.8	2.55331	9.8	2.17243	9.8	4.25963	9.8	4.2943	9.9	6.93425	9.9	8.48518	9.9	10.1664	9.9	16.0234	10	13.9776	10	28.1346	10	21.6918	10	39.4227
9.8	1.03133	9.8	0.561747	9.8	1.62706	9.8	1.09241	9.9	2.5638	9.9	2.19423	9.9	4.29252	9.9	4.33684	10	7.00484	10	8.56585	10	10.2752	10	16.1644	10.1	14.1306	10.1	28.324	10.1	21.8921	10.1	39.5165
9.9	1.04551	9.9	0.567437	9.9	1.63485	9.9	1.10345	10	2.5713	10	2.21602	10	4.3253	10	4.37935	10.1	7.07821	10.1	8.6464	10.1	10.377	10.1	16.3049	10.2	14.2851	10.2	28.5115	10.2	22.0751	10.2	39.607
10	1.05129	10	0.573124	10	1.62764	10	1.11447	10.1	2.58179	10.1	2.2378	10.1	4.35657	10.1	4.42182	10.2	7.16327	10.2	8.72682	10.2	10.4732	10.2	16.4449	10.3	14.4368	10.3	28.697	10.3	22.2717	10.3	39.6943
10.1	1.06118	10.1	0.57881	10.1	1.64392	10.1	1.1255	10.2	2.58498	10.2	2.25957	10.2	4.39625	10.2	4.46425	10.3	7.23644	10.3	8.80712	10.3	10.595	10.3	16.5844	10.4	14.5682	10.4	28.8806	10.4	22.4771	10.4	39.7786
10.2	1.06527	10.2	0.584494	10.2	1.65418	10.2	1.13652	10.3	2.61074	10.3	2.28133	10.3	4.42402	10.3	4.50664	10.4	7.30932	10.4	8.8873	10.4	10.6946	10.4	16.7234	10.5	14.7164	10.5	29.0622	10.5	22.6847	10.5	39.8598
10.3	1.07165	10.3	0.590175	10.3	1.65466	10.3	1.14753	10.4	2.63311	10.4	2.30307	10.4	4.44989	10.4	4.549	10.5	7.38768	10.5	8.96735	10.5	10.8055	10.5	16.8619	10.6	14.8517	10.6	29.2419	10.6	22.8889	10.6	39.9381
10.4	1.06303	10.4	0.595855	10.4	1.66813	10.4	1.15854	10.5	2.66097	10.5	2.32481	10.5	4.49027	10.5	4.59133	10.6	7.46125	10.6	9.04728	10.6	10.9224	10.6	17	10.7	14.9752	10.7	29.4197	10.7	23.0814	10.7	40.0137
10.5	1.05371	10.5	0.601532	10.5	1.66781	10.5	1.16954	10.6	2.68604	10.6	2.34653	10.6	4.53073	10.6	4.63362	10.7	7.51852	10.7	9.12708	10.7	11.0267	10.7	17.1375	10.8	15.1119	10.8	29.5955	10.8	23.2591	10.8	40.0865
10.6	1.0429	10.6	0.607208	10.6	1.66418	10.6	1.18054	10.7	2.6982	10.7	2.36823	10.7	4.556	10.7	4.67587	10.8	7.59099	10.8	9.20676	10.8	11.1323	10.8	17.2746	10.9	15.2513	10.9	29.7694	10.9	23.4482	10.9	40.1566
10.7	1.03268	10.7	0.612881	10.7	1.67356	10.7	1.19154	10.8	2.72396	10.8	2.38993	10.8	4.59627	10.8	4.71809	10.9	7.64945	10.9	9.28631	10.9	11.227	10.9	17.4112	11	15.3855	11	29.9414	11	23.6225	11	40.2242
10.8	1.05314	10.8	0.618552	10.8	1.68674	10.8	1.20253	10.9	2.73073	10.9	2.41161	10.9	4.62254	10.9	4.76027	11	7.71212	11	9.36574	11	11.3303	11	17.5473	11.1	15.5097	11.1	30.1114	11.1	23.801	11.1	40.2894
10.9	1.0771	10.9	0.624222	10.9	1.69751	10.9	1.21352	11	2.73619	11	2.43329	11	4.6604	11	4.80241	11.1	7.77498	11.1	9.44504	11.1	11.4336	11.1	17.6829	11.2	15.6389	11.2	30.2796	11.2	23.9798	11.2	40.3521
11	1.08907	11	0.629889	11	1.70649	11	1.2245	11.1	2.74225	11.1	2.45494	11.1	4.68707	11.1	4.84452	11.2	7.84804	11.2	9.52422	11.2	11.5276	11.2	17.8179	11.3	15.771	11.3	30.4459	11.3	24.1584	11.3	40.4126
11.1	1.09085	11.1	0.635554	11.1	1.72205	11.1	1.23547	11.2	2.75421	11.2	2.47659	11.2	4.72933	11.2	4.88659	11.3	7.9108	11.3	9.60328	11.3	11.6322	11.3	17.9526	11.4	15.9099	11.4	30.6102	11.4	24.3525	11.4	40.4708
11.2	1.09772	11.2	0.641217	11.2	1.73872	11.2	1.24645	11.3	2.77476	11.3	2.49823	11.3	4.7493	11.3	4.92863	11.4	7.96788	11.4	9.68221	11.4	11.7271	11.4	18.0867	11.5	16.0409	11.5	30.7727	11.5	24.5469	11.5	40.5268
11.3	1.1085	11.3	0.646878	11.3	1.74358	11.3	1.25741	11.4	2.79301	11.4	2.51985	11.4	4.77786	11.4	4.97063	11.5	8.02555	11.5	9.76101	11.5	11.8297	11.5	18.2203	11.6	16.1802	11.6	30.9333	11.6	24.7246	11.6	40.5808
11.4	1.11677	11.4	0.652537	11.4	1.74195	11.4	1.26838	11.5	2.81557	11.5	2.54146	11.5	4.81003	11.5	5.0126	11.6	8.10369	11.6	9.83969	11.6	11.9374	11.6	18.3534	11.7	16.3164	11.7	31.0921	11.7	24.9019	11.7	40.6328
11.5	1.12604	11.5	0.658194	11.5	1.75762	11.5	1.27933	11.6	2.84242	11.6	2.56306	11.6	4.83469	11.6	5.05452	11.7	8.16925	11.7	9.91824	11.7	12.0432	11.7	18.486	11.8	16.4485	11.8	31.2489	11.8	25.0771	11.8	40.6828
11.6	1.11882	11.6	0.663849	11.6	1.77358	11.6	1.29029	11.7	2.87597	11.7	2.58465	11.7	4.87844	11.7	5.09642	11.8	8.24271	11.8	9.99667	11.8	12.1484	11.8	18.6182	11.9	16.5779	11.9	31.4039	11.9	25.2484	11.9	40.7309
11.7	1.1143	11.7	0.669502	11.7	1.77684	11.7	1.30124	11.8	2.90882	11.8	2.60622	11.8	4.92739	11.8	5.13827	11.9	8.31766	11.9	10.075	11.9	12.2497	11.9	18.7498	12	16.7034	12	31.5571	12	25.4212	12	40.7772
11.8	1.11068	11.8	0.675153	11.8	1.7904	11.8	1.31218	11.9	2.94457	11.9	2.62779	11.9	4.96635	11.9	5.18009	12	8.39281	12	10.1531	12	12.3488	12	18.8809	12.1	16.8329	12.1	31.7084	12.1	25.5914	12.1	40.8218
11.9	1.11856	11.9	0.680802	11.9	1.80506	11.9	1.32312	12	2.97612	12	2.64934	12	5.01459	12	5.22188	12.1	8.47065	12.1	10.2312	12.1	12.4463	12.1	19.0115	12.2	16.9696	12.2	31.8579	12.2	25.7634	12.2	40.8647
12	1.13452	12	0.686448	12	1.81842	12	1.33405	12.1	2.99787	12.1	2.67088	12.1	5.04264	12.1	5.26362	12.2	8.5498	12.2	10.3091	12.2	12.55	12.2	19.1417	12.3	17.1019	12.3	32.0056	12.3	25.9146	12.3	40.9059
12.1	1.13709	12.1	0.692093	12.1	1.82678	12.1	1.34498	12.2	3.02212	12.2	2.6924	12.2	5.0844	12.2	5.30534	12.3	8.62665	12.3	10.3869	12.3	12.6593	12.3	19.2713	12.4	17.2217	12.4	32.1515	12.4	26.0765	12.4	40.9456
12.2	1.14075	12.2	0.697735	12.2	1.84024	12.2	1.35591	12.3	3.04586	12.3	2.71392	12.3	5.11814	12.3	5.34701	12.4	8.68179	12.4	10.4646	12.4	12.7581	12.4	19.4005	12.5	17.3472	12.5	32.2955	12.5	26.2457	12.5	40.9838
12.3	1.15441	12.3	0.703376	12.3	1.8584	12.3	1.36683	12.4	3.06911	12.4	2.73542	12.4	5.16309	12.4	5.38865	12.5	8.74105	12.5	10.5421	12.5	12.8673	12.5	19.5291	12.6	17.4754	12.6	32.4378	12.6	26.4229	12.6	41.0205
12.4	1.15857	12.4	0.709015	12.4	1.87336	12.4	1.37775	12.5	3.09395	12.5	2.75691	12.5	5.20973	12.5	5.43026	12.6	8.80339	12.6	10.6195	12.6	12.9694	12.6	19.6572	12.7	17.6058	12.7	32.5783	12.7	26.5868	12.7	41.0558
12.5	1.16613	12.5	0.714651	12.5	1.88703	12.5	1.38866	12.6	3.12289	12.6	2.77839	12.6	5.25717	12.6	5.47182	12.7	8.85884	12.7	10.6968	12.7	13.0624	12.7	19.7849	12.8	17.7314	12.8	32.717	12.8	26.7533	12.8	41.0898
12.6	1.17798	12.6	0.720286	12.6	1.90557	12.6	1.39956	12.7	3.15193	12.7	2.79985	12.7	5.29091	12.7	5.51335	12.8	8.92648	12.8	10.774	12.8	13.1585	12.8	19.912	12.9	17.8638	12.9	32.854	12.9	26.9236	12.9	41.1224
12.7	1.18624	12.7	0.725918	12.7	1.92073	12.7	1.41047	12.8	3.17497	12.8	2.82131	12.8	5.33456	12.8	5.55485	12.9	8.98813	12.9	10.851	12.9	13.251	12.9	20.0386	13	17.9913	13	32.9892	13	27.0993	13	41.1538
12.8	1.1934	12.8	0.731548	12.8	1.93708	12.8	1.42136	12.9	3.20051	12.9	2.84275	12.9	5.3744	12.9	5.59631	13	9.05526	13	10.9279	13	13.3489	13	20.1647	13.1	18.1188	13.1	33.1226	13.1	27.2628	13.1	41.184
12.9	1.20166	12.9	0.737177	12.9	1.95443	12.9	1.43226	13	3.21816	13	2.86418	13	5.41834	13	5.63773	13.1	9.1118	13.1	11.0047	13.1	13.4522	13.1	20.2904	13.2	18.2435	13.2	33.2544	13.2	27.4241	13.2	41.213
13	1.21262	13	0.742803	13	1.96778	13	1.44314	13.1	3.2444	13.1	2.88559	13.1	5.45419	13.1	5.67911	13.2	9.18014	13.2	11.0814	13.2	13.5419	13.2	20.4155	13.3	18.3728	13.3	33.3844	13.3	27.5795	13.3	41.2408
13.1	1.22037	13.1	0.748427	13.1	1.98083	13.1	1.45403	13.2	3.26694	13.2	2.907	13.2	5.49703	13.2	5.72047	13.3	9.24507	13.3	11.1579	13.3	13.6334	13.3	20.5401	13.4	18.4953	13.4	33.5127	13.4	27.7247	13.4	41.2676
13.2	1.22712	13.2	0.754049	13.2	1.99847	13.2	1.46491	13.3	3.28278	13.3	2.92839	13.3	5.53547	13.3	5.76178	13.4	9.31131	13.4	11.2343	13.4	13.7319	13.4	20.6642	13.5	18.6331	13.5	33.6393	13.5	27.8852	13.5	41.2934
13.3	1.23388	13.3	0.759669	13.3	2.00962	13.3	1.47578	13.4	3.30402	13.4	2.94977	13.4	5.57851	13.4	5.80305	13.5	9.37953	13.5	11.3106	13.5	13.8247	13.5	20.7878	13.6	18.7631	13.6	33.7642	13.6	28.0373	13.6	41.3181
13.4	1.24124	13.4	0.765287	13.4	2.02167	13.4	1.48665	13.5	3.32756	13.5	2.97114	13.5	5.62444	13.5	5.8443	13.6	9.44037	13.6	11.3867	13.6	13.9309	13.6	20.9109	13.7	18.89	13.7	33.8875	13.7	28.184	13.7	41.3419
13.5	1.25599	13.5	0.770903	13.5	2.0434	13.5	1.49752	13.6	3.35379	13.6	2.9925	13.6	5.66888	13.6	5.8855	13.7	9.50961	13.7	11.4627	13.7	14.0175	13.7	21.0335	13.8	19.002	13.8	34.0091	13.8	28.3385	13.8	41.3648
13.6	1.26444	13.6	0.776518	13.6	2.05375	13.6	1.50838	13.7	3.37983	13.7	3.01385	13.7	5.71362	13.7	5.92667	13.8	9.57715	13.8	11.5386	13.8	14.1096	13.8	21.1556	13.9	19.1342	13.9	34.129	13.9	28.4791	13.9	41.3867
13.7	1.2692	13.7	0.782129	13.7	2.07599	13.7	1.51923	13.8	3.40247	13.8	3.03518	13.8	5.75945	13.8	5.9678	13.9	9.65187	13.9	11.6144	13.9	14.2119	13.9	21.2772	14	19.2628	14	34.2473	14	28.6293	14	41.4078
13.8	1.27545	13.8	0.787739	13.8	2.09613	13.8	1.53008	13.9	3.4323	13.9	3.0565	13.9	5.80519	13.9	6.0089	14	9.71971	14	11.69	14	14.3014	14	21.3983	14.1	19.3912	14.1	34.364	14.1	28.7862	14.1	41.4281
13.9	1.282	13.9	0.793347	13.9	2.11627	13.9	1.54093	14	3.46193	14	3.07781	14	5.85222	14	6.04996	14.1	9.80103	14.1	11.7655	14.1	14.3961	14.1	21.5189	14.2	19.5152	14.2	34.4791	14.2	28.9419	14.2	41.4475
14	1.28796	14	0.798953	14	2.13502	14	1.55177	14.1	3.48876	14.1	3.0991	14.1	5.90115	14.1	6.09098	14.2	9.87806	14.2	11.8409	14.2	14.4973	14.2	21.639	14.3	19.6463	14.3	34.5925	14.3	29.0792	14.3	41.4663
14.1	1.29851	14.1	0.804557	14.1	2.16166	14.1	1.56261	14.2	3.5129	14.2	3.12039	14.2	5.94868	14.2	6.13196	14.3	9.94318	14.3	11.9161	14.3	14.5988	14.3	21.7585	14.4	19.7686	14.4	34.7044	14.4	29.2304	14.4	41.4842
14.2	1.30676	14.2	0.810159	14.2	2.1804	14.2	1.57344	14.3	3.53523	14.3	3.14166	14.3	5.99742	14.3	6.17291	14.4	10.0096	14.4	11.9913	14.4	14.6956	14.4	21.8776	14.5	19.8953	14.5	34.8147	14.5	29.3728	14.5	41.5015
14.3	1.31611	14.3	0.815758	14.3	2.18575	14.3	1.58427	14.4	3.56156	14.4	3.16292	14.4	6.04864	14.4	6.21383	14.5	10.0857	14.5	12.0663	14.5	14.7898	14.5	21.9961	14.6	20.0142	14.6	34.9235	14.6	29.52	14.6	41.5181
14.4	1.32896	14.4	0.821356	14.4	2.1972	14.4	1.59509	14.5	3.58849	14.5	3.18417	14.5	6.09257	14.5	6.2547	14.6	10.1575	14.6	12.1411	14.6	14.8882	14.6	22.1142	14.7	20.1293	14.7	35.0307	14.7	29.6603	14.7	41.534
14.5	1.34051	14.5	0.826952	14.5	2.20724	14.5	1.60591	14.6	3.61082	14.6	3.2054	14.6	6.13531	14.6	6.29554	14.7	10.2238	14.7	12.2159	14.7	14.9769	14.7	22.2317	14.8	20.2558	14.8	35.1364	14.8	29.802	14.8	41.5493
14.6	1.34786	14.6	0.832545	14.6	2.21799	14.6	1.61672	14.7	3.63116	14.7	3.22663	14.7	6.17834	14.7	6.33635	14.8	10.3017	14.8	12.2905	14.8	15.0753	14.8	22.3487	14.9	20.371	14.9	35.2406	14.9	29.9463	14.9	41.564
14.7	1.34811	14.7	0.838137	14.7	2.22813	14.7	1.62753	14.8	3.65888	14.8	3.24784	14.8	6.22626	14.8	6.37712	14.9	10.3716	14.9	12.3649	14.9	15.1673	14.9	22.4653	15	20.488	15	35.3432	15	30.0927	15	41.5781
14.8	1.35496	14.8	0.843726	14.8	2.24267	14.8	1.63834	14.9	3.67602	14.9	3.26904	14.9	6.2656	14.9	6.41785	15	10.4439	15	12.4393	15	15.2634	15	22.5813	15.1	20.6062	15.1	35.4444	15.1	30.2301	15.1	41.5916
14.9	1.36011	14.9	0.849314	14.9	2.25252	14.9	1.64914	15	3.70245	15	3.29022	15	6.31513	15	6.45854	15.1	10.5064	15.1	12.5135	15.1	15.3547	15.1	22.6968	15.2	20.7276	15.2	35.5441	15.2	30.3715	15.2	41.6046
15	1.36645	15	0.8549	15	2.26256	15	1.65993	15.1	3.71879	15.1	3.3114	15.1	6.35406	15.1	6.4992	15.2	10.5812	15.2	12.5876	15.2	15.4565	15.2	22.8118	15.3	20.8503	15.3	35.6423	15.3	30.5056	15.3	41.6171
15.1	1.3648	15.1	0.860483	15.1	2.2698	15.1	1.67072	15.2	3.74062	15.2	3.33256	15.2	6.39729	15.2	6.53982	15.3	10.6542	15.3	12.6615	15.3	15.5524	15.3	22.9263	15.4	20.9689	15.4	35.7391	15.4	30.6349	15.4	41.6291
15.2	1.37405	15.2	0.866064	15.2	2.28115	15.2	1.68151	15.3	3.76115	15.3	3.35371	15.3	6.43313	15.3	6.58041	15.4	10.7184	15.4	12.7354	15.4	15.6466	15.4	23.0402	15.5	21.0917	15.5	35.8344	15.5	30.7739	15.5	41.6406
15.3	1.3751	15.3	0.871644	15.3	2.28899	15.3	1.69229	15.4	3.78118	15.4	3.37485	15.4	6.46687	15.4	6.62095	15.5	10.788	15.5	12.8091	15.5	15.7442	15.5	23.1537	15.6	21.1958	15.6	35.9283	15.6	30.9054	15.6	41.6517
15.4	1.37756	15.4	0.877221	15.4	2.29544	15.4	1.70307	15.5	3.80301	15.5	3.39598	15.5	6.50859	15.5	6.66147	15.6	10.8558	15.6	12.8827	15.6	15.8311	15.6	23.2667	15.7	21.3138	15.7	36.0208	15.7	31.0425	15.7	41.6623
15.5	1.3886	15.5	0.882796	15.5	2.30908	15.5	1.71384	15.6	3.82404	15.6	3.41709	15.6	6.54842	15.6	6.70194	15.7	10.9281	15.7	12.9561	15.7	15.9297	15.7	23.3791	15.8	21.434	15.8	36.1119	15.8	31.1702	15.8	41.6725
15.6	1.39225	15.6	0.88837	15.6	2.32262	15.6	1.72461	15.7	3.84807	15.7	3.43819	15.7	6.58406	15.7	6.74238	15.8	11.0074	15.8	13.0294	15.8	16.0294	15.8	23.4911	15.9	21.5501	15.9	36.2017	15.9	31.2984	15.9	41.6823
15.7	1.4009	15.7	0.893941	15.7	2.32846	15.7	1.73537	15.8	3.8795	15.8	3.45928	15.8	6.62948	15.8	6.78278	15.9	11.0809	15.9	13.1026	15.9	16.1266	15.9	23.6025	16	21.6666	16	36.29	16	31.4177	16	41.6917
15.8	1.41114	15.8	0.89951	15.8	2.343	15.8	1.74613	15.9	3.90473	15.9	3.48036	15.9	6.67391	15.9	6.82315	16	11.1474	16	13.1756	16	16.2168	16	23.7135	16.1	21.777	16.1	36.3771	16.1	31.5446	16.1	41.7007
15.9	1.42238	15.9	0.905077	15.9	2.35904	15.9	1.75688	16	3.92466	16	3.50143	16	6.70784	16	6.86348	16.1	11.2145	16.1	13.2486	16.1	16.3094	16.1	23.8239	16.2	21.8968	16.2	36.4627	16.2	31.6702	16.2	41.7093
16	1.42563	16	0.910643	16	2.36728	16	1.76763	16.1	3.94779	16.1	3.52248	16.1	6.74897	16.1	6.90377	16.2	11.2843	16.2	13.3213	16.2	16.4063	16.2	23.9338	16.3	22.012	16.3	36.5471	16.3	31.8047	16.3	41.7176
16.1	1.42248	16.1	0.916206	16.1	2.37702	16.1	1.77838	16.2	3.97341	16.2	3.54352	16.2	6.791	16.2	6.94403	16.3	11.3538	16.3	13.394	16.3	16.5002	16.3	24.0432	16.4	22.1369	16.4	36.6301	16.4	31.9396	16.4	41.7256
16.2	1.42433	16.2	0.921767	16.2	2.39205	16.2	1.78912	16.3	4.00274	16.3	3.56455	16.3	6.83462	16.3	6.98425	16.4	11.4272	16.4	13.4665	16.4	16.6037	16.4	24.1521	16.5	22.2503	16.5	36.7119	16.5	32.065	16.5	41.7333
16.3	1.43037	16.3	0.927326	16.3	2.41169	16.3	1.79985	16.4	4.03427	16.4	3.58557	16.4	6.87685	16.4	7.02443	16.5	11.5004	16.5	13.5389	16.5	16.7012	16.5	24.2605	16.6	22.3652	16.6	36.7924	16.6	32.1766	16.6	41.7406
16.4	1.43732	16.4	0.932883	16.4	2.42583	16.4	1.81058	16.5	4.05739	16.5	3.60658	16.5	6.91728	16.5	7.06457	16.6	11.5685	16.6	13.6112	16.6	16.7896	16.6	24.3684	16.7	22.4767	16.7	36.8716	16.7	32.2949	16.7	41.7477
16.5	1.44006	16.5	0.938438	16.5	2.43906	16.5	1.82131	16.6	4.07912	16.6	3.62757	16.6	6.95481	16.6	7.10468	16.7	11.6421	16.7	13.6834	16.7	16.8756	16.7	24.4757	16.8	22.5934	16.8	36.9496	16.8	32.414	16.8	41.7545
16.6	1.4398	16.6	0.943991	16.6	2.452	16.6	1.83203	16.7	4.10055	16.7	3.64855	16.7	6.99903	16.7	7.14476	16.8	11.7121	16.8	13.7554	16.8	16.9657	16.8	24.5826	16.9	22.7134	16.9	37.0263	16.9	32.5397	16.9	41.761
16.7	1.44525	16.7	0.949542	16.7	2.46124	16.7	1.84275	16.8	4.12117	16.8	3.66952	16.8	7.04266	16.8	7.18479	16.9	11.7768	16.9	13.8272	16.9	17.0624	16.9	24.689	17	22.8306	17	37.1018	17	32.6612	17	41.7672
16.8	1.45629	16.8	0.955091	16.8	2.47687	16.8	1.85346	16.9	4.1446	16.9	3.69047	16.9	7.09028	16.9	7.22479	17	11.8412	17	13.899	17	17.1516	17	24.7948	17.1	22.9426	17.1	37.1761	17.1	32.7736	17.1	41.7732
16.9	1.46164	16.9	0.960638	16.9	2.49031	16.9	1.86416	17	4.16913	17	3.71142	17	7.13751	17	7.26475	17.1	11.9118	17.1	13.9706	17.1	17.2491	17.1	24.9002	17.2	23.0515	17.2	37.2492	17.2	32.8918	17.2	41.779
17	1.46809	17	0.966183	17	2.50155	17	1.87487	17.1	4.18606	17.1	3.73235	17.1	7.17933	17.1	7.30468	17.2	11.9794	17.2	14.0421	17.2	17.3445	17.2	25.005	17.3	23.1657	17.3	37.3211	17.3	33.0083	17.3	41.7845
17.1	1.47643	17.1	0.971726	17.1	2.51168	17.1	1.88557	17.2	4.20919	17.2	3.75327	17.2	7.22405	17.2	7.34457	17.3	12.0374	17.3	14.1134	17.3	17.4417	17.3	25.1094	17.4	23.2757	17.4	37.3919	17.4	33.1253	17.4	41.7898
17.2	1.48258	17.2	0.977266	17.2	2.52422	17.2	1.89626	17.3	4.23002	17.3	3.77418	17.3	7.26838	17.3	7.38442	17.4	12.1009	17.4	14.1847	17.4	17.5328	17.4	25.2132	17.5	23.3873	17.5	37.4615	17.5	33.238	17.5	41.7949
17.3	1.48223	17.3	0.982805	17.3	2.52866	17.3	1.90695	17.4	4.25595	17.4	3.79508	17.4	7.3122	17.4	7.42423	17.5	12.1697	17.5	14.2558	17.5	17.6199	17.5	25.3165	17.6	23.4971	17.6	37.53	17.6	33.3505	17.6	41.7997
17.4	1.48597	17.4	0.988342	17.4	2.5425	17.4	1.91763	17.5	4.27738	17.5	3.81596	17.5	7.34783	17.5	7.46401	17.6	12.2469	17.6	14.3267	17.6	17.7072	17.6	25.4193	17.7	23.6023	17.7	37.5974	17.7	33.4616	17.7	41.8044
17.5	1.48492	17.5	0.993877	17.5	2.54724	17.5	1.92831	17.6	4.3062	17.6	3.83683	17.6	7.38576	17.6	7.50375	17.7	12.3177	17.7	14.3976	17.7	17.7997	17.7	25.5216	17.8	23.7093	17.8	37.6636	17.8	33.5693	17.8	41.8089
17.6	1.49306	17.6	0.999409	17.6	2.55988	17.6	1.93899	17.7	4.32573	17.7	3.85769	17.7	7.42559	17.7	7.54346	17.8	12.382	17.8	14.4683	17.8	17.8843	17.8	25.6234	17.9	23.8193	17.9	37.7288	17.9	33.6865	17.9	41.8132
17.7	1.50201	17.7	1.00494	17.7	2.57122	17.7	1.94966	17.8	4.34726	17.8	3.87854	17.8	7.45982	17.8	7.58313	17.9	12.4496	17.9	14.5388	17.9	17.979	17.9	25.7247	18	23.9287	18	37.7929	18	33.8034	18	41.8174
17.8	1.50846	17.8	1.01047	17.8	2.57556	17.8	1.96032	17.9	4.37319	17.9	3.89937	17.9	7.50405	17.9	7.62276	18	12.5192	18	14.6093	18	18.0725	18	25.8255	18.1	24.0405	18.1	37.8559	18.1	33.9053	18.1	41.8213
17.9	1.5196	17.9	1.016	17.9	2.59699	17.9	1.97098	18	4.39743	18	3.9202	18	7.55137	18	7.66235	18.1	12.5862	18.1	14.6796	18.1	18.1688	18.1	25.9258	18.2	24.1551	18.2	37.9178	18.2	34.014	18.2	41.8252
18	1.52335	18	1.02152	18	2.60434	18	1.98164	18.1	4.42566	18.1	3.94101	18.1	7.59291	18.1	7.70191	18.2	12.6582	18.2	14.7497	18.2	18.2681	18.2	26.0256	18.3	24.2574	18.3	37.9788	18.3	34.1115	18.3	41.8288
18.1	1.53089	18.1	1.02704	18.1	2.61678	18.1	1.99229	18.2	4.4451	18.2	3.96181	18.2	7.63154	18.2	7.74143	18.3	12.7231	18.3	14.8198	18.3	18.3641	18.3	26.1249	18.4	24.3596	18.4	38.0387	18.4	34.2179	18.4	41.8323
18.2	1.53934	18.2	1.03256	18.2	2.62682	18.2	2.00294	18.3	4.46653	18.3	3.98259	18.3	7.67457	18.3	7.78091	18.4	12.7912	18.4	14.8897	18.4	18.4582	18.4	26.2237	18.5	24.4649	18.5	38.0976	18.5	34.3266	18.5	41.8357
18.3	1.53699	18.3	1.03808	18.3	2.63516	18.3	2.01358	18.4	4.48746	18.4	4.00337	18.4	7.70601	18.4	7.82036	18.5	12.8609	18.5	14.9595	18.5	18.5531	18.5	26.3219	18.6	24.5688	18.6	38.1555	18.6	34.432	18.6	41.8389
18.4	1.54293	18.4	1.0436	18.4	2.64571	18.4	2.02422	18.5	4.51799	18.5	4.02413	18.5	7.74784	18.5	7.85977	18.6	12.9276	18.6	15.0291	18.6	18.6429	18.6	26.4197	18.7	24.6662	18.7	38.2124	18.7	34.5267	18.7	41.842
18.5	1.55268	18.5	1.04911	18.5	2.66035	18.5	2.03485	18.6	4.53942	18.6	4.04488	18.6	7.78967	18.6	7.89914	18.7	12.9913	18.7	15.0986	18.7	18.7287	18.7	26.517	18.8	24.7662	18.8	38.2683	18.8	34.6298	18.8	41.845
18.6	1.55422	18.6	1.05463	18.6	2.67518	18.6	2.04548	18.7	4.55736	18.7	4.06562	18.7	7.8238	18.7	7.93848	18.8	13.0505	18.8	15.168	18.8	18.8204	18.8	26.6138	18.9	24.8733	18.9	38.3233	18.9	34.7355	18.9	41.8479
18.7	1.55388	18.7	1.06014	18.7	2.68463	18.7	2.05611	18.8	4.57869	18.8	4.08634	18.8	7.85954	18.8	7.97778	18.9	13.1181	18.9	15.2372	18.9	18.9059	18.9	26.71	19	24.9764	19	38.3774	19	34.8371	19	41.8506
18.8	1.55593	18.8	1.06564	18.8	2.69617	18.8	2.06673	18.9	4.60592	18.9	4.10706	18.9	7.90127	18.9	8.01704	19	13.1806	19	15.3064	19	18.9942	19	26.8058	19.1	25.0784	19.1	38.4305	19.1	34.9322	19.1	41.8533
18.9	1.56337	18.9	1.07115	18.9	2.7107	18.9	2.07734	19	4.62196	19	4.12776	19	7.9425	19	8.05627	19.1	13.2406	19.1	15.3754	19.1	19.0768	19.1	26.9011	19.2	25.1803	19.2	38.4827	19.2	35.0362	19.2	41.8558
19	1.57231	19	1.07666	19	2.72134	19	2.08795	19.1	4.6336	19.1	4.14845	19.1	7.98133	19.1	8.09545	19.2	13.3056	19.2	15.4442	19.2	19.1618	19.2	26.9958	19.3	25.2832	19.3	38.534	19.3	35.1285	19.3	41.8582
19.1	1.57506	19.1	1.08216	19.1	2.72839	19.1	2.09856	19.2	4.65473	19.2	4.16913	19.2	8.01867	19.2	8.13461	19.3	13.3731	19.3	15.5129	19.3	19.2439	19.3	27.0901	19.4	25.3867	19.4	38.5845	19.4	35.2293	19.4	41.8605
19.2	1.57841	19.2	1.08766	19.2	2.74182	19.2	2.10916	19.3	4.67207	19.3	4.18979	19.3	8.0564	19.3	8.17372	19.4	13.4355	19.4	15.5815	19.4	19.33	19.4	27.1839	19.5	25.4851	19.5	38.634	19.5	35.3249	19.5	41.8628
19.3	1.58416	19.3	1.09316	19.3	2.75017	19.3	2.11976	19.4	4.68751	19.4	4.21045	19.4	8.10003	19.4	8.2128	19.5	13.4984	19.5	15.65	19.5	19.413	19.5	27.2772	19.6	25.5756	19.6	38.6827	19.6	35.4183	19.6	41.8649
19.4	1.58871	19.4	1.09865	19.4	2.76281	19.4	2.13035	19.5	4.70785	19.5	4.23109	19.5	8.14186	19.5	8.25184	19.6	13.5589	19.6	15.7183	19.6	19.494	19.6	27.37	19.7	25.6748	19.7	38.7305	19.7	35.5115	19.7	41.867
19.5	1.58717	19.5	1.10415	19.5	2.77075	19.5	2.14093	19.6	4.72669	19.6	4.25172	19.6	8.17711	19.6	8.29084	19.7	13.62	19.7	15.7865	19.7	19.5826	19.7	27.4622	19.8	25.7704	19.8	38.7775	19.8	35.605	19.8	41.8689
19.6	1.59252	19.6	1.10964	19.6	2.781	19.6	2.15152	19.7	4.74733	19.7	4.27233	19.7	8.21754	19.7	8.32981	19.8	13.688	19.8	15.8545	19.8	19.6674	19.8	27.554	19.9	25.87	19.9	38.8237	19.9	35.6931	19.9	41.8708
19.7	1.60237	19.7	1.11513	19.7	2.79394	19.7	2.1621	19.8	4.76237	19.8	4.29294	19.8	8.25857	19.8	8.36874	19.9	13.7612	19.9	15.9225	19.9	19.7512	19.9	27.6453	20	25.9718	20	38.869	20	35.7808	20	41.8726
19.8	1.61142	19.8	1.12062	19.8	2.80568	19.8	2.17267	19.9	4.78381	19.9	4.31353	19.9	8.29481	19.9	8.40763	20	13.8304	20	15.9902	20	19.8469	20	27.7361	20.1	26.0699	20.1	38.9136	20.1	35.8672	20.1	41.8744
19.9	1.61437	19.9	1.1261	19.9	2.81982	19.9	2.18324	20	4.80065	20	4.33411	20	8.33434	20	8.44649	20.1	13.8916	20.1	16.0579	20.1	19.9318	20.1	27.8264	20.2	26.1634	20.2	38.9573	20.2	35.9512	20.2	41.8761
20	1.61922	20	1.13159	20	2.82487	20	2.1938	20.1	4.8144	20.1	4.35468	20.1	8.37108	20.1	8.48531	20.2	13.9613	20.2	16.1254	20.2	20.019	20.2	27.9163	20.3	26.2563	20.3	39.0003	20.3	36.0408	20.3	41.8777
20.1	1.61828	20.1	1.13707	20.1	2.83002	20.1	2.20436	20.2	4.83294	20.2	4.37524	20.2	8.40992	20.2	8.52409	20.3	14.0279	20.3	16.1928	20.3	20.109	20.3	28.0056	20.4	26.3517	20.4	39.0425	20.4	36.1337	20.4	41.8792
20.2	1.61883	20.2	1.14255	20.2	2.83907	20.2	2.21492	20.3	4.85148	20.3	4.39578	20.3	8.44436	20.3	8.56283	20.4	14.095	20.4	16.2601	20.4	20.1998	20.4	28.0944	20.5	26.4547	20.5	39.084	20.5	36.2297	20.5	41.8807
20.3	1.62348	20.3	1.14803	20.3	2.84513	20.3	2.22547	20.4	4.87622	20.4	4.41631	20.4	8.48769	20.4	8.60154	20.5	14.1626	20.5	16.3272	20.5	20.2779	20.5	28.1828	20.6	26.5521	20.6	39.1247	20.6	36.3192	20.6	41.8821
20.4	1.63203	20.4	1.15351	20.4	2.85917	20.4	2.23601	20.5	4.89966	20.5	4.43683	20.5	8.53023	20.5	8.64021	20.6	14.2261	20.6	16.3942	20.6	20.3614	20.6	28.2706	20.7	26.6487	20.7	39.1647	20.7	36.4071	20.7	41.8835
20.5	1.63858	20.5	1.15898	20.5	2.87201	20.5	2.24655	20.6	4.92191	20.6	4.45734	20.6	8.57106	20.6	8.67884	20.7	14.2979	20.7	16.4611	20.7	20.4528	20.7	28.358	20.8	26.7435	20.8	39.204	20.8	36.492	20.8	41.8848
20.6	1.64514	20.6	1.16445	20.6	2.88586	20.6	2.25709	20.7	4.94155	20.7	4.47783	20.7	8.6165	20.7	8.71744	20.8	14.3642	20.8	16.5278	20.8	20.5391	20.8	28.4449	20.9	26.834	20.9	39.2425	20.9	36.5726	20.9	41.886
20.7	1.65949	20.7	1.16992	20.7	2.8996	20.7	2.26762	20.8	4.9559	20.8	4.49832	20.8	8.65913	20.8	8.756	20.9	14.4274	20.9	16.5944	20.9	20.6247	20.9	28.5313	21	26.9337	21	39.2804	21	36.6582	21	41.8872
20.8	1.66574	20.8	1.17539	20.8	2.90765	20.8	2.27815	20.9	4.97214	20.9	4.51879	20.9	8.69817	20.9	8.79452	21	14.4964	21	16.6608	21	20.7085	21	28.6172	21.1	27.0273	21.1	39.3176	21.1	36.7391	21.1	41.8884
20.9	1.6672	20.9	1.18086	20.9	2.9151	20.9	2.28867	21	4.99808	21	4.53925	21	8.73791	21	8.833	21.1	14.5596	21.1	16.7272	21.1	20.7897	21.1	28.7026	21.2	27.1186	21.2	39.3541	21.2	36.8202	21.2	41.8895
21	1.67446	21	1.18632	21	2.92804	21	2.29919	21.1	5.01672	21.1	4.55969	21.1	8.77505	21.1	8.87145	21.2	14.6326	21.2	16.7934	21.2	20.8759	21.2	28.7875	21.3	27.2115	21.3	39.3899	21.3	36.8977	21.3	41.8905
21.1	1.68131	21.1	1.19178	21.1	2.93849	21.1	2.30971	21.2	5.03807	21.2	4.58013	21.2	8.81629	21.2	8.90986	21.3	14.6981	21.3	16.8594	21.3	20.9508	21.3	28.872	21.4	27.3003	21.4	39.4251	21.4	36.981	21.4	41.8916
21.2	1.68956	21.2	1.19724	21.2	2.95004	21.2	2.32021	21.3	5.05561	21.3	4.60055	21.3	8.85014	21.3	8.94823	21.4	14.7613	21.4	16.9253	21.4	21.0354	21.4	28.9559	21.5	27.3927	21.5	39.4597	21.5	37.0593	21.5	41.8925
21.3	1.69362	21.3	1.2027	21.3	2.96298	21.3	2.33072	21.4	5.07635	21.4	4.62096	21.4	8.88828	21.4	8.98657	21.5	14.8205	21.5	16.9911	21.5	21.1182	21.5	29.0394	21.6	27.4777	21.6	39.4936	21.6	37.1315	21.6	41.8935
21.4	1.69407	21.4	1.20816	21.4	2.97143	21.4	2.34122	21.5	5.0949	21.5	4.64136	21.5	8.92852	21.5	9.02487	21.6	14.8811	21.6	17.0568	21.6	21.195	21.6	29.1224	21.7	27.5625	21.7	39.5269	21.7	37.2053	21.7	41.8944
21.5	1.69583	21.5	1.21361	21.5	2.97579	21.5	2.35171	21.6	5.11034	21.6	4.66175	21.6	8.96356	21.6	9.06313	21.7	14.9413	21.7	17.1223	21.7	21.2681	21.7	29.2049	21.8	27.6551	21.8	39.5595	21.8	37.2799	21.8	41.8952
21.6	1.69718	21.6	1.21906	21.6	2.98114	21.6	2.3622	21.7	5.1244	21.7	4.68212	21.7	8.99771	21.7	9.10136	21.8	15.0035	21.8	17.1877	21.8	21.3485	21.8	29.287	21.9	27.7426	21.9	39.5916	21.9	37.3528	21.9	41.8961
21.7	1.69714	21.7	1.22451	21.7	2.98649	21.7	2.37269	21.8	5.13684	21.8	4.70248	21.8	9.03805	21.8	9.13954	21.9	15.0616	21.9	17.253	21.9	21.4219	21.9	29.3686	22	27.8318	22	39.6231	22	37.4265	22	41.8969
21.8	1.6989	21.8	1.22996	21.8	2.99714	21.8	2.38317	21.9	5.15529	21.9	4.72283	21.9	9.074	21.9	9.17769	22	15.1223	22	17.3181	22	21.4931	22	29.4496	22.1	27.9167	22.1	39.654	22.1	37.5023	22.1	41.8976
21.9	1.70486	21.9	1.23541	21.9	3.0037	21.9	2.39365	22	5.17944	22	4.74317	22	9.10725	22	9.21581	22.1	15.1833	22.1	17.3831	22.1	21.5652	22.1	29.5303	22.2	28.0052	22.2	39.6844	22.2	37.5819	22.2	41.8984
22	1.70342	22	1.24085	22	3.01445	22	2.40412	22.1	5.19609	22.1	4.76349	22.1	9.14459	22.1	9.25388	22.2	15.242	22.2	17.4479	22.2	21.6458	22.2	29.6104	22.3	28.0925	22.3	39.7141	22.3	37.6505	22.3	41.8991
22.1	1.70598	22.1	1.24629	22.1	3.029	22.1	2.41459	22.2	5.21594	22.2	4.78381	22.2	9.18194	22.2	9.29192	22.3	15.3032	22.3	17.5127	22.3	21.7228	22.3	29.6901	22.4	28.1758	22.4	39.7433	22.4	37.7207	22.4	41.8997
22.2	1.71564	22.2	1.25173	22.2	3.04285	22.2	2.42505	22.3	5.23719	22.3	4.80411	22.3	9.21788	22.3	9.32992	22.4	15.3649	22.4	17.5772	22.4	21.8033	22.4	29.7693	22.5	28.2591	22.5	39.772	22.5	37.7937	22.5	41.9004
22.3	1.72089	22.3	1.25717	22.3	3.0493	22.3	2.43551	22.4	5.25564	22.4	4.8244	22.4	9.24994	22.4	9.36788	22.5	15.4248	22.5	17.6417	22.5	21.8769	22.5	29.848	22.6	28.3493	22.6	39.8002	22.6	37.8587	22.6	41.901
22.4	1.72025	22.4	1.26261	22.4	3.05456	22.4	2.44596	22.5	5.27369	22.5	4.84467	22.5	9.28289	22.5	9.40581	22.6	15.4867	22.6	17.706	22.6	21.961	22.6	29.9262	22.7	28.4427	22.7	39.8278	22.7	37.9321	22.7	41.9016
22.5	1.72022	22.5	1.26804	22.5	3.06431	22.5	2.45641	22.6	5.29084	22.6	4.86494	22.6	9.32243	22.6	9.4437	22.7	15.5522	22.7	17.7702	22.7	22.0413	22.7	30.004	22.8	28.5325	22.8	39.8549	22.8	37.9996	22.8	41.9022
22.6	1.72677	22.6	1.27348	22.6	3.07547	22.6	2.46686	22.7	5.31618	22.7	4.88519	22.7	9.36957	22.7	9.48155	22.8	15.6247	22.8	17.8343	22.8	22.1243	22.8	30.0813	22.9	28.6218	22.9	39.8815	22.9	38.071	22.9	41.9027
22.7	1.72914	22.7	1.27891	22.7	3.08952	22.7	2.4773	22.8	5.33074	22.8	4.90543	22.8	9.40602	22.8	9.51937	22.9	15.6919	22.9	17.8982	22.9	22.2058	22.9	30.1582	23	28.7059	23	39.9075	23	38.1375	23	41.9033
22.8	1.7348	22.8	1.28433	22.8	3.10467	22.8	2.48773	22.9	5.35568	22.9	4.92566	22.9	9.44736	22.9	9.55715	23	15.7517	23	17.962	23	22.2838	23	30.2346	23.1	28.7875	23.1	39.9332	23.1	38.2047	23.1	41.9038
22.9	1.74186	22.9	1.28976	22.9	3.11612	22.9	2.49816	23	5.36994	23	4.94588	23	9.48231	23	9.59489	23.1	15.8181	23.1	18.0256	23.1	22.3569	23.1	30.3105	23.2	28.8771	23.2	39.9583	23.2	38.2724	23.2	41.9042
23	1.74662	23	1.29518	23	3.12218	23	2.50859	23.1	5.38659	23.1	4.96608	23.1	9.51617	23.1	9.63259	23.2	15.8853	23.2	18.0891	23.2	22.4401	23.2	30.3859	23.3	28.9682	23.3	39.9829	23.3	38.3363	23.3	41.9047
23.1	1.75059	23.1	1.30061	23.1	3.13254	23.1	2.51901	23.2	5.40465	23.2	4.98627	23.2	9.55872	23.2	9.67026	23.3	15.9478	23.3	18.1525	23.3	22.5203	23.3	30.4609	23.4	29.0565	23.4	40.0071	23.4	38.399	23.4	41.9052
23.2	1.75915	23.2	1.30603	23.2	3.1447	23.2	2.52943	23.3	5.43009	23.3	5.00645	23.3	9.59627	23.3	9.70788	23.4	16.0087	23.4	18.2158	23.4	22.5943	23.4	30.5354	23.5	29.1417	23.5	40.0308	23.5	38.4669	23.5	41.9056
23.3	1.76002	23.3	1.31144	23.3	3.14926	23.3	2.53984	23.4	5.45025	23.4	5.02662	23.4	9.63701	23.4	9.74547	23.5	16.0723	23.5	18.2789	23.5	22.6703	23.5	30.6095	23.6	29.2224	23.6	40.0541	23.6	38.5305	23.6	41.906
23.4	1.76778	23.4	1.31686	23.4	3.15492	23.4	2.55025	23.5	5.4713	23.5	5.04677	23.5	9.67506	23.5	9.78303	23.6	16.136	23.6	18.3418	23.6	22.746	23.6	30.6831	23.7	29.297	23.7	40.0769	23.7	38.5952	23.7	41.9064
23.5	1.77544	23.5	1.32227	23.5	3.16737	23.5	2.56065	23.6	5.49254	23.6	5.06692	23.6	9.71171	23.6	9.82054	23.7	16.1881	23.7	18.4047	23.7	22.818	23.7	30.7563	23.8	29.3746	23.8	40.0993	23.8	38.658	23.8	41.9068
23.6	1.778	23.6	1.32769	23.6	3.17833	23.6	2.57105	23.7	5.5102	23.7	5.08705	23.7	9.74866	23.7	9.85802	23.8	16.2419	23.8	18.4674	23.8	22.8857	23.8	30.829	23.9	29.4597	23.9	40.1213	23.9	38.7236	23.9	41.9071
23.7	1.78306	23.7	1.3331	23.7	3.18309	23.7	2.58145	23.8	5.52875	23.8	5.10717	23.8	9.78181	23.8	9.89547	23.9	16.3055	23.9	18.53	23.9	22.9646	23.9	30.9012	24	29.5436	24	40.1429	24	38.7821	24	41.9075
23.8	1.78413	23.8	1.3385	23.8	3.18765	23.8	2.59184	23.9	5.5565	23.9	5.12727	23.9	9.82026	23.9	9.93287	24	16.3659	24	18.5924	24	23.0438	24	30.973	24.1	29.6201	24.1	40.164	24.1	38.8452	24.1	41.9078
23.9	1.79289	23.9	1.34391	23.9	3.2	23.9	2.60222	24	5.57475	24	5.14737	24	9.85732	24	9.97024	24.1	16.4243	24.1	18.6547	24.1	23.1218	24.1	31.0443	24.2	29.6981	24.2	40.1847	24.2	38.9028	24.2	41.9081
24	1.79805	24	1.34931	24	3.21366	24	2.6126	24.1	5.59161	24.1	5.16745	24.1	9.89787	24.1	10.0076	24.2	16.4802	24.2	18.7169	24.2	23.1905	24.2	31.1152	24.3	29.7749	24.3	40.2051	24.3	38.9678	24.3	41.9084
24.1	1.80552	24.1	1.35472	24.1	3.22822	24.1	2.62298	24.2	5.60937	24.2	5.18752	24.2	9.92963	24.2	10.0449	24.3	16.5404	24.3	18.7789	24.3	23.2595	24.3	31.1856	24.4	29.8505	24.4	40.225	24.4	39.0293	24.4	41.9087
24.2	1.81298	24.2	1.36012	24.2	3.23308	24.2	2.63335	24.3	5.63203	24.3	5.20758	24.3	9.96598	24.3	10.0821	24.4	16.5947	24.4	18.8408	24.4	23.3303	24.4	31.2556	24.5	29.9278	24.5	40.2446	24.5	39.089	24.5	41.909
24.3	1.82193	24.3	1.36551	24.3	3.24004	24.3	2.64372	24.4	5.64299	24.4	5.22763	24.4	10.0036	24.4	10.1193	24.5	16.6525	24.5	18.9026	24.5	23.4025	24.5	31.3252	24.6	30.005	24.6	40.2638	24.6	39.1495	24.6	41.9093
24.4	1.8267	24.4	1.37091	24.4	3.24511	24.4	2.65408	24.5	5.66615	24.5	5.24766	24.5	10.0412	24.5	10.1565	24.6	16.7051	24.6	18.9642	24.6	23.4826	24.6	31.3942	24.7	30.0886	24.7	40.2826	24.7	39.2102	24.7	41.9095
24.5	1.83047	24.5	1.37631	24.5	3.25937	24.5	2.66444	24.6	5.6857	24.6	5.26768	24.6	10.0779	24.6	10.1937	24.7	16.766	24.7	19.0257	24.7	23.5628	24.7	31.4629	24.8	30.1745	24.8	40.3011	24.8	39.2684	24.8	41.9098
24.6	1.83313	24.6	1.3817	24.6	3.26683	24.6	2.67479	24.7	5.70776	24.7	5.28769	24.7	10.1148	24.7	10.2308	24.8	16.8252	24.8	19.0871	24.8	23.6378	24.8	31.5311	24.9	30.2587	24.9	40.3192	24.9	39.3233	24.9	41.91
24.7	1.8399	24.7	1.38709	24.7	3.28029	24.7	2.68514	24.8	5.73391	24.8	5.30769	24.8	10.1503	24.8	10.2678	24.9	16.8846	24.9	19.1483	24.9	23.7158	24.9	31.5989	25	30.3373	25	40.337	25	39.3716	25	41.9103
24.8	1.84866	24.8	1.39248	24.8	3.29096	24.8	2.69548	24.9	5.76087	24.9	5.32768	24.9	10.1876	24.9	10.3049	25	16.9498	25	19.2094	25	23.7941	25	31.6662	25.1	30.4181	25.1	40.3544	25.1	39.4207	25.1	41.9105
24.9	1.85523	24.9	1.39786	24.9	3.30432	24.9	2.70582	25	5.77843	25	5.34765	25	10.2215	25	10.3419	25.1	17.007	25.1	19.2704	25.1	23.8682	25.1	31.7331	25.2	30.4976	25.2	40.3715	25.2	39.4725	25.2	41.9107
25	1.8544	25	1.40325	25	3.32258	25	2.71616	25.1	5.80088	25.1	5.36761	25.1	10.2596	25.1	10.3788	25.2	17.064	25.2	19.3312	25.2	23.9404	25.2	31.7995	25.3	30.5735	25.3	40.3882	25.3	39.5172	25.3	41.9109
25.1	1.85547	25.1	1.40863	25.1	3.33994	25.1	2.72649	25.2	5.82284	25.2	5.38756	25.2	10.296	25.2	10.4157	25.3	17.1241	25.3	19.3919	25.3	24.0097	25.3	31.8655	25.4	30.6509	25.4	40.4047	25.4	39.5678	25.4	41.9111
25.2	1.86054	25.2	1.41401	25.2	3.3506	25.2	2.73681	25.3	5.8477	25.3	5.4075	25.3	10.3323	25.3	10.4526	25.4	17.1829	25.4	19.4525	25.4	24.084	25.4	31.9311	25.5	30.7313	25.5	40.4208	25.5	39.6212	25.5	41.9113
25.3	1.86631	25.3	1.41939	25.3	3.35967	25.3	2.74713	25.4	5.86726	25.4	5.42742	25.4	10.3703	25.4	10.4894	25.5	17.2477	25.5	19.5129	25.5	24.1617	25.5	31.9962	25.6	30.8101	25.6	40.4366	25.6	39.6813	25.6	41.9115
25.4	1.87038	25.4	1.42476	25.4	3.36844	25.4	2.75745	25.5	5.88932	25.5	5.44733	25.5	10.4094	25.5	10.5263	25.6	17.312	25.6	19.5732	25.6	24.2468	25.6	32.061	25.7	30.8844	25.7	40.4521	25.7	39.7344	25.7	41.9116
25.5	1.87855	25.5	1.43014	25.5	3.3811	25.5	2.76776	25.6	5.91278	25.6	5.46723	25.6	10.4475	25.6	10.563	25.7	17.3738	25.7	19.6333	25.7	24.3198	25.7	32.1252	25.8	30.9613	25.8	40.4672	25.8	39.7848	25.8	41.9118
25.6	1.88761	25.6	1.43551	25.6	3.39557	25.6	2.77807	25.7	5.92864	25.7	5.48712	25.7	10.4825	25.7	10.5998	25.8	17.4291	25.8	19.6934	25.8	24.3931	25.8	32.1891	25.9	31.0388	25.9	40.4821	25.9	39.8339	25.9	41.912
25.7	1.89208	25.7	1.44088	25.7	3.40633	25.7	2.78837	25.8	5.94231	25.8	5.507	25.8	10.5129	25.8	10.6364	25.9	17.4865	25.9	19.7532	25.9	24.4658	25.9	32.2525	26	31.1122	26	40.4967	26	39.8864	26	41.9121
25.8	1.89076	25.8	1.44625	25.8	3.4085	25.8	2.79867	25.9	5.96077	25.9	5.52686	25.9	10.5483	25.9	10.6731	26	17.5449	26	19.813	26	24.5406	26	32.3155	26.1	31.1856	26.1	40.5111	26.1	39.9359	26.1	41.9123
25.9	1.89672	25.9	1.45161	25.9	3.41467	25.9	2.80896	26	5.97753	26	5.54671	26	10.584	26	10.7097	26.1	17.6002	26.1	19.8726	26.1	24.6136	26.1	32.3781	26.2	31.26	26.2	40.5251	26.2	39.9921	26.2	41.9124
26	1.90239	26	1.45698	26	3.42044	26	2.81925	26.1	5.99499	26.1	5.56655	26.1	10.6227	26.1	10.7463	26.2	17.6609	26.2	19.9321	26.2	24.6903	26.2	32.4403	26.3	31.3342	26.3	40.5389	26.3	40.0435	26.3	41.9125
26.1	1.90946	26.1	1.46234	26.1	3.4338	26.1	2.82954	26.2	6.01865	26.2	5.58638	26.2	10.6654	26.2	10.7828	26.3	17.7197	26.3	19.9914	26.3	24.7644	26.3	32.502	26.4	31.4064	26.4	40.5524	26.4	40.095	26.4	41.9127
26.2	1.92192	26.2	1.4677	26.2	3.45086	26.2	2.83982	26.3	6.03821	26.3	5.6062	26.3	10.7008	26.3	10.8194	26.4	17.778	26.4	20.0506	26.4	24.8353	26.4	32.5633	26.5	31.4753	26.5	40.5656	26.5	40.1411	26.5	41.9128
26.3	1.9275	26.3	1.47306	26.3	3.46523	26.3	2.85009	26.4	6.05727	26.4	5.626	26.4	10.7364	26.4	10.8558	26.5	17.8317	26.5	20.1097	26.5	24.9046	26.5	32.6242	26.6	31.5446	26.6	40.5786	26.6	40.1872	26.6	41.9129
26.4	1.92777	26.4	1.47842	26.4	3.47619	26.4	2.86036	26.5	6.07184	26.5	5.64579	26.5	10.7699	26.5	10.8922	26.6	17.8862	26.6	20.1687	26.6	24.9721	26.6	32.6847	26.7	31.6185	26.7	40.5913	26.7	40.2331	26.7	41.913
26.5	1.92765	26.5	1.48377	26.5	3.48616	26.5	2.87063	26.6	6.0922	26.6	5.66557	26.6	10.8025	26.6	10.9286	26.7	17.942	26.7	20.2275	26.7	25.042	26.7	32.7448	26.8	31.6918	26.8	40.6038	26.8	40.2781	26.8	41.9131
26.6	1.92912	26.6	1.48912	26.6	3.49463	26.6	2.88089	26.7	6.12145	26.7	5.68534	26.7	10.8421	26.7	10.965	26.8	17.9958	26.8	20.2862	26.8	25.1121	26.8	32.8044	26.9	31.7623	26.9	40.616	26.9	40.3232	26.9	41.9132
26.7	1.93658	26.7	1.49447	26.7	3.5061	26.7	2.89115	26.8	6.14382	26.8	5.70509	26.8	10.8806	26.8	11.0013	26.9	18.0541	26.9	20.3447	26.9	25.1809	26.9	32.8637	27	31.8373	27	40.628	27	40.3718	27	41.9133
26.8	1.93945	26.8	1.49982	26.8	3.51626	26.8	2.9014	26.9	6.16458	26.9	5.72484	26.9	10.9186	26.9	11.0376	27	18.1087	27	20.4031	27	25.2523	27	32.9225	27.1	31.9051	27.1	40.6397	27.1	40.4227	27.1	41.9134
26.9	1.94812	26.9	1.50517	26.9	3.52763	26.9	2.91165	27	6.18464	27	5.74457	27	10.9565	27	11.0738	27.1	18.1669	27.1	20.4614	27.1	25.3253	27.1	32.9809	27.2	31.9777	27.2	40.6513	27.2	40.4697	27.2	41.9135
27	1.95229	27	1.51051	27	3.5398	27	2.92189	27.1	6.2103	27.1	5.76429	27.1	10.9979	27.1	11.11	27.2	18.224	27.2	20.5195	27.2	25.3973	27.2	33.039	27.3	32.0465	27.3	40.6626	27.3	40.5178	27.3	41.9136
27.1	1.95617	27.1	1.51585	27.1	3.54737	27.1	2.93213	27.2	6.23356	27.2	5.78399	27.2	11.0287	27.2	11.1462	27.3	18.2785	27.3	20.5775	27.3	25.4681	27.3	33.0966	27.4	32.1149	27.4	40.6736	27.4	40.5659	27.4	41.9137
27.2	1.95914	27.2	1.52119	27.2	3.55993	27.2	2.94236	27.3	6.25482	27.3	5.80369	27.3	11.0638	27.3	11.1823	27.4	18.334	27.4	20.6354	27.4	25.5402	27.4	33.1538	27.5	32.1795	27.5	40.6845	27.5	40.6104	27.5	41.9138
27.3	1.96331	27.3	1.52653	27.3	3.5749	27.3	2.95259	27.4	6.27459	27.4	5.82337	27.4	11.0993	27.4	11.2184	27.5	18.3858	27.5	20.6931	27.5	25.6051	27.5	33.2106	27.6	32.2532	27.6	40.6951	27.6	40.6579	27.6	41.9139
27.4	1.96799	27.4	1.53187	27.4	3.58926	27.4	2.96282	27.5	6.29326	27.5	5.84304	27.5	11.1321	27.5	11.2545	27.6	18.4459	27.6	20.7507	27.6	25.6756	27.6	33.267	27.7	32.3261	27.7	40.7056	27.7	40.7013	27.7	41.9139
27.5	1.97546	27.5	1.5372	27.5	3.59614	27.5	2.97304	27.6	6.31952	27.6	5.8627	27.6	11.1691	27.6	11.2905	27.7	18.5066	27.7	20.8082	27.7	25.7504	27.7	33.323	27.8	32.3962	27.8	40.7158	27.8	40.7498	27.8	41.914
27.6	1.99073	27.6	1.54254	27.6	3.6109	27.6	2.98326	27.7	6.34348	27.7	5.88234	27.7	11.2083	27.7	11.3265	27.8	18.5655	27.8	20.8655	27.8	25.8278	27.8	33.3787	27.9	32.4632	27.9	40.7258	27.9	40.7954	27.9	41.9141
27.7	2.0014	27.7	1.54787	27.7	3.62647	27.7	2.99347	27.8	6.36725	27.8	5.90197	27.8	11.2444	27.8	11.3624	27.9	18.6256	27.9	20.9227	27.9	25.899	27.9	33.4339	28	32.53	28	40.7356	28	40.8397	28	41.9141
27.8	2.01117	27.8	1.5532	27.8	3.63694	27.8	3.00367	27.9	6.38522	27.9	5.9216	27.9	11.28	27.9	11.3983	28	18.6836	28	20.9797	28	25.9664	28	33.4887	28.1	32.5992	28.1	40.7453	28.1	40.8809	28.1	41.9142
27.9	2.02014	27.9	1.55852	27.9	3.65011	27.9	3.01388	28	6.40699	28	5.9412	28	11.3168	28	11.4342	28.1	18.7404	28.1	21.0367	28.1	26.0356	28.1	33.5431	28.2	32.6697	28.2	40.7547	28.2	40.9235	28.2	41.9143
28	2.02382	28	1.56385	28	3.66937	28	3.02408	28.1	6.42576	28.1	5.9608	28.1	11.3526	28.1	11.47	28.2	18.8018	28.2	21.0935	28.2	26.1089	28.2	33.5972	28.3	32.7392	28.3	40.764	28.3	40.9673	28.3	41.9143
28.1	2.02799	28.1	1.56917	28.1	3.68135	28.1	3.03427	28.2	6.45212	28.2	5.98039	28.2	11.3973	28.2	11.5058	28.3	18.8567	28.3	21.1501	28.3	26.1794	28.3	33.6509	28.4	32.8088	28.4	40.773	28.4	41.007	28.4	41.9144
28.2	2.03636	28.2	1.57449	28.2	3.69102	28.2	3.04446	28.3	6.47359	28.3	5.99996	28.3	11.4348	28.3	11.5416	28.4	18.9117	28.4	21.2066	28.4	26.2447	28.4	33.7042	28.5	32.8773	28.5	40.7819	28.5	41.0526	28.5	41.9144
28.3	2.04334	28.3	1.57981	28.3	3.70729	28.3	3.05464	28.4	6.49456	28.4	6.01952	28.4	11.4674	28.4	11.5773	28.5	18.9704	28.5	21.263	28.5	26.3164	28.5	33.757	28.6	32.9413	28.6	40.7906	28.6	41.0965	28.6	41.9145
28.4	2.04902	28.4	1.58513	28.4	3.71616	28.4	3.06482	28.5	6.51832	28.5	6.03907	28.5	11.5093	28.5	11.613	28.6	19.0265	28.6	21.3193	28.6	26.3826	28.6	33.8096	28.7	33.0093	28.7	40.7992	28.7	41.1385	28.7	41.9145
28.5	2.05819	28.5	1.59044	28.5	3.72884	28.5	3.075	28.6	6.54029	28.6	6.05861	28.6	11.5387	28.6	11.6486	28.7	19.0758	28.7	21.3754	28.7	26.4469	28.7	33.8617	28.8	33.0709	28.8	40.8076	28.8	41.1792	28.8	41.9146
28.6	2.05937	28.6	1.59575	28.6	3.73631	28.6	3.08517	28.7	6.55806	28.7	6.07813	28.7	11.5703	28.7	11.6842	28.8	19.1287	28.8	21.4314	28.8	26.5121	28.8	33.9134	28.9	33.1396	28.9	40.8158	28.9	41.2191	28.9	41.9146
28.7	2.06245	28.7	1.60106	28.7	3.74319	28.7	3.09533	28.8	6.57703	28.8	6.09764	28.8	11.6044	28.8	11.7198	28.9	19.1838	28.9	21.4872	28.9	26.5779	28.9	33.9648	29	33.2048	29	40.8238	29	41.2534	29	41.9147
28.8	2.06473	28.8	1.60637	28.8	3.75586	28.8	3.10549	28.9	6.5974	28.9	6.11714	28.9	11.6438	28.9	11.7553	29	19.2342	29	21.543	29	26.6408	29	34.0158	29.1	33.2696	29.1	40.8317	29.1	41.2909	29.1	41.9147
28.9	2.06671	28.9	1.61168	28.9	3.76443	28.9	3.11565	29	6.61297	29	6.13663	29	11.6752	29	11.7908	29.1	19.2938	29.1	21.5985	29.1	26.7034	29.1	34.0664	29.2	33.3291	29.2	40.8394	29.2	41.331	29.2	41.9148
29	2.06519	29	1.61698	29	3.76661	29	3.1258	29.1	6.63204	29.1	6.15611	29.1	11.7101	29.1	11.8263	29.2	19.35	29.2	21.654	29.2	26.7723	29.2	34.1167	29.3	33.394	29.3	40.847	29.3	41.372	29.3	41.9148
29.1	2.06857	29.1	1.62229	29.1	3.77669	29.1	3.13595	29.2	6.65071	29.2	6.17557	29.2	11.7487	29.2	11.8617	29.3	19.4106	29.3	21.7093	29.3	26.8404	29.3	34.1666	29.4	33.4588	29.4	40.8544	29.4	41.4114	29.4	41.9148
29.2	2.07395	29.2	1.62759	29.2	3.78676	29.2	3.14609	29.3	6.67388	29.3	6.19502	29.3	11.7859	29.3	11.8971	29.4	19.4624	29.4	21.7645	29.4	26.9071	29.4	34.2161	29.5	33.5199	29.5	40.8617	29.5	41.4491	29.5	41.9149
29.3	2.08102	29.3	1.63289	29.3	3.80004	29.3	3.15623	29.4	6.69455	29.4	6.21446	29.4	11.8217	29.4	11.9324	29.5	19.5171	29.5	21.8195	29.5	26.9711	29.5	34.2653	29.6	33.5802	29.6	40.8688	29.6	41.484	29.6	41.9149
29.4	2.0822	29.4	1.63818	29.4	3.80851	29.4	3.16637	29.5	6.71832	29.5	6.23389	29.5	11.8613	29.5	11.9677	29.6	19.5719	29.6	21.8744	29.6	27.0311	29.6	34.314	29.7	33.6443	29.7	40.8758	29.7	41.5176	29.7	41.9149
29.5	2.08888	29.5	1.64348	29.5	3.82019	29.5	3.1765	29.6	6.73789	29.6	6.2533	29.6	11.8962	29.6	12.003	29.7	19.6269	29.7	21.9292	29.7	27.0939	29.7	34.3625	29.8	33.7048	29.8	40.8826	29.8	41.5551	29.8	41.915
29.6	2.08987	29.6	1.64877	29.6	3.82857	29.6	3.18662	29.7	6.75507	29.7	6.27271	29.7	11.9309	29.7	12.0382	29.8	19.6849	29.8	21.9839	29.8	27.166	29.8	34.4105	29.9	33.769	29.9	40.8894	29.9	41.5898	29.9	41.915
29.7	2.09565	29.7	1.65406	29.7	3.83505	29.7	3.19674	29.8	6.77754	29.8	6.2921	29.8	11.9713	29.8	12.0734	29.9	19.7395	29.9	22.0384	29.9	27.2331	29.9	34.4582	30	33.8336	30	40.8959	30	41.6267	30	41.915
29.8	2.09963	29.8	1.65935	29.8	3.85032	29.8	3.20686	29.9	6.79731	29.9	6.31148	29.9	12.0122	29.9	12.1085	30	19.7973	30	22.0928	30	27.2958	30	34.5056	30.1	33.8938	30.1	40.9024	30.1	41.6623	30.1	41.915
29.9	2.10351	29.9	1.66464	29.9	3.8568	29.9	3.21697	30	6.81949	30	6.33084	30	12.0546	30	12.1437	30.1	19.8489	30.1	22.147	30.1	27.355	30.1	34.5526	30.2	33.9508	30.2	40.9087	30.2	41.6989	30.2	41.9151
30	2.11019	30	1.66993	30	3.86877	30	3.22708	30.1	6.83866	30.1	6.3502	30.1	12.0878	30.1	12.1787	30.2	19.9087	30.2	22.2011	30.2	27.4179	30.2	34.5992	30.3	34.0114	30.3	40.9149	30.3	41.7373	30.3	41.9151
30.1	2.11487	30.1	1.67521	30.1	3.87835	30.1	3.23718	30.2	6.85553	30.2	6.36954	30.2	12.1238	30.2	12.2138	30.3	19.9656	30.3	22.2551	30.3	27.4844	30.3	34.6455	30.4	34.0697	30.4	40.921	30.4	41.7734	30.4	41.9151
30.2	2.12114	30.2	1.68049	30.2	3.89102	30.2	3.24728	30.3	6.87121	30.3	6.38887	30.3	12.16	30.3	12.2488	30.4	20.0223	30.4	22.3089	30.4	27.5443	30.4	34.6914	30.5	34.1238	30.5	40.9269	30.5	41.8054	30.5	41.9151
30.3	2.12583	30.3	1.68577	30.3	3.8981	30.3	3.25737	30.4	6.88958	30.4	6.40819	30.4	12.1961	30.4	12.2837	30.5	20.0767	30.5	22.3626	30.5	27.6111	30.5	34.737	30.6	34.1754	30.6	40.9327	30.6	41.8331	30.6	41.9152
30.4	2.1318	30.4	1.69105	30.4	3.90938	30.4	3.26746	30.5	6.91525	30.5	6.42749	30.5	12.2337	30.5	12.3187	30.6	20.1238	30.6	22.4162	30.6	27.667	30.6	34.7822	30.7	34.2354	30.7	40.9384	30.7	41.8622	30.7	41.9152
30.5	2.14228	30.5	1.69632	30.5	3.91995	30.5	3.27754	30.6	6.92553	30.6	6.44679	30.6	12.2633	30.6	12.3535	30.7	20.1739	30.7	22.4697	30.7	27.7282	30.7	34.8271	30.8	34.2908	30.8	40.944	30.8	41.891	30.8	41.9152
30.6	2.14496	30.6	1.70159	30.6	3.92753	30.6	3.28762	30.7	6.94601	30.7	6.46607	30.7	12.2959	30.7	12.3884	30.8	20.2271	30.8	22.523	30.8	27.7867	30.8	34.8717	30.9	34.3475	30.9	40.9495	30.9	41.92	30.9	41.9152
30.7	2.15174	30.7	1.70687	30.7	3.93911	30.7	3.2977	30.8	6.96368	30.8	6.48534	30.8	12.3304	30.8	12.4232	30.9	20.2782	30.9	22.5761	30.9	27.8457	30.9	34.9159	31	34.4011	31	40.9549	31	41.9535	31	41.9153
30.8	2.15392	30.8	1.71214	30.8	3.94429	30.8	3.30777	30.9	6.98006	30.9	6.5046	30.9	12.3664	30.9	12.458	31	20.3307	31	22.6292	31	27.904	31	34.9598	31.1	34.4602	31.1	40.9602	31.1	41.9896	31.1	41.9153
30.9	2.15501	30.9	1.7174	30.9	3.95207	30.9	3.31784	31	7.00243	31	6.52384	31	12.4005	31	12.4927	31.1	20.389	31.1	22.6821	31.1	27.968	31.1	35.0033	31.2	34.5177	31.2	40.9653	31.2	42.0221	31.2	41.9153
31	2.15869	31	1.72267	31	3.96025	31	3.3279	31.1	7.02331	31.1	6.54308	31.1	12.4364	31.1	12.5274	31.2	20.4395	31.2	22.7349	31.2	28.0258	31.2	35.0465	31.3	34.5752	31.3	40.9704	31.3	42.0503	31.3	41.9153
31.1	2.16777	31.1	1.72793	31.1	3.97433	31.1	3.33795	31.2	7.04148	31.2	6.5623	31.2	12.4725	31.2	12.5621	31.3	20.4915	31.3	22.7875	31.3	28.0875	31.3	35.0894	31.4	34.6343	31.4	40.9753	31.4	42.0812	31.4	41.9153
31.2	2.17475	31.2	1.73319	31.2	3.98161	31.2	3.34801	31.3	7.06565	31.3	6.58151	31.3	12.5114	31.3	12.5967	31.4	20.5414	31.4	22.84	31.4	28.1486	31.4	35.1319	31.5	34.6902	31.5	40.9802	31.5	42.1129	31.5	41.9153
31.3	2.17973	31.3	1.73845	31.3	3.98719	31.3	3.35805	31.4	7.08553	31.4	6.6007	31.4	12.5464	31.4	12.6313	31.5	20.5933	31.5	22.8924	31.5	28.2067	31.5	35.1741	31.6	34.7367	31.6	40.985	31.6	42.1359	31.6	41.9154
31.4	2.18501	31.4	1.74371	31.4	3.99927	31.4	3.3681	31.5	7.10051	31.5	6.61989	31.5	12.5807	31.5	12.6658	31.6	20.64	31.6	22.9446	31.6	28.2632	31.6	35.216	31.7	34.7899	31.7	40.9896	31.7	42.1606	31.7	41.9154
31.5	2.1899	31.5	1.74897	31.5	4.00615	31.5	3.37814	31.6	7.10779	31.6	6.63906	31.6	12.6123	31.6	12.7004	31.7	20.6891	31.7	22.9968	31.7	28.3209	31.7	35.2575	31.8	34.8475	31.8	40.9942	31.8	42.1847	31.8	41.9154
31.6	2.18778	31.6	1.75422	31.6	4.01413	31.6	3.38817	31.7	7.12387	31.7	6.65822	31.7	12.6456	31.7	12.7348	31.8	20.7388	31.8	23.0487	31.8	28.3846	31.8	35.2987	31.9	34.9064	31.9	40.9987	31.9	42.2141	31.9	41.9154
31.7	2.18967	31.7	1.75947	31.7	4.02161	31.7	3.3982	31.8	7.14555	31.8	6.67737	31.8	12.6782	31.8	12.7693	31.9	20.795	31.9	23.1006	31.9	28.4484	31.9	35.3396	32	34.9574	32	41.0031	32	42.2376	32	41.9154
31.8	2.19105	31.8	1.76472	31.8	4.02969	31.8	3.40823	31.9	7.16792	31.9	6.69651	31.9	12.7174	31.9	12.8037	32	20.846	32	23.1523	32	28.5077	32	35.3802	32.1	35.0088	32.1	41.0074	32.1	42.2646	32.1	41.9154
31.9	2.19723	31.9	1.76997	31.9	4.04117	31.9	3.41825	32	7.1859	32	6.71563	32	12.7498	32	12.838	32.1	20.8972	32.1	23.2039	32.1	28.5693	32.1	35.4205	32.2	35.0614	32.2	41.0116	32.2	42.2903	32.2	41.9154
32	2.20061	32	1.77522	32	4.04585	32	3.42826	32.1	7.20278	32.1	6.73475	32.1	12.7844	32.1	12.8724	32.2	20.951	32.2	23.2553	32.2	28.628	32.2	35.4604	32.3	35.1099	32.3	41.0157	32.3	42.3162	32.3	41.9154
32.1	2.2017	32.1	1.78046	32.1	4.05344	32.1	3.43828	32.2	7.21497	32.2	6.75385	32.2	12.8178	32.2	12.9066	32.3	21.0018	32.3	23.3066	32.3	28.6848	32.3	35.5	32.4	35.1615	32.4	41.0197	32.4	42.3446	32.4	41.9155
32.2	2.20459	32.2	1.7857	32.2	4.06112	32.2	3.44828	32.3	7.23475	32.3	6.77293	32.3	12.8503	32.3	12.9409	32.4	21.0568	32.4	23.3578	32.4	28.7505	32.4	35.5394	32.5	35.2161	32.5	41.0237	32.5	42.3698	32.5	41.9155
32.3	2.20397	32.3	1.79094	32.3	4.0727	32.3	3.45829	32.4	7.25773	32.4	6.79201	32.4	12.8849	32.4	12.9751	32.5	21.1104	32.5	23.4089	32.5	28.8124	32.5	35.5784	32.6	35.2661	32.6	41.0276	32.6	42.4008	32.6	41.9155
32.4	2.21255	32.4	1.79618	32.4	4.08558	32.4	3.46828	32.5	7.27471	32.5	6.81107	32.5	12.9221	32.5	13.0093	32.6	21.1622	32.6	23.4598	32.6	28.8704	32.6	35.617	32.7	35.3194	32.7	41.0314	32.7	42.4317	32.7	41.9155
32.5	2.22044	32.5	1.80142	32.5	4.09487	32.5	3.47828	32.6	7.29429	32.6	6.83013	32.6	12.9587	32.6	13.0434	32.7	21.2143	32.7	23.5106	32.7	28.9321	32.7	35.6554	32.8	35.3706	32.8	41.0351	32.8	42.4591	32.8	41.9155
32.6	2.23022	32.6	1.80665	32.6	4.10815	32.6	3.48827	32.7	7.31607	32.7	6.84916	32.7	12.9986	32.7	13.0775	32.8	21.269	32.8	23.5612	32.8	28.9949	32.8	35.6935	32.9	35.4252	32.9	41.0388	32.9	42.4871	32.9	41.9155
32.7	2.2426	32.7	1.81188	32.7	4.11963	32.7	3.49825	32.8	7.33576	32.8	6.86819	32.8	13.0401	32.8	13.1116	32.9	21.3166	32.9	23.6118	32.9	29.0555	32.9	35.7313	33	35.4786	33	41.0424	33	42.5138	33	41.9155
32.8	2.24819	32.8	1.81711	32.8	4.13032	32.8	3.50823	32.9	7.35803	32.9	6.88721	32.9	13.0733	32.9	13.1456	33	21.3752	33	23.6621	33	29.1139	33	35.7687	33.1	35.5365	33.1	41.0459	33.1	42.5464	33.1	41.9155
32.9	2.25247	32.9	1.82234	32.9	4.1402	32.9	3.51821	33	7.37851	33	6.90621	33	13.1086	33	13.1796	33.1	21.4351	33.1	23.7124	33.1	29.1702	33.1	35.8059	33.2	35.5851	33.2	41.0493	33.2	42.567	33.2	41.9155
33	2.25906	33	1.82757	33	4.14979	33	3.52818	33.1	7.39969	33.1	6.9252	33.1	13.1509	33.1	13.2135	33.2	21.4856	33.2	23.7625	33.2	29.226	33.2	35.8428	33.3	35.634	33.3	41.0527	33.3	42.5936	33.3	41.9155
33.1	2.27084	33.1	1.83279	33.1	4.16197	33.1	3.53814	33.2	7.41828	33.2	6.94418	33.2	13.1851	33.2	13.2474	33.3	21.5432	33.3	23.8125	33.3	29.2801	33.3	35.8793	33.4	35.6763	33.4	41.056	33.4	42.6148	33.4	41.9155
33.2	2.27422	33.2	1.83801	33.2	4.16836	33.2	3.54811	33.3	7.43776	33.3	6.96315	33.3	13.2192	33.3	13.2813	33.4	21.5923	33.4	23.8624	33.4	29.3361	33.4	35.9156	33.5	35.7265	33.5	41.0592	33.5	42.6341	33.5	41.9155
33.3	2.27531	33.3	1.84323	33.3	4.17295	33.3	3.55806	33.4	7.45364	33.4	6.9821	33.4	13.2542	33.4	13.3151	33.5	21.6447	33.5	23.9121	33.5	29.3884	33.5	35.9516	33.6	35.779	33.6	41.0624	33.6	42.6601	33.6	41.9156
33.4	2.2781	33.4	1.84845	33.4	4.18083	33.4	3.56802	33.5	7.47242	33.5	7.00105	33.5	13.292	33.5	13.3489	33.6	21.6966	33.6	23.9617	33.6	29.4461	33.6	35.9873	33.7	35.834	33.7	41.0655	33.7	42.6865	33.7	41.9156
33.5	2.28288	33.5	1.85367	33.5	4.19242	33.5	3.57797	33.6	7.4947	33.6	7.01998	33.6	13.3312	33.6	13.3827	33.7	21.7546	33.7	24.0112	33.7	29.5079	33.7	36.0227	33.8	35.886	33.8	41.0685	33.8	42.7143	33.8	41.9156
33.6	2.29386	33.6	1.85888	33.6	4.205	33.6	3.58791	33.7	7.51587	33.7	7.0389	33.7	13.3699	33.7	13.4164	33.8	21.8147	33.8	24.0605	33.8	29.5705	33.8	36.0578	33.9	35.9348	33.9	41.0715	33.9	42.7365	33.9	41.9156
33.7	2.30275	33.7	1.86409	33.7	4.21748	33.7	3.59785	33.8	7.53336	33.8	7.0578	33.8	13.4023	33.8	13.4501	33.9	21.8671	33.9	24.1097	33.9	29.6287	33.9	36.0926	34	35.9814	34	41.0744	34	42.7579	34	41.9156
33.8	2.30793	33.8	1.86931	33.8	4.22457	33.8	3.60778	33.9	7.55024	33.9	7.0767	33.9	13.436	33.9	13.4837	34	21.916	34	24.1588	34	29.6828	34	36.1272	34.1	36.028	34.1	41.0773	34.1	42.7809	34.1	41.9156
33.9	2.31731	33.9	1.87451	33.9	4.23405	33.9	3.61771	34	7.56892	34	7.09558	34	13.4736	34	13.5173	34.1	21.9643	34.1	24.2077	34.1	29.7398	34.1	36.1614	34.2	36.0748	34.2	41.0801	34.2	42.8023	34.2	41.9156
34	2.3239	34	1.87972	34	4.24444	34	3.62764	34.1	7.58721	34.1	7.11445	34.1	13.5081	34.1	13.5509	34.2	22.0156	34.2	24.2565	34.2	29.7917	34.2	36.1954	34.3	36.1219	34.3	41.0829	34.3	42.8265	34.3	41.9156
34.1	2.32808	34.1	1.88493	34.1	4.25442	34.1	3.63756	34.2	7.60649	34.2	7.13331	34.2	13.5401	34.2	13.5844	34.3	22.0691	34.3	24.3052	34.3	29.8502	34.3	36.2291	34.4	36.1699	34.4	41.0856	34.4	42.8532	34.4	41.9156
34.2	2.33177	34.2	1.89013	34.2	4.26191	34.2	3.64748	34.3	7.62517	34.3	7.15215	34.3	13.5766	34.3	13.6179	34.4	22.1275	34.4	24.3538	34.4	29.9033	34.4	36.2625	34.5	36.2214	34.5	41.0882	34.5	42.8802	34.5	41.9156
34.3	2.34005	34.3	1.89533	34.3	4.27149	34.3	3.65739	34.4	7.64575	34.4	7.17099	34.4	13.6105	34.4	13.6514	34.5	22.1858	34.5	24.4022	34.5	29.967	34.5	36.2957	34.6	36.267	34.6	41.0908	34.6	42.901	34.6	41.9156
34.4	2.35013	34.4	1.90053	34.4	4.27768	34.4	3.6673	34.5	7.66773	34.5	7.18981	34.5	13.6492	34.5	13.6848	34.6	22.2376	34.6	24.4505	34.6	30.0195	34.6	36.3285	34.7	36.3117	34.7	41.0933	34.7	42.9229	34.7	41.9156
34.5	2.35821	34.5	1.90573	34.5	4.28926	34.5	3.6772	34.6	7.68731	34.6	7.20862	34.6	13.6847	34.6	13.7182	34.7	22.2916	34.7	24.4986	34.7	30.0801	34.7	36.3611	34.8	36.3589	34.8	41.0958	34.8	42.9463	34.8	41.9156
34.6	2.3631	34.6	1.91092	34.6	4.29695	34.6	3.6871	34.7	7.70659	34.7	7.22742	34.7	13.7263	34.7	13.7515	34.8	22.3457	34.8	24.5467	34.8	30.1383	34.8	36.3935	34.9	36.4011	34.9	41.0982	34.9	42.9647	34.9	41.9156
34.7	2.37339	34.7	1.91611	34.7	4.31154	34.7	3.697	34.8	7.72987	34.8	7.2462	34.8	13.7674	34.8	13.7848	34.9	22.4024	34.9	24.5946	34.9	30.1948	34.9	36.4255	35	36.4419	35	41.1006	35	42.9834	35	41.9156
34.8	2.38407	34.8	1.9213	34.8	4.32332	34.8	3.70689	34.9	7.75285	34.9	7.26498	34.9	13.8007	34.9	13.8181	35	22.4534	35	24.6423	35	30.2513	35	36.4573	35.1	36.4867	35.1	41.1029	35.1	43.0038	35.1	41.9156
34.9	2.38606	34.9	1.92649	34.9	4.33131	34.9	3.71677	35	7.77463	35	7.28374	35	13.8334	35	13.8513	35.1	22.5081	35.1	24.69	35.1	30.3051	35.1	36.4889	35.2	36.5349	35.2	41.1052	35.2	43.031	35.2	41.9156
35	2.38984	35	1.93168	35	4.3394	35	3.72665	35.1	7.79262	35.1	7.30249	35.1	13.8646	35.1	13.8845	35.2	22.5671	35.2	24.7375	35.2	30.3618	35.2	36.5201	35.3	36.5857	35.3	41.1075	35.3	43.0583	35.3	41.9156
35.1	2.39453	35.1	1.93687	35.1	4.35248	35.1	3.73653	35.2	7.8186	35.2	7.32122	35.2	13.9013	35.2	13.9176	35.3	22.6188	35.3	24.7848	35.3	30.4169	35.3	36.5511	35.4	36.6284	35.4	41.1097	35.4	43.0735	35.4	41.9156
35.2	2.40391	35.2	1.94205	35.2	4.36847	35.2	3.7464	35.3	7.84518	35.3	7.33995	35.3	13.9366	35.3	13.9508	35.4	22.67	35.4	24.8321	35.4	30.4695	35.4	36.5819	35.5	36.6719	35.5	41.1118	35.5	43.0948	35.5	41.9156
35.3	2.409	35.3	1.94723	35.3	4.38195	35.3	3.75627	35.4	7.85697	35.4	7.35866	35.4	13.9704	35.4	13.9838	35.5	22.7239	35.5	24.8792	35.5	30.5283	35.5	36.6123	35.6	36.7125	35.6	41.1139	35.6	43.1139	35.6	41.9156
35.4	2.41659	35.4	1.95241	35.4	4.39414	35.4	3.76613	35.5	7.87596	35.5	7.37736	35.5	14.009	35.5	14.0169	35.6	22.7742	35.6	24.9262	35.6	30.5804	35.6	36.6426	35.7	36.7551	35.7	41.116	35.7	43.1322	35.7	41.9156
35.5	2.42457	35.5	1.95759	35.5	4.40362	35.5	3.77599	35.6	7.89434	35.6	7.39605	35.6	14.0395	35.6	14.0499	35.7	22.8246	35.7	24.9731	35.7	30.6321	35.7	36.6726	35.8	36.8035	35.8	41.118	35.8	43.1559	35.8	41.9156
35.6	2.42906	35.6	1.96276	35.6	4.41341	35.6	3.78584	35.7	7.91602	35.7	7.41473	35.7	14.0707	35.7	14.0828	35.8	22.883	35.8	25.0198	35.8	30.6898	35.8	36.7023	35.9	36.8521	35.9	41.12	35.9	43.1781	35.9	41.9156
35.7	2.43474	35.7	1.96794	35.7	4.4221	35.7	3.79569	35.8	7.93881	35.8	7.43339	35.8	14.1143	35.8	14.1158	35.9	22.9385	35.9	25.0664	35.9	30.7443	35.9	36.7317	36	36.9004	36	41.1219	36	43.1995	36	41.9157
35.8	2.44523	35.8	1.97311	35.8	4.43808	35.8	3.80554	35.9	7.95949	35.9	7.45205	35.9	14.1511	35.9	14.1487	36	22.9898	36	25.1128	36	30.8027	36	36.761	36.1	36.9464	36.1	41.1238	36.1	43.2215	36.1	41.9157
35.9	2.45391	35.9	1.97828	35.9	4.44857	35.9	3.81538	36	7.98557	36	7.47069	36	14.1846	36	14.1815	36.1	23.0379	36.1	25.1592	36.1	30.8574	36.1	36.7899	36.2	36.9874	36.2	41.1257	36.2	43.2476	36.2	41.9157
36	2.4611	36	1.98345	36	4.46306	36	3.82521	36.1	8.00745	36.1	7.48932	36.1	14.2191	36.1	14.2143	36.2	23.0934	36.2	25.2054	36.2	30.9149	36.2	36.8187	36.3	37.0307	36.3	41.1275	36.3	43.2726	36.3	41.9157
36.1	2.46349	36.1	1.98861	36.1	4.47474	36.1	3.83505	36.2	8.02904	36.2	7.50793	36.2	14.2553	36.2	14.2471	36.3	23.1494	36.3	25.2515	36.3	30.973	36.3	36.8471	36.4	37.075	36.4	41.1293	36.4	43.2933	36.4	41.9157
36.2	2.47037	36.2	1.99378	36.2	4.48743	36.2	3.84487	36.3	8.05741	36.3	7.52654	36.3	14.2905	36.3	14.2798	36.4	23.2014	36.4	25.2974	36.4	31.0283	36.4	36.8754	36.5	37.123	36.5	41.1311	36.5	43.3134	36.5	41.9157
36.3	2.47886	36.3	1.99894	36.3	4.50361	36.3	3.8547	36.4	8.07969	36.4	7.54513	36.4	14.3244	36.4	14.3125	36.5	23.2564	36.5	25.3433	36.5	31.0861	36.5	36.9034	36.6	37.1668	36.6	41.1328	36.6	43.3294	36.6	41.9157
36.4	2.48514	36.4	2.0041	36.4	4.51699	36.4	3.86451	36.5	8.10198	36.5	7.56371	36.5	14.3603	36.5	14.3452	36.6	23.3098	36.6	25.389	36.6	31.1401	36.6	36.9311	36.7	37.2146	36.7	41.1345	36.7	43.3523	36.7	41.9157
36.5	2.49612	36.5	2.00926	36.5	4.53068	36.5	3.87433	36.6	8.12326	36.6	7.58228	36.6	14.3958	36.6	14.3778	36.7	23.3649	36.7	25.4345	36.7	31.1967	36.7	36.9587	36.8	37.2541	36.8	41.1361	36.8	43.3708	36.8	41.9157
36.6	2.50301	36.6	2.01441	36.6	4.54186	36.6	3.88414	36.7	8.14164	36.7	7.60083	36.7	14.434	36.7	14.4104	36.8	23.4209	36.8	25.48	36.8	31.2492	36.8	36.986	36.9	37.2994	36.9	41.1377	36.9	43.3931	36.9	41.9157
36.7	2.50949	36.7	2.01957	36.7	4.55545	36.7	3.89394	36.8	8.16123	36.8	7.61938	36.8	14.4683	36.8	14.443	36.9	23.4791	36.9	25.5253	36.9	31.3014	36.9	37.013	37	37.3391	37	41.1393	37	43.4107	37	41.9157
36.8	2.51428	36.8	2.02472	36.8	4.56684	36.8	3.90374	36.9	8.1842	36.9	7.63791	36.9	14.5075	36.9	14.4755	37	23.5285	37	25.5705	37	31.3514	37	37.0398	37.1	37.3813	37.1	41.1409	37.1	43.4302	37.1	41.9157
36.9	2.52586	36.9	2.02987	36.9	4.58751	36.9	3.91354	37	8.20029	37	7.65643	37	14.5418	37	14.5079	37.1	23.582	37.1	25.6155	37.1	31.4077	37.1	37.0664	37.2	37.4197	37.2	41.1424	37.2	43.448	37.2	41.9157
37	2.52895	37	2.03502	37	4.5973	37	3.92333	37.1	8.22057	37.1	7.67494	37.1	14.5783	37.1	14.5404	37.2	23.6324	37.2	25.6604	37.2	31.459	37.2	37.0928	37.3	37.4641	37.3	41.1439	37.3	43.4653	37.3	41.9157
37.1	2.53503	37.1	2.04016	37.1	4.60619	37.1	3.93311	37.2	8.24096	37.2	7.69343	37.2	14.6125	37.2	14.5728	37.3	23.688	37.3	25.7052	37.3	31.5123	37.3	37.1189	37.4	37.5011	37.4	41.1453	37.4	43.483	37.4	41.9157
37.2	2.53692	37.2	2.04531	37.2	4.61877	37.2	3.9429	37.3	8.26184	37.3	7.71192	37.3	14.6489	37.3	14.6051	37.4	23.7349	37.4	25.7499	37.4	31.5599	37.4	37.1448	37.5	37.537	37.5	41.1467	37.5	43.4979	37.5	41.9157
37.3	2.53781	37.3	2.05045	37.3	4.62546	37.3	3.95267	37.4	8.28103	37.4	7.73039	37.4	14.677	37.4	14.6375	37.5	23.7821	37.5	25.7944	37.5	31.6049	37.5	37.1705	37.6	37.5761	37.6	41.1481	37.6	43.5191	37.6	41.9157
37.4	2.5431	37.4	2.05559	37.4	4.63265	37.4	3.96245	37.5	8.29771	37.5	7.74885	37.5	14.7068	37.5	14.6697	37.6	23.8348	37.6	25.8389	37.6	31.6562	37.6	37.196	37.7	37.6245	37.7	41.1495	37.7	43.5431	37.7	41.9157
37.5	2.54489	37.5	2.06073	37.5	4.64294	37.5	3.97222	37.6	8.3164	37.6	7.7673	37.6	14.7393	37.6	14.702	37.7	23.8885	37.7	25.8831	37.7	31.7085	37.7	37.2212	37.8	37.6636	37.8	41.1509	37.8	43.5662	37.8	41.9157
37.6	2.55378	37.6	2.06587	37.6	4.64933	37.6	3.98198	37.7	8.34098	37.7	7.78573	37.7	14.7785	37.7	14.7342	37.8	23.9407	37.8	25.9273	37.8	31.7596	37.8	37.2462	37.9	37.7012	37.9	41.1522	37.9	43.5868	37.9	41.9157
37.7	2.56326	37.7	2.071	37.7	4.67061	37.7	3.99174	37.8	8.36046	37.8	7.80416	37.8	14.8168	37.8	14.7664	37.9	23.9986	37.9	25.9713	37.9	31.8089	37.9	37.271	38	37.7459	38	41.1535	38	43.6084	38	41.9157
37.8	2.57284	37.8	2.07613	37.8	4.6845	37.8	4.00149	37.9	8.38335	37.9	7.82257	37.9	14.8511	37.9	14.7985	38	24.0557	38	26.0152	38	31.8606	38	37.2956	38.1	37.7877	38.1	41.1547	38.1	43.6294	38.1	41.9157
37.9	2.57673	37.9	2.08127	37.9	4.69309	37.9	4.01124	38	8.40942	38	7.84097	38	14.8919	38	14.8306	38.1	24.1073	38.1	26.059	38.1	31.9062	38.1	37.32	38.2	37.8322	38.2	41.156	38.2	43.6535	38.2	41.9157
38	2.58422	38	2.08639	38	4.70617	38	4.02099	38.1	8.42881	38.1	7.85935	38.1	14.9259	38.1	14.8627	38.2	24.1563	38.2	26.1027	38.2	31.9525	38.2	37.3441	38.3	37.8756	38.3	41.1572	38.3	43.6766	38.3	41.9157
38.1	2.59101	38.1	2.09152	38.1	4.71646	38.1	4.03073	38.2	8.44929	38.2	7.87773	38.2	14.958	38.2	14.8947	38.3	24.2092	38.3	26.1462	38.3	32.007	38.3	37.3681	38.4	37.9117	38.4	41.1584	38.4	43.6926	38.4	41.9157
38.2	2.5959	38.2	2.09665	38.2	4.72945	38.2	4.04047	38.3	8.47317	38.3	7.89609	38.3	14.9962	38.3	14.9267	38.4	24.2553	38.4	26.1896	38.4	32.0537	38.4	37.3918	38.5	37.9491	38.5	41.1595	38.5	43.7043	38.5	41.9157
38.3	2.60249	38.3	2.10177	38.3	4.74023	38.3	4.0502	38.4	8.49195	38.4	7.91444	38.4	15.0373	38.4	14.9586	38.5	24.3019	38.5	26.2329	38.5	32.1009	38.5	37.4153	38.6	37.9879	38.6	41.1607	38.6	43.7218	38.6	41.9157
38.4	2.60768	38.4	2.10689	38.4	4.74952	38.4	4.05993	38.5	8.50904	38.5	7.93278	38.5	15.071	38.5	14.9905	38.6	24.3479	38.6	26.276	38.6	32.1508	38.6	37.4387	38.7	38.0276	38.7	41.1618	38.7	43.7378	38.7	41.9157
38.5	2.60917	38.5	2.11201	38.5	4.75751	38.5	4.06966	38.6	8.53461	38.6	7.95111	38.6	15.1084	38.6	15.0224	38.7	24.389	38.7	26.3191	38.7	32.1999	38.7	37.4618	38.8	38.0637	38.8	41.1629	38.8	43.7529	38.8	41.9157
38.6	2.61166	38.6	2.11713	38.6	4.76959	38.6	4.07937	38.7	8.5534	38.7	7.96942	38.7	15.1431	38.7	15.0542	38.8	24.4417	38.8	26.362	38.8	32.2495	38.8	37.4847	38.9	38.1025	38.9	41.164	38.9	43.7715	38.9	41.9157
38.7	2.61225	38.7	2.12224	38.7	4.77258	38.7	4.08909	38.8	8.56729	38.8	7.98773	38.8	15.1718	38.8	15.086	38.9	24.4931	38.9	26.4047	38.9	32.3026	38.9	37.5074	39	38.1348	39	41.165	39	43.7894	39	41.9157
38.8	2.61404	38.8	2.12736	38.8	4.77707	38.8	4.0988	38.9	8.58617	38.9	8.00602	38.9	15.2088	38.9	15.1178	39	24.539	39	26.4474	39	32.3476	39	37.5299	39.1	38.1722	39.1	41.166	39.1	43.7986	39.1	41.9157
38.9	2.62193	38.9	2.13247	38.9	4.79006	38.9	4.10851	39	8.60356	39	8.0243	39	15.241	39	15.1495	39.1	24.5846	39.1	26.4899	39.1	32.3941	39.1	37.5522	39.2	38.2071	39.2	41.167	39.2	43.811	39.2	41.9157
39	2.62552	39	2.13758	39	4.79725	39	4.11821	39.1	8.62284	39.1	8.04256	39.1	15.2738	39.1	15.1812	39.2	24.6294	39.2	26.5323	39.2	32.4433	39.2	37.5743	39.3	38.2483	39.3	41.168	39.3	43.826	39.3	41.9157
39.1	2.62691	39.1	2.14269	39.1	4.80174	39.1	4.1279	39.2	8.63743	39.2	8.06082	39.2	15.3051	39.2	15.2128	39.3	24.6793	39.3	26.5746	39.3	32.4871	39.3	37.5962	39.4	38.2866	39.4	41.169	39.4	43.8462	39.4	41.9157
39.2	2.6289	39.2	2.14779	39.2	4.80924	39.2	4.1376	39.3	8.65572	39.3	8.07906	39.3	15.339	39.3	15.2444	39.4	24.7304	39.4	26.6167	39.4	32.5312	39.4	37.618	39.5	38.3238	39.5	41.1699	39.5	43.8645	39.5	41.9157
39.3	2.63409	39.3	2.1529	39.3	4.82222	39.3	4.14728	39.4	8.6756	39.4	8.09729	39.4	15.3703	39.4	15.276	39.5	24.7839	39.5	26.6587	39.5	32.5804	39.5	37.6395	39.6	38.3575	39.6	41.1709	39.6	43.8809	39.6	41.9157
39.4	2.63858	39.4	2.158	39.4	4.83731	39.4	4.15697	39.5	8.69829	39.5	8.11551	39.5	15.4053	39.5	15.3075	39.6	24.83	39.6	26.7006	39.6	32.625	39.6	37.6608	39.7	38.3891	39.7	41.1718	39.7	43.8972	39.7	41.9157
39.5	2.64547	39.5	2.1631	39.5	4.85079	39.5	4.16665	39.6	8.72037	39.6	8.13372	39.6	15.4394	39.6	15.339	39.7	24.875	39.7	26.7424	39.7	32.6658	39.7	37.682	39.8	38.4209	39.8	41.1727	39.8	43.9061	39.8	41.9157
39.6	2.64976	39.6	2.1682	39.6	4.86178	39.6	4.17632	39.7	8.73986	39.7	8.15191	39.7	15.4708	39.7	15.3705	39.8	24.9165	39.8	26.784	39.8	32.7099	39.8	37.7029	39.9	38.4541	39.9	41.1735	39.9	43.919	39.9	41.9157
39.7	2.65065	39.7	2.17329	39.7	4.87047	39.7	4.18599	39.8	8.75874	39.8	8.17009	39.8	15.505	39.8	15.4019	39.9	24.9649	39.9	26.8255	39.9	32.7551	39.9	37.7237	40	38.4928	40	41.1744	40	43.9376	40	41.9157
39.8	2.65104	39.8	2.17839	39.8	4.87626	39.8	4.19566	39.9	8.77703	39.9	8.18826	39.9	15.5412	39.9	15.4333	40	25.0148	40	26.8669	40	32.8061	40	37.7443	40.1	38.5292	40.1	41.1752	40.1	43.9511	40.1	41.9157
39.9	2.65193	39.9	2.18348	39.9	4.88704	39.9	4.20532	40	8.80181	40	8.20642	40	15.5748	40	15.4646	40.1	25.0637	40.1	26.9082	40.1	32.8537	40.1	37.7647	40.2	38.5667	40.2	41.1761	40.2	43.9679	40.2	41.9157
40	2.66002	40	2.18857	40	4.90213	40	4.21498	40.1	8.82569	40.1	8.22457	40.1	15.6114	40.1	15.4959	40.2	25.1139	40.2	26.9494	40.2	32.9037	40.2	37.7849	40.3	38.6035	40.3	41.1769	40.3	43.9857	40.3	41.9157
40.1	2.66821	40.1	2.19366	40.1	4.91272	40.1	4.22463	40.2	8.84737	40.2	8.2427	40.2	15.6497	40.2	15.5272	40.3	25.1613	40.3	26.9904	40.3	32.9465	40.3	37.8049	40.4	38.6368	40.4	41.1777	40.4	43.9955	40.4	41.9157
40.2	2.67989	40.2	2.19874	40.2	4.9295	40.2	4.23428	40.3	8.86216	40.3	8.26083	40.3	15.6854	40.3	15.5584	40.4	25.206	40.4	27.0313	40.4	32.9919	40.4	37.8248	40.5	38.6699	40.5	41.1784	40.5	44.0043	40.5	41.9157
40.3	2.68658	40.3	2.20383	40.3	4.94349	40.3	4.24392	40.4	8.88234	40.4	8.27894	40.4	15.7216	40.4	15.5896	40.5	25.249	40.5	27.0721	40.5	33.0365	40.5	37.8445	40.6	38.7042	40.6	41.1792	40.6	44.0169	40.6	41.9157
40.4	2.68887	40.4	2.20891	40.4	4.95208	40.4	4.25356	40.5	8.90013	40.5	8.29703	40.5	15.7513	40.5	15.6208	40.6	25.2964	40.6	27.1127	40.6	33.0842	40.6	37.864	40.7	38.7385	40.7	41.1799	40.7	44.0329	40.7	41.9157
40.5	2.69256	40.5	2.21399	40.5	4.96187	40.5	4.26319	40.6	8.91642	40.6	8.31512	40.6	15.7858	40.6	15.6519	40.7	25.3415	40.7	27.1533	40.7	33.1284	40.7	37.8833	40.8	38.7726	40.8	41.1807	40.8	44.0482	40.8	41.9157
40.6	2.69715	40.6	2.21907	40.6	4.97325	40.6	4.27282	40.7	8.9356	40.7	8.33319	40.7	15.8213	40.7	15.683	40.8	25.3852	40.8	27.1937	40.8	33.1707	40.8	37.9024	40.9	38.8025	40.9	41.1814	40.9	44.0573	40.9	41.9157
40.7	2.70124	40.7	2.22415	40.7	4.98454	40.7	4.28245	40.8	8.95699	40.8	8.35126	40.8	15.8541	40.8	15.714	40.9	25.4291	40.9	27.234	40.9	33.2115	40.9	37.9214	41	38.8394	41	41.1821	41	44.0715	41	41.9157
40.8	2.70372	40.8	2.22922	40.8	4.99153	40.8	4.29207	40.9	8.96848	40.9	8.36931	40.9	15.8816	40.9	15.745	41	25.4769	41	27.2741	41	33.2596	41	37.9402	41.1	38.878	41.1	41.1827	41.1	44.087	41.1	41.9157
40.9	2.70591	40.9	2.2343	40.9	4.99852	40.9	4.30169	41	8.99076	41	8.38734	41	15.9157	41	15.776	41.1	25.5295	41.1	27.3142	41.1	33.3136	41.1	37.9589	41.2	38.9105	41.2	41.1834	41.2	44.0998	41.2	41.9157
41	2.7127	41	2.23937	41	5.0122	41	4.3113	41.1	9.01644	41.1	8.40537	41.1	15.9574	41.1	15.8069	41.2	25.5784	41.2	27.3541	41.2	33.361	41.2	37.9773	41.3	38.9407	41.3	41.1841	41.3	44.1113	41.3	41.9157
41.1	2.72219	41.1	2.24444	41.1	5.02779	41.1	4.32091	41.2	9.03932	41.2	8.42338	41.2	15.9947	41.2	15.8378	41.3	25.6222	41.3	27.3939	41.3	33.4016	41.3	37.9956	41.4	38.9738	41.4	41.1847	41.4	44.1217	41.4	41.9157
41.2	2.73117	41.2	2.2495	41.2	5.04277	41.2	4.33051	41.3	9.05671	41.3	8.44139	41.3	16.027	41.3	15.8687	41.4	25.6662	41.4	27.4336	41.4	33.4442	41.4	38.0138	41.5	39.0068	41.5	41.1853	41.5	44.1347	41.5	41.9157
41.3	2.73346	41.3	2.25457	41.3	5.05236	41.3	4.34011	41.4	9.07509	41.4	8.45938	41.4	16.0586	41.4	15.8995	41.5	25.7102	41.5	27.4731	41.5	33.4882	41.5	38.0317	41.6	39.0401	41.6	41.186	41.6	44.1466	41.6	41.9157
41.4	2.73575	41.4	2.25963	41.4	5.05975	41.4	4.3497	41.5	9.09448	41.5	8.47735	41.5	16.0907	41.5	15.9302	41.6	25.7541	41.6	27.5125	41.6	33.5351	41.6	38.0495	41.7	39.0721	41.7	41.1866	41.7	44.1566	41.7	41.9157
41.5	2.74115	41.5	2.26469	41.5	5.07174	41.5	4.35929	41.6	9.11126	41.6	8.49532	41.6	16.1255	41.6	15.961	41.7	25.799	41.7	27.5519	41.7	33.5789	41.7	38.0672	41.8	39.1004	41.8	41.1871	41.8	44.1703	41.8	41.9157
41.6	2.74464	41.6	2.26975	41.6	5.08263	41.6	4.36888	41.7	9.12455	41.7	8.51328	41.7	16.1573	41.7	15.9917	41.8	25.8423	41.8	27.591	41.8	33.6192	41.8	38.0846	41.9	39.127	41.9	41.1877	41.9	44.1801	41.9	41.9157
41.7	2.74523	41.7	2.27481	41.7	5.09482	41.7	4.37846	41.8	9.14184	41.8	8.53122	41.8	16.1836	41.8	16.0224	41.9	25.8845	41.9	27.6301	41.9	33.6563	41.9	38.102	42	39.1572	42	41.1883	42	44.1888	42	41.9157
41.8	2.74732	41.8	2.27987	41.8	5.10371	41.8	4.38804	41.9	9.15963	41.9	8.54915	41.9	16.2103	41.9	16.053	42	25.9343	42	27.6691	42	33.6917	42	38.1191	42.1	39.1908	42.1	41.1888	42.1	44.1997	42.1	41.9157
41.9	2.74572	41.9	2.28492	41.9	5.1111	41.9	4.39761	42	9.17632	42	8.56706	42	16.2376	42	16.0836	42.1	25.9813	42.1	27.7079	42.1	33.7319	42.1	38.1361	42.2	39.2233	42.2	41.1894	42.2	44.2112	42.2	41.9157
42	2.74661	42	2.28997	42	5.12119	42	4.40718	42.1	9.19251	42.1	8.58497	42.1	16.2675	42.1	16.1141	42.2	26.024	42.2	27.7466	42.2	33.7737	42.2	38.153	42.3	39.2522	42.3	41.1899	42.3	44.2156	42.3	41.9157
42.1	2.7498	42.1	2.29502	42.1	5.13108	42.1	4.41674	42.2	9.20879	42.2	8.60286	42.2	16.3	42.2	16.1447	42.3	26.0652	42.3	27.7852	42.3	33.8137	42.3	38.1697	42.4	39.2817	42.4	41.1904	42.4	44.2229	42.4	41.9157
42.2	2.75489	42.2	2.30007	42.2	5.14257	42.2	4.4263	42.3	9.22528	42.3	8.62075	42.3	16.3328	42.3	16.1751	42.4	26.1117	42.4	27.8236	42.4	33.852	42.4	38.1862	42.5	39.3185	42.5	41.191	42.5	44.238	42.5	41.9157
42.3	2.75419	42.3	2.30512	42.3	5.14866	42.3	4.43585	42.4	9.23888	42.4	8.63862	42.4	16.3643	42.4	16.2056	42.5	26.1645	42.5	27.862	42.5	33.8994	42.5	38.2026	42.6	39.3489	42.6	41.1915	42.6	44.2479	42.6	41.9157
42.4	2.75838	42.4	2.31016	42.4	5.15455	42.4	4.4454	42.5	9.25916	42.5	8.65647	42.5	16.4013	42.5	16.236	42.6	26.2058	42.6	27.9002	42.6	33.9394	42.6	38.2188	42.7	39.3785	42.7	41.192	42.7	44.2603	42.7	41.9157
42.5	2.76307	42.5	2.31521	42.5	5.16704	42.5	4.45495	42.6	9.27605	42.6	8.67432	42.6	16.4324	42.6	16.2663	42.7	26.2483	42.7	27.9383	42.7	33.9797	42.7	38.2349	42.8	39.406	42.8	41.1924	42.8	44.2674	42.8	41.9157
42.6	2.76786	42.6	2.32025	42.6	5.17962	42.6	4.46449	42.7	9.29404	42.7	8.69215	42.7	16.4617	42.7	16.2967	42.8	26.2947	42.8	27.9763	42.8	34.0216	42.8	38.2509	42.9	39.4364	42.9	41.1929	42.9	44.2763	42.9	41.9157
42.7	2.77075	42.7	2.32528	42.7	5.18691	42.7	4.47403	42.8	9.31512	42.8	8.70998	42.8	16.4944	42.8	16.327	42.9	26.3418	42.9	28.0142	42.9	34.0635	42.9	38.2667	43	39.4629	43	41.1934	43	44.282	43	41.9157
42.8	2.77234	42.8	2.33032	42.8	5.19051	42.8	4.48356	42.9	9.33691	42.9	8.72779	42.9	16.5292	42.9	16.3572	43	26.3823	43	28.0519	43	34.1016	43	38.2823	43.1	39.4961	43.1	41.1938	43.1	44.2937	43.1	41.9157
42.9	2.77763	42.9	2.33536	42.9	5.2006	42.9	4.49309	43	9.35849	43	8.74558	43	16.5556	43	16.3874	43.1	26.4316	43.1	28.0895	43.1	34.144	43.1	38.2978	43.2	39.5242	43.2	41.1943	43.2	44.3038	43.2	41.9157
43	2.78213	43	2.34039	43	5.21059	43	4.50261	43.1	9.37818	43.1	8.76337	43.1	16.5865	43.1	16.4176	43.2	26.4793	43.2	28.127	43.2	34.1885	43.2	38.3132	43.3	39.5561	43.3	41.1947	43.3	44.3144	43.3	41.9157
43.1	2.78812	43.1	2.34542	43.1	5.21958	43.1	4.51213	43.2	9.40217	43.2	8.78114	43.2	16.6219	43.2	16.4477	43.3	26.5247	43.3	28.1644	43.3	34.2321	43.3	38.3284	43.4	39.5826	43.4	41.1951	43.4	44.325	43.4	41.9157
43.2	2.79551	43.2	2.35045	43.2	5.23007	43.2	4.52164	43.3	9.42485	43.3	8.79891	43.3	16.6532	43.3	16.4779	43.4	26.5658	43.4	28.2017	43.4	34.27	43.4	38.3435	43.5	39.6132	43.5	41.1955	43.5	44.3363	43.5	41.9157
43.3	2.80319	43.3	2.35548	43.3	5.24486	43.3	4.53115	43.4	9.44503	43.4	8.81666	43.4	16.6819	43.4	16.5079	43.5	26.6062	43.5	28.2388	43.5	34.3169	43.5	38.3584	43.6	39.6447	43.6	41.196	43.6	44.346	43.6	41.9157
43.4	2.80828	43.4	2.3605	43.4	5.25385	43.4	4.54066	43.5	9.46622	43.5	8.83439	43.5	16.7174	43.5	16.5379	43.6	26.6514	43.6	28.2759	43.6	34.3614	43.6	38.3732	43.7	39.6732	43.7	41.1964	43.7	44.3507	43.7	41.9157
43.5	2.81507	43.5	2.36552	43.5	5.26563	43.5	4.55016	43.6	9.4896	43.6	8.85212	43.6	16.7521	43.6	16.5679	43.7	26.6942	43.7	28.3128	43.7	34.4056	43.7	38.3879	43.8	39.6996	43.8	41.1967	43.8	44.3571	43.8	41.9157
43.6	2.82096	43.6	2.37055	43.6	5.28521	43.6	4.55966	43.7	9.50798	43.7	8.86983	43.7	16.7845	43.7	16.5979	43.8	26.7369	43.8	28.3496	43.8	34.4436	43.8	38.4024	43.9	39.7266	43.9	41.1971	43.9	44.3618	43.9	41.9157
43.7	2.82496	43.7	2.37557	43.7	5.29141	43.7	4.56915	43.8	9.52817	43.8	8.88754	43.8	16.815	43.8	16.6278	43.9	26.7806	43.9	28.3863	43.9	34.4845	43.9	38.4168	44	39.7565	44	41.1975	44	44.372	44	41.9157
43.8	2.82825	43.8	2.38058	43.8	5.2974	43.8	4.57864	43.9	9.54316	43.9	8.90523	43.9	16.8441	43.9	16.6577	44	26.824	44	28.4228	44	34.5308	44	38.431	44.1	39.7799	44.1	41.1979	44.1	44.3794	44.1	41.9157
43.9	2.82894	43.9	2.3856	43.9	5.30549	43.9	4.58812	44	9.56494	44	8.9229	44	16.877	44	16.6875	44.1	26.8656	44.1	28.4593	44.1	34.5678	44.1	38.4452	44.2	39.8102	44.2	41.1982	44.2	44.3901	44.2	41.9157
44	2.83603	44	2.39061	44	5.31888	44	4.5976	44.1	9.58084	44.1	8.94057	44.1	16.9061	44.1	16.7173	44.2	26.908	44.2	28.4956	44.2	34.6114	44.2	38.4592	44.3	39.8393	44.3	41.1986	44.3	44.4002	44.3	41.9157
44.1	2.84022	44.1	2.39562	44.1	5.32628	44.1	4.60707	44.2	9.60252	44.2	8.95822	44.2	16.9393	44.2	16.7471	44.3	26.9504	44.3	28.5318	44.3	34.6531	44.3	38.473	44.4	39.8668	44.4	41.1989	44.4	44.4061	44.4	41.9157
44.2	2.84571	44.2	2.40063	44.2	5.34106	44.2	4.61654	44.3	9.62081	44.3	8.97587	44.3	16.9786	44.3	16.7768	44.4	26.9986	44.4	28.5679	44.4	34.6964	44.4	38.4868	44.5	39.8926	44.5	41.1993	44.5	44.4136	44.5	41.9157
44.3	2.85229	44.3	2.40564	44.3	5.35185	44.3	4.62601	44.4	9.6383	44.4	8.9935	44.4	17.0083	44.4	16.8065	44.5	27.0383	44.5	28.6039	44.5	34.7328	44.5	38.5004	44.6	39.9202	44.6	41.1996	44.6	44.4254	44.6	41.9157
44.4	2.85848	44.4	2.41065	44.4	5.36344	44.4	4.63547	44.5	9.65499	44.5	9.01111	44.5	17.0355	44.5	16.8362	44.6	27.0839	44.6	28.6398	44.6	34.7651	44.6	38.5138	44.7	39.9467	44.7	41.1999	44.7	44.4332	44.7	41.9157
44.5	2.86107	44.5	2.41565	44.5	5.37563	44.5	4.64493	44.6	9.67327	44.6	9.02872	44.6	17.0665	44.6	16.8658	44.7	27.1287	44.7	28.6755	44.7	34.8024	44.7	38.5272	44.8	39.9721	44.8	41.2003	44.8	44.4413	44.8	41.9157
44.6	2.86806	44.6	2.42066	44.6	5.38691	44.6	4.65438	44.7	9.69465	44.7	9.04632	44.7	17.0956	44.7	16.8954	44.8	27.1735	44.8	28.7111	44.8	34.8414	44.8	38.5404	44.9	39.9969	44.9	41.2006	44.9	44.4504	44.9	41.9157
44.7	2.87545	44.7	2.42566	44.7	5.4021	44.7	4.66383	44.8	9.71534	44.8	9.0639	44.8	17.1273	44.8	16.9249	44.9	27.2188	44.9	28.7466	44.9	34.8867	44.9	38.5535	45	40.0189	45	41.2009	45	44.457	45	41.9157
44.8	2.88244	44.8	2.43065	44.8	5.41729	44.8	4.67327	44.9	9.73463	44.9	9.08147	44.9	17.1576	44.9	16.9544	45	27.2616	45	28.782	45	34.9243	45	38.5665	45.1	40.0407	45.1	41.2012	45.1	44.4616	45.1	41.9157
44.9	2.89073	44.9	2.43565	44.9	5.43347	44.9	4.68271	45	9.75022	45	9.09903	45	17.1855	45	16.9839	45.1	27.3041	45.1	28.8173	45.1	34.9657	45.1	38.5794	45.2	40.069	45.2	41.2015	45.2	44.4759	45.2	41.9157
45	2.89143	45	2.44065	45	5.44276	45	4.69214	45.1	9.76471	45.1	9.11657	45.1	17.214	45.1	17.0133	45.2	27.3526	45.2	28.8525	45.2	35.0041	45.2	38.5921	45.3	40.0962	45.3	41.2018	45.3	44.4853	45.3	41.9157
45.1	2.89292	45.1	2.44564	45.1	5.44995	45.1	4.70158	45.2	9.7869	45.2	9.13411	45.2	17.2463	45.2	17.0427	45.3	27.3919	45.3	28.8875	45.3	35.0433	45.3	38.6047	45.4	40.124	45.4	41.202	45.4	44.4982	45.4	41.9157
45.2	2.89951	45.2	2.45063	45.2	5.46814	45.2	4.711	45.3	9.80529	45.3	9.15163	45.3	17.2788	45.3	17.0721	45.4	27.4407	45.4	28.9225	45.4	35.0831	45.4	38.6172	45.5	40.1465	45.5	41.2023	45.5	44.5058	45.5	41.9157
45.3	2.9033	45.3	2.45562	45.3	5.48003	45.3	4.72042	45.4	9.82857	45.4	9.16914	45.4	17.3121	45.4	17.1014	45.5	27.485	45.5	28.9573	45.5	35.1193	45.5	38.6296	45.6	40.1706	45.6	41.2026	45.6	44.5105	45.6	41.9157
45.4	2.91109	45.4	2.46061	45.4	5.49211	45.4	4.72984	45.5	9.84596	45.5	9.18664	45.5	17.3423	45.5	17.1307	45.6	27.5277	45.6	28.992	45.6	35.1569	45.6	38.6418	45.7	40.1987	45.7	41.2028	45.7	44.5179	45.7	41.9157
45.5	2.91668	45.5	2.46559	45.5	5.5008	45.5	4.73925	45.6	9.86295	45.6	9.20413	45.6	17.3689	45.6	17.1599	45.7	27.5706	45.7	29.0266	45.7	35.1958	45.7	38.654	45.8	40.2218	45.8	41.2031	45.8	44.523	45.8	41.9157
45.6	2.92077	45.6	2.47057	45.6	5.50899	45.6	4.74866	45.7	9.87893	45.7	9.2216	45.7	17.3986	45.7	17.1891	45.8	27.6132	45.8	29.0611	45.8	35.2342	45.8	38.666	45.9	40.2505	45.9	41.2034	45.9	44.5352	45.9	41.9157
45.7	2.92686	45.7	2.47556	45.7	5.51838	45.7	4.75806	45.8	9.90072	45.8	9.23906	45.8	17.4328	45.8	17.2183	45.9	27.6617	45.9	29.0955	45.9	35.2738	45.9	38.6779	46	40.2756	46	41.2036	46	44.5416	46	41.9157
45.8	2.93035	45.8	2.48054	45.8	5.52748	45.8	4.76746	45.9	9.92291	45.9	9.25651	45.9	17.4697	45.9	17.2474	46	27.7008	46	29.1297	46	35.3084	46	38.6898	46.1	40.3001	46.1	41.2039	46.1	44.5461	46.1	41.9157
45.9	2.93854	45.9	2.48551	45.9	5.54366	45.9	4.77686	46	9.9382	46	9.27395	46	17.4972	46	17.2765	46.1	27.7421	46.1	29.1638	46.1	35.3435	46.1	38.7014	46.2	40.3246	46.2	41.2041	46.2	44.5529	46.2	41.9157
46	2.94103	46	2.49049	46	5.55345	46	4.78625	46.1	9.95588	46.1	9.29138	46.1	17.5286	46.1	17.3056	46.2	27.7874	46.2	29.1979	46.2	35.3793	46.2	38.713	46.3	40.3467	46.3	41.2043	46.3	44.5574	46.3	41.9157
46.1	2.94142	46.1	2.49546	46.1	5.56154	46.1	4.79564	46.2	9.97157	46.2	9.30879	46.2	17.559	46.2	17.3346	46.3	27.8272	46.3	29.2318	46.3	35.4181	46.3	38.7245	46.4	40.3661	46.4	41.2046	46.4	44.5594	46.4	41.9157
46.2	2.94362	46.2	2.50043	46.2	5.56763	46.2	4.80502	46.3	9.98497	46.3	9.3262	46.3	17.587	46.3	17.3636	46.4	27.8643	46.4	29.2656	46.4	35.4532	46.4	38.7359	46.5	40.3893	46.5	41.2048	46.5	44.5692	46.5	41.9157
46.3	2.94381	46.3	2.5054	46.3	5.57792	46.3	4.81439	46.4	10.001	46.4	9.34359	46.4	17.6136	46.4	17.3925	46.5	27.9051	46.5	29.2993	46.5	35.4886	46.5	38.7471	46.6	40.4104	46.6	41.205	46.6	44.5778	46.6	41.9157
46.4	2.9488	46.4	2.51037	46.4	5.58162	46.4	4.82377	46.5	10.0213	46.5	9.36097	46.5	17.641	46.5	17.4214	46.6	27.9435	46.6	29.3328	46.6	35.5213	46.6	38.7583	46.7	40.4338	46.7	41.2052	46.7	44.5844	46.7	41.9157
46.5	2.9561	46.5	2.51534	46.5	5.58951	46.5	4.83314	46.6	10.0332	46.6	9.37833	46.6	17.6741	46.6	17.4503	46.7	27.9814	46.7	29.3663	46.7	35.5555	46.7	38.7693	46.8	40.4613	46.8	41.2054	46.8	44.5929	46.8	41.9157
46.6	2.9583	46.6	2.5203	46.6	5.5959	46.6	4.8425	46.7	10.0474	46.7	9.39569	46.7	17.7041	46.7	17.4791	46.8	28.0239	46.8	29.3997	46.8	35.5926	46.8	38.7803	46.9	40.4878	46.9	41.2056	46.9	44.5995	46.9	41.9157
46.7	2.96149	46.7	2.52527	46.7	5.60689	46.7	4.85186	46.8	10.0682	46.8	9.41303	46.8	17.7385	46.8	17.5079	46.9	28.0683	46.9	29.4329	46.9	35.6296	46.9	38.7911	47	40.5089	47	41.2058	47	44.6034	47	41.9157
46.8	2.97058	46.8	2.53023	46.8	5.62208	46.8	4.86121	46.9	10.0894	46.9	9.43036	46.9	17.7696	46.9	17.5367	47	28.1092	47	29.466	47	35.6622	47	38.8018	47.1	40.529	47.1	41.206	47.1	44.6058	47.1	41.9157
46.9	2.97737	46.9	2.53519	46.9	5.63327	46.9	4.87057	47	10.1093	47	9.44768	47	17.7969	47	17.5654	47.1	28.1479	47.1	29.499	47.1	35.6925	47.1	38.8125	47.2	40.5468	47.2	41.2062	47.2	44.6087	47.2	41.9157
47	2.97816	47	2.54014	47	5.64396	47	4.87991	47.1	10.1252	47.1	9.46499	47.1	17.8265	47.1	17.5941	47.2	28.1887	47.2	29.5319	47.2	35.7224	47.2	38.823	47.3	40.5692	47.3	41.2064	47.3	44.613	47.3	41.9157
47.1	2.97846	47.1	2.5451	47.1	5.65155	47.1	4.88925	47.2	10.1403	47.2	9.48229	47.2	17.8537	47.2	17.6228	47.3	28.224	47.3	29.5647	47.3	35.7542	47.3	38.8334	47.4	40.5931	47.4	41.2066	47.4	44.6155	47.4	41.9157
47.2	2.97915	47.2	2.55005	47.2	5.65903	47.2	4.89859	47.3	10.1542	47.3	9.49957	47.3	17.8823	47.3	17.6514	47.4	28.2588	47.4	29.5974	47.4	35.788	47.4	38.8438	47.5	40.6176	47.5	41.2068	47.5	44.6216	47.5	41.9157
47.3	2.98144	47.3	2.555	47.3	5.66483	47.3	4.90792	47.4	10.1716	47.4	9.51684	47.4	17.9137	47.4	17.6799	47.5	28.301	47.5	29.63	47.5	35.8215	47.5	38.854	47.6	40.6367	47.6	41.207	47.6	44.6266	47.6	41.9157
47.4	2.98603	47.4	2.55995	47.4	5.67392	47.4	4.91725	47.5	10.1901	47.5	9.5341	47.5	17.9454	47.5	17.7085	47.6	28.3403	47.6	29.6624	47.6	35.8515	47.6	38.8641	47.7	40.6544	47.7	41.2072	47.7	44.6342	47.7	41.9157
47.5	2.99262	47.5	2.5649	47.5	5.68201	47.5	4.92658	47.6	10.2095	47.6	9.55135	47.6	17.9746	47.6	17.737	47.7	28.378	47.7	29.6948	47.7	35.8814	47.7	38.8742	47.8	40.6768	47.8	41.2073	47.8	44.6411	47.8	41.9157
47.6	2.99601	47.6	2.56984	47.6	5.69359	47.6	4.9359	47.7	10.2313	47.7	9.56859	47.7	18.0063	47.7	17.7654	47.8	28.4175	47.8	29.727	47.8	35.9165	47.8	38.8841	47.9	40.6965	47.9	41.2075	47.9	44.6474	47.9	41.9157
47.7	2.9994	47.7	2.57479	47.7	5.70068	47.7	4.94521	47.8	10.2548	47.8	9.58581	47.8	18.0376	47.8	17.7939	47.9	28.4526	47.9	29.7592	47.9	35.9484	47.9	38.8939	48	40.7135	48	41.2077	48	44.6569	48	41.9157
47.8	3.00619	47.8	2.57973	47.8	5.71186	47.8	4.95453	47.9	10.2744	47.9	9.60302	47.9	18.0701	47.9	17.8223	48	28.4916	48	29.7912	48	35.9821	48	38.9037	48.1	40.7338	48.1	41.2078	48.1	44.66	48.1	41.9157
47.9	3.00819	47.9	2.58467	47.9	5.71796	47.9	4.96383	48	10.2888	48	9.62022	48	18.1019	48	17.8506	48.1	28.5284	48.1	29.8231	48.1	36.0206	48.1	38.9134	48.2	40.7502	48.2	41.208	48.2	44.6676	48.2	41.9157
48	3.00998	48	2.58961	48	5.72445	48	4.97313	48.1	10.3048	48.1	9.63741	48.1	18.1375	48.1	17.8789	48.2	28.5693	48.2	29.8549	48.2	36.0534	48.2	38.9229	48.3	40.7721	48.3	41.2081	48.3	44.6757	48.3	41.9157
48.1	3.01746	48.1	2.59454	48.1	5.73194	48.1	4.98243	48.2	10.3223	48.2	9.65459	48.2	18.1677	48.2	17.9072	48.3	28.6117	48.3	29.8866	48.3	36.0871	48.3	38.9324	48.4	40.7959	48.4	41.2083	48.4	44.6803	48.4	41.9157
48.2	3.02135	48.2	2.59948	48.2	5.73863	48.2	4.99173	48.3	10.343	48.3	9.67175	48.3	18.1968	48.3	17.9354	48.4	28.6535	48.4	29.9182	48.4	36.1251	48.4	38.9418	48.5	40.8125	48.5	41.2084	48.5	44.6847	48.5	41.9157
48.3	3.03014	48.3	2.60441	48.3	5.74312	48.3	5.00102	48.4	10.3635	48.4	9.6889	48.4	18.2289	48.4	17.9637	48.5	28.6902	48.5	29.9497	48.5	36.1564	48.5	38.9511	48.6	40.8304	48.6	41.2086	48.6	44.6807	48.6	41.9157
48.4	3.04303	48.4	2.60934	48.4	5.75331	48.4	5.0103	48.5	10.3801	48.5	9.70604	48.5	18.258	48.5	17.9918	48.6	28.7255	48.6	29.981	48.6	36.1849	48.6	38.9603	48.7	40.8455	48.7	41.2087	48.7	44.6876	48.7	41.9157
48.5	3.04203	48.5	2.61427	48.5	5.76469	48.5	5.01958	48.6	10.3906	48.6	9.72317	48.6	18.2843	48.6	18.0199	48.7	28.7591	48.7	30.0123	48.7	36.2131	48.7	38.9694	48.8	40.8675	48.8	41.2089	48.8	44.6981	48.8	41.9157
48.6	3.04232	48.6	2.61919	48.6	5.77178	48.6	5.02886	48.7	10.4047	48.7	9.74029	48.7	18.3092	48.7	18.048	48.8	28.7973	48.8	30.0434	48.8	36.2493	48.8	38.9784	48.9	40.8898	48.9	41.209	48.9	44.7089	48.9	41.9157
48.7	3.03972	48.7	2.62412	48.7	5.77607	48.7	5.03813	48.8	10.4244	48.8	9.75739	48.8	18.3451	48.8	18.0761	48.9	28.8397	48.9	30.0745	48.9	36.2831	48.9	38.9874	49	40.9086	49	41.2091	49	44.7148	49	41.9157
48.8	3.04281	48.8	2.62904	48.8	5.78756	48.8	5.0474	48.9	10.4485	48.9	9.77449	48.9	18.3809	48.9	18.1041	49	28.8769	49	30.1054	49	36.311	49	38.9962	49.1	40.9315	49.1	41.2093	49.1	44.7253	49.1	41.9157
48.9	3.0511	48.9	2.63396	48.9	5.79865	48.9	5.05666	49	10.4631	49	9.79157	49	18.4071	49	18.1321	49.1	28.919	49.1	30.1362	49.1	36.3449	49.1	39.005	49.2	40.9537	49.2	41.2094	49.2	44.7354	49.2	41.9157
49	3.05509	49	2.63888	49	5.80614	49	5.06592	49.1	10.4833	49.1	9.80864	49.1	18.4357	49.1	18.16	49.2	28.9585	49.2	30.167	49.2	36.3751	49.2	39.0137	49.3	40.9686	49.3	41.2095	49.3	44.7383	49.3	41.9157
49.1	3.05878	49.1	2.6438	49.1	5.81912	49.1	5.07517	49.2	10.4998	49.2	9.82569	49.2	18.4671	49.2	18.1879	49.3	28.989	49.3	30.1976	49.3	36.3996	49.3	39.0223	49.4	40.9862	49.4	41.2096	49.4	44.7442	49.4	41.9157
49.2	3.06287	49.2	2.64871	49.2	5.82811	49.2	5.08442	49.3	10.513	49.3	9.84274	49.3	18.4915	49.3	18.2158	49.4	29.0274	49.4	30.2281	49.4	36.428	49.4	39.0308	49.5	41.0042	49.5	41.2098	49.5	44.7524	49.5	41.9157
49.3	3.06047	49.3	2.65363	49.3	5.82581	49.3	5.09367	49.4	10.5307	49.4	9.85977	49.4	18.5192	49.4	18.2437	49.5	29.0701	49.5	30.2585	49.5	36.4589	49.5	39.0392	49.6	41.0226	49.6	41.2099	49.6	44.7592	49.6	41.9157
49.4	3.06396	49.4	2.65854	49.4	5.8318	49.4	5.10291	49.5	10.549	49.5	9.87679	49.5	18.5584	49.5	18.2715	49.6	29.1075	49.6	30.2888	49.6	36.4898	49.6	39.0476	49.7	41.038	49.7	41.21	49.7	44.7622	49.7	41.9157
49.5	3.07104	49.5	2.66345	49.5	5.84168	49.5	5.11215	49.6	10.5642	49.6	9.89381	49.6	18.5908	49.6	18.2992	49.7	29.1445	49.7	30.319	49.7	36.513	49.7	39.0559	49.8	41.0546	49.8	41.2101	49.8	44.7655	49.8	41.9157
49.6	3.07833	49.6	2.66836	49.6	5.84977	49.6	5.12138	49.7	10.581	49.7	9.9108	49.7	18.616	49.7	18.3269	49.8	29.1771	49.8	30.3491	49.8	36.5408	49.8	39.0641	49.9	41.0753	49.9	41.2102	49.9	44.7734	49.9	41.9157
49.7	3.08202	49.7	2.67326	49.7	5.85556	49.7	5.1306	49.8	10.5977	49.8	9.92779	49.8	18.6407	49.8	18.3546	49.9	29.2161	49.9	30.3791	49.9	36.5699	49.9	39.0722	50	41.0942	50	41.2103	50	44.7759	50	41.9157
49.8	3.08242	49.8	2.67817	49.8	5.86255	49.8	5.13983	49.9	10.6178	49.9	9.94476	49.9	18.6703	49.9	18.3823	50	29.2508	50	30.4089	50	36.5996	50	39.0802	50.1	41.1049	50.1	41.2104	50.1	44.774	50.1	41.9157
49.9	3.09281	49.9	2.68307	49.9	5.87554	49.9	5.14905	50	10.6376	50	9.96172	50	18.7008	50	18.4099	50.1	29.2833	50.1	30.4387	50.1	36.6237	50.1	39.0882	50.2	41.1192	50.2	41.2106	50.2	44.7756	50.2	41.9157
50	3.0955	50	2.68797	50	5.89063	50	5.15826	50.1	10.6476	50.1	9.97868	50.1	18.7285	50.1	18.4375	50.2	29.3196	50.2	30.4684	50.2	36.6516	50.2	39.0961	50.3	41.1358	50.3	41.2107	50.3	44.7797	50.3	41.9157
50.1	3.09519	50.1	2.69287	50.1	5.89882	50.1	5.16747	50.2	10.6612	50.2	9.99561	50.2	18.7556	50.2	18.465	50.3	29.3513	50.3	30.4979	50.3	36.6758	50.3	39.1039	50.4	41.1503	50.4	41.2108	50.4	44.7798	50.4	41.9157
50.2	3.09798	50.2	2.69776	50.2	5.89861	50.2	5.17668	50.3	10.6775	50.3	10.0125	50.3	18.7806	50.3	18.4925	50.4	29.3853	50.4	30.5274	50.4	36.7004	50.4	39.1116	50.5	41.1648	50.5	41.2109	50.5	44.7838	50.5	41.9157
50.3	3.09608	50.3	2.70266	50.3	5.9006	50.3	5.18588	50.4	10.6918	50.4	10.0295	50.4	18.809	50.4	18.52	50.5	29.4209	50.5	30.5567	50.5	36.7289	50.5	39.1192	50.6	41.1879	50.6	41.211	50.6	44.7894	50.6	41.9157
50.4	3.09827	50.4	2.70755	50.4	5.9056	50.4	5.19508	50.5	10.7117	50.5	10.0464	50.5	18.839	50.5	18.5474	50.6	29.4612	50.6	30.586	50.6	36.7659	50.6	39.1268	50.7	41.2041	50.7	41.211	50.7	44.794	50.7	41.9157
50.5	3.09986	50.5	2.71244	50.5	5.91449	50.5	5.20427	50.6	10.7311	50.6	10.0632	50.6	18.8763	50.6	18.5748	50.7	29.5021	50.7	30.6151	50.7	36.7951	50.7	39.1343	50.8	41.2239	50.8	41.2111	50.8	44.8003	50.8	41.9157
50.6	3.10475	50.6	2.71733	50.6	5.92468	50.6	5.21346	50.7	10.7522	50.7	10.0801	50.7	18.9115	50.7	18.6021	50.8	29.5405	50.8	30.6442	50.8	36.8204	50.8	39.1418	50.9	41.2391	50.9	41.2112	50.9	44.807	50.9	41.9157
50.7	3.10784	50.7	2.72222	50.7	5.93527	50.7	5.22264	50.8	10.7749	50.8	10.097	50.8	18.9466	50.8	18.6295	50.9	29.5742	50.9	30.6731	50.9	36.8456	50.9	39.1491	51	41.2551	51	41.2113	51	44.808	51	41.9157
50.8	3.11493	50.8	2.7271	50.8	5.94116	50.8	5.23182	50.9	10.7891	50.9	10.1139	50.9	18.9735	50.9	18.6567	51	29.6091	51	30.7019	51	36.8754	51	39.1564	51.1	41.2748	51.1	41.2114	51.1	44.8097	51.1	41.9157
50.9	3.11902	50.9	2.73198	50.9	5.94705	50.9	5.241	51	10.8092	51	10.1307	51	18.9991	51	18.684	51.1	29.6432	51.1	30.7307	51.1	36.9039	51.1	39.1636	51.2	41.2956	51.2	41.2115	51.2	44.8129	51.2	41.9157
51	3.12181	51	2.73687	51	5.95434	51	5.25017	51.1	10.8277	51.1	10.1475	51.1	19.0261	51.1	18.7112	51.2	29.681	51.2	30.7593	51.2	36.9362	51.2	39.1708	51.3	41.3131	51.3	41.2116	51.3	44.8134	51.3	41.9157
51.1	3.1264	51.1	2.74175	51.1	5.96293	51.1	5.25934	51.2	10.8485	51.2	10.1643	51.2	19.0548	51.2	18.7384	51.3	29.715	51.3	30.7878	51.3	36.9658	51.3	39.1779	51.4	41.3273	51.4	41.2117	51.4	44.8153	51.4	41.9157
51.2	3.13409	51.2	2.74662	51.2	5.97822	51.2	5.2685	51.3	10.8614	51.3	10.1812	51.3	19.0862	51.3	18.7655	51.4	29.7524	51.4	30.8163	51.4	36.9933	51.4	39.1849	51.5	41.3428	51.5	41.2117	51.5	44.8211	51.5	41.9157
51.3	3.13519	51.3	2.7515	51.3	5.98381	51.3	5.27766	51.4	10.8752	51.4	10.1979	51.4	19.1141	51.4	18.7926	51.5	29.7831	51.5	30.8446	51.5	37.0226	51.5	39.1918	51.6	41.362	51.6	41.2118	51.6	44.825	51.6	41.9157
51.4	3.13938	51.4	2.75637	51.4	5.9871	51.4	5.28681	51.5	10.8909	51.5	10.2147	51.5	19.1427	51.5	18.8197	51.6	29.8184	51.6	30.8728	51.6	37.0533	51.6	39.1987	51.7	41.3796	51.7	41.2119	51.7	44.8289	51.7	41.9157
51.5	3.14377	51.5	2.76125	51.5	5.99129	51.5	5.29596	51.6	10.9053	51.6	10.2315	51.6	19.1721	51.6	18.8467	51.7	29.8542	51.7	30.9009	51.7	37.0833	51.7	39.2055	51.8	41.4014	51.8	41.212	51.8	44.8307	51.8	41.9157
51.6	3.14716	51.6	2.76612	51.6	6.00128	51.6	5.3051	51.7	10.9227	51.7	10.2483	51.7	19.2042	51.7	18.8737	51.8	29.887	51.8	30.9289	51.8	37.109	51.8	39.2123	51.9	41.4163	51.9	41.212	51.9	44.8356	51.9	41.9157
51.7	3.15175	51.7	2.77098	51.7	6.01377	51.7	5.31424	51.8	10.9383	51.8	10.265	51.8	19.2283	51.8	18.9006	51.9	29.9248	51.9	30.9569	51.9	37.1376	51.9	39.2189	52	41.4294	52	41.2121	52	44.8391	52	41.9157
51.8	3.15225	51.8	2.77585	51.8	6.02006	51.8	5.32338	51.9	10.9572	51.9	10.2818	51.9	19.2555	51.9	18.9275	52	29.958	52	30.9847	52	37.1651	52	39.2255	52.1	41.4458	52.1	41.2122	52.1	44.8446	52.1	41.9157
51.9	3.15284	51.9	2.78071	51.9	6.02765	51.9	5.33251	52	10.9752	52	10.2985	52	19.286	52	18.9544	52.1	29.9935	52.1	31.0124	52.1	37.1989	52.1	39.2321	52.2	41.4589	52.2	41.2123	52.2	44.8518	52.2	41.9157
52	3.15953	52	2.78558	52	6.03894	52	5.34164	52.1	10.9952	52.1	10.3152	52.1	19.3152	52.1	18.9813	52.2	30.0297	52.2	31.04	52.2	37.2274	52.2	39.2386	52.3	41.4709	52.3	41.2123	52.3	44.861	52.3	41.9157
52.1	3.16682	52.1	2.79044	52.1	6.05153	52.1	5.35076	52.2	11.0156	52.2	10.3319	52.2	19.3458	52.2	19.0081	52.3	30.0621	52.3	31.0675	52.3	37.2583	52.3	39.245	52.4	41.4849	52.4	41.2124	52.4	44.8657	52.4	41.9157
52.2	3.17361	52.2	2.7953	52.2	6.06093	52.2	5.35988	52.3	11.0352	52.3	10.3486	52.3	19.3738	52.3	19.0348	52.4	30.0974	52.4	31.0949	52.4	37.2862	52.4	39.2513	52.5	41.5029	52.5	41.2125	52.5	44.868	52.5	41.9157
52.3	3.1789	52.3	2.80015	52.3	6.07352	52.3	5.369	52.4	11.0518	52.4	10.3653	52.4	19.404	52.4	19.0616	52.5	30.1366	52.5	31.1223	52.5	37.3154	52.5	39.2576	52.6	41.5182	52.6	41.2125	52.6	44.8651	52.6	41.9157
52.4	3.184	52.4	2.80501	52.4	6.08111	52.4	5.3781	52.5	11.0699	52.5	10.3819	52.5	19.4371	52.5	19.0883	52.6	30.1682	52.6	31.1495	52.6	37.34	52.6	39.2639	52.7	41.5327	52.7	41.2126	52.7	44.8694	52.7	41.9157
52.5	3.19049	52.5	2.80986	52.5	6.09	52.5	5.38721	52.6	11.0865	52.6	10.3986	52.6	19.4639	52.6	19.1149	52.7	30.2057	52.7	31.1766	52.7	37.3698	52.7	39.27	52.8	41.5489	52.8	41.2126	52.8	44.8737	52.8	41.9157
52.6	3.19108	52.6	2.81471	52.6	6.09639	52.6	5.39631	52.7	11.1047	52.7	10.4152	52.7	19.4959	52.7	19.1415	52.8	30.2433	52.8	31.2036	52.8	37.3995	52.8	39.2762	52.9	41.5609	52.9	41.2127	52.9	44.8748	52.9	41.9157
52.7	3.19797	52.7	2.81956	52.7	6.10528	52.7	5.40541	52.8	11.1244	52.8	10.4319	52.8	19.5263	52.8	19.1681	52.9	30.2785	52.9	31.2305	52.9	37.4257	52.9	39.2822	53	41.5738	53	41.2128	53	44.8773	53	41.9157
52.8	3.20306	52.8	2.82441	52.8	6.11318	52.8	5.4145	52.9	11.1377	52.9	10.4485	52.9	19.5555	52.9	19.1947	53	30.3125	53	31.2574	53	37.4479	53	39.2882	53.1	41.5903	53.1	41.2128	53.1	44.8819	53.1	41.9157
52.9	3.20525	52.9	2.82926	52.9	6.11547	52.9	5.42359	53	11.15	53	10.4651	53	19.5822	53	19.2212	53.1	30.3504	53.1	31.2841	53.1	37.4762	53.1	39.2941	53.2	41.6077	53.2	41.2129	53.2	44.8842	53.2	41.9157
53	3.21104	53	2.8341	53	6.12006	53	5.43267	53.1	11.1656	53.1	10.4817	53.1	19.6122	53.1	19.2477	53.2	30.3853	53.2	31.3107	53.2	37.5024	53.2	39.3	53.3	41.6221	53.3	41.2129	53.3	44.8894	53.3	41.9157
53.1	3.21423	53.1	2.83894	53.1	6.12716	53.1	5.44175	53.2	11.1861	53.2	10.4983	53.2	19.6418	53.2	19.2741	53.3	30.4214	53.3	31.3372	53.3	37.534	53.3	39.3058	53.4	41.6345	53.4	41.213	53.4	44.8937	53.4	41.9157
53.2	3.21953	53.2	2.84378	53.2	6.13864	53.2	5.45083	53.3	11.204	53.3	10.5148	53.3	19.6683	53.3	19.3005	53.4	30.4585	53.4	31.3637	53.4	37.5639	53.4	39.3116	53.5	41.6488	53.5	41.213	53.5	44.8982	53.5	41.9157
53.3	3.22262	53.3	2.84862	53.3	6.14274	53.3	5.4599	53.4	11.2256	53.4	10.5314	53.4	19.6959	53.4	19.3269	53.5	30.4932	53.5	31.39	53.5	37.5928	53.5	39.3173	53.6	41.6653	53.6	41.2131	53.6	44.9029	53.6	41.9157
53.4	3.22551	53.4	2.85346	53.4	6.15163	53.4	5.46896	53.5	11.2413	53.5	10.5479	53.5	19.7277	53.5	19.3532	53.6	30.5269	53.6	31.4162	53.6	37.6216	53.6	39.3229	53.7	41.6837	53.7	41.2131	53.7	44.91	53.7	41.9157
53.5	3.2313	53.5	2.85829	53.5	6.16062	53.5	5.47803	53.6	11.2571	53.6	10.5645	53.6	19.754	53.6	19.3795	53.7	30.563	53.7	31.4424	53.7	37.6538	53.7	39.3285	53.8	41.697	53.8	41.2132	53.8	44.9129	53.8	41.9157
53.6	3.2364	53.6	2.86313	53.6	6.16891	53.6	5.48709	53.7	11.2759	53.7	10.581	53.7	19.7835	53.7	19.4058	53.8	30.597	53.8	31.4684	53.8	37.6799	53.8	39.3341	53.9	41.7107	53.9	41.2132	53.9	44.9176	53.9	41.9157
53.7	3.24608	53.7	2.86796	53.7	6.1813	53.7	5.49614	53.8	11.2881	53.8	10.5975	53.8	19.8112	53.8	19.432	53.9	30.6343	53.9	31.4944	53.9	37.7091	53.9	39.3396	54	41.7248	54	41.2133	54	44.9242	54	41.9157
53.8	3.24538	53.8	2.87279	53.8	6.19199	53.8	5.50519	53.9	11.3048	53.9	10.614	53.9	19.8402	53.9	19.4582	54	30.675	54	31.5202	54	37.7384	54	39.345	54.1	41.7445	54.1	41.2133	54.1	44.9333	54.1	41.9157
53.9	3.24738	53.9	2.87761	53.9	6.20548	53.9	5.51423	54	11.3263	54	10.6305	54	19.8715	54	19.4843	54.1	30.7139	54.1	31.546	54.1	37.768	54.1	39.3504	54.2	41.7637	54.2	41.2134	54.2	44.936	54.2	41.9157
54	3.25496	54	2.88244	54	6.21737	54	5.52327	54.1	11.3476	54.1	10.647	54.1	19.9009	54.1	19.5104	54.2	30.751	54.2	31.5716	54.2	37.7944	54.2	39.3557	54.3	41.7868	54.3	41.2134	54.3	44.9446	54.3	41.9157
54.1	3.26275	54.1	2.88726	54.1	6.22985	54.1	5.53231	54.2	11.3684	54.2	10.6634	54.2	19.9285	54.2	19.5365	54.3	30.7896	54.3	31.5972	54.3	37.8254	54.3	39.361	54.4	41.8051	54.4	41.2135	54.4	44.9453	54.4	41.9157
54.2	3.26984	54.2	2.89208	54.2	6.24045	54.2	5.54134	54.3	11.3907	54.3	10.6799	54.3	19.9624	54.3	19.5626	54.4	30.8232	54.4	31.6227	54.4	37.8552	54.4	39.3662	54.5	41.82	54.5	41.2135	54.5	44.947	54.5	41.9157
54.3	3.27833	54.3	2.8969	54.3	6.25044	54.3	5.55037	54.4	11.4032	54.4	10.6963	54.4	19.9914	54.4	19.5886	54.5	30.8572	54.5	31.648	54.5	37.8801	54.5	39.3714	54.6	41.8359	54.6	41.2136	54.6	44.9502	54.6	41.9157
54.4	3.27783	54.4	2.90172	54.4	6.26073	54.4	5.55939	54.5	11.4171	54.5	10.7128	54.5	20.0168	54.5	19.6145	54.6	30.8964	54.6	31.6733	54.6	37.9059	54.6	39.3765	54.7	41.8517	54.7	41.2136	54.7	44.9527	54.7	41.9157
54.5	3.28172	54.5	2.90654	54.5	6.27062	54.5	5.56841	54.6	11.4376	54.6	10.7292	54.6	20.0478	54.6	19.6405	54.7	30.9307	54.7	31.6985	54.7	37.9361	54.7	39.3815	54.8	41.8709	54.8	41.2136	54.8	44.9631	54.8	41.9157
54.6	3.28771	54.6	2.91135	54.6	6.28251	54.6	5.57742	54.7	11.4557	54.7	10.7456	54.7	20.0798	54.7	19.6664	54.8	30.97	54.8	31.7236	54.8	37.968	54.8	39.3866	54.9	41.8862	54.9	41.2137	54.9	44.9644	54.9	41.9157
54.7	3.2989	54.7	2.91617	54.7	6.29131	54.7	5.58643	54.8	11.4791	54.8	10.762	54.8	20.1108	54.8	19.6922	54.9	31.0081	54.9	31.7486	54.9	37.9983	54.9	39.3915	55	41.8951	55	41.2137	55	44.9614	55	41.9157
54.8	3.30718	54.8	2.92098	54.8	6.3055	54.8	5.59544	54.9	11.4983	54.9	10.7784	54.9	20.1402	54.9	19.718	55	31.0407	55	31.7735	55	38.0248	55	39.3964	55.1	41.913	55.1	41.2138	55.1	44.9632	55.1	41.9157
54.9	3.31507	54.9	2.92578	54.9	6.31808	54.9	5.60444	55	11.5127	55	10.7947	55	20.1667	55	19.7438	55.1	31.0769	55.1	31.7983	55.1	38.0563	55.1	39.4013	55.2	41.9265	55.2	41.2138	55.2	44.966	55.2	41.9157
55	3.32346	55	2.93059	55	6.32818	55	5.61344	55.1	11.5327	55.1	10.8111	55.1	20.1984	55.1	19.7696	55.2	31.1126	55.2	31.823	55.2	38.0843	55.2	39.4061	55.3	41.9352	55.3	41.2138	55.3	44.9692	55.3	41.9157
55.1	3.32845	55.1	2.9354	55.1	6.34056	55.1	5.62243	55.2	11.5505	55.2	10.8274	55.2	20.2258	55.2	19.7953	55.3	31.1467	55.3	31.8477	55.3	38.1092	55.3	39.4109	55.4	41.9563	55.4	41.2139	55.4	44.9779	55.4	41.9157
55.2	3.33025	55.2	2.9402	55.2	6.34846	55.2	5.63142	55.3	11.5668	55.3	10.8438	55.3	20.2533	55.3	19.821	55.4	31.1864	55.4	31.8722	55.4	38.139	55.4	39.4156	55.5	41.9706	55.5	41.2139	55.5	44.9807	55.5	41.9157
55.3	3.33154	55.3	2.945	55.3	6.35925	55.3	5.6404	55.4	11.5906	55.4	10.8601	55.4	20.2874	55.4	19.8466	55.5	31.2197	55.5	31.8966	55.5	38.1651	55.5	39.4203	55.6	41.9804	55.6	41.2139	55.6	44.9853	55.6	41.9157
55.4	3.33943	55.4	2.9498	55.4	6.37733	55.4	5.64938	55.5	11.6122	55.5	10.8764	55.5	20.3187	55.5	19.8722	55.6	31.2534	55.6	31.921	55.6	38.1897	55.6	39.425	55.7	41.9942	55.7	41.214	55.7	44.9941	55.7	41.9157
55.5	3.34473	55.5	2.9546	55.5	6.38643	55.5	5.65836	55.6	11.6289	55.6	10.8927	55.6	20.3464	55.6	19.8978	55.7	31.2895	55.7	31.9452	55.7	38.2164	55.7	39.4295	55.8	42.0084	55.8	41.214	55.8	45.0014	55.8	41.9157
55.6	3.35131	55.6	2.95939	55.6	6.39602	55.6	5.66733	55.7	11.6452	55.7	10.909	55.7	20.3752	55.7	19.9233	55.8	31.3244	55.8	31.9694	55.8	38.247	55.8	39.4341	55.9	42.0205	55.9	41.214	55.9	45.0063	55.9	41.9157
55.7	3.35331	55.7	2.96419	55.7	6.40801	55.7	5.6763	55.8	11.6665	55.8	10.9253	55.8	20.4055	55.8	19.9488	55.9	31.364	55.9	31.9935	55.9	38.2735	55.9	39.4386	56	42.0334	56	41.2141	56	45.0094	56	41.9157
55.8	3.3583	55.8	2.96898	55.8	6.4199	55.8	5.68526	55.9	11.6906	55.9	10.9415	55.9	20.436	55.9	19.9743	56	31.3984	56	32.0174	56	38.2973	56	39.443	56.1	42.0552	56.1	41.2141	56.1	45.0172	56.1	41.9157
55.9	3.36638	55.9	2.97377	55.9	6.42859	55.9	5.69422	56	11.7069	56	10.9578	56	20.4683	56	19.9997	56.1	31.436	56.1	32.0413	56.1	38.3272	56.1	39.4474	56.2	42.0733	56.2	41.2141	56.2	45.0253	56.2	41.9157
56	3.36758	56	2.97856	56	6.43978	56	5.70317	56.1	11.7243	56.1	10.974	56.1	20.5012	56.1	20.0251	56.2	31.4742	56.2	32.0651	56.2	38.3534	56.2	39.4518	56.3	42.0925	56.3	41.2142	56.3	45.032	56.3	41.9157
56.1	3.37866	56.1	2.98334	56.1	6.45187	56.1	5.71212	56.2	11.7424	56.2	10.9903	56.2	20.5276	56.2	20.0505	56.3	31.5076	56.3	32.0888	56.3	38.3794	56.3	39.4561	56.4	42.1092	56.4	41.2142	56.4	45.0393	56.4	41.9157
56.2	3.38566	56.2	2.98813	56.2	6.45857	56.2	5.72106	56.3	11.7601	56.3	11.0065	56.3	20.5537	56.3	20.0758	56.4	31.541	56.4	32.1124	56.4	38.4078	56.4	39.4604	56.5	42.1264	56.5	41.2142	56.5	45.0427	56.5	41.9157
56.3	3.39255	56.3	2.99291	56.3	6.46846	56.3	5.73	56.4	11.7815	56.4	11.0227	56.4	20.5844	56.4	20.1011	56.5	31.5782	56.5	32.136	56.5	38.4326	56.5	39.4647	56.6	42.1385	56.6	41.2143	56.6	45.046	56.6	41.9157
56.4	3.40074	56.4	2.99769	56.4	6.47945	56.4	5.73894	56.5	11.8042	56.5	11.0389	56.5	20.6154	56.5	20.1263	56.6	31.6121	56.6	32.1594	56.6	38.4558	56.6	39.4689	56.7	42.1536	56.7	41.2143	56.7	45.0465	56.7	41.9157
56.5	3.40963	56.5	3.00247	56.5	6.48944	56.5	5.74787	56.6	11.8229	56.6	11.0551	56.6	20.6445	56.6	20.1515	56.7	31.6434	56.7	32.1828	56.7	38.4782	56.7	39.473	56.8	42.1641	56.8	41.2143	56.8	45.0509	56.8	41.9157
56.6	3.41532	56.6	3.00725	56.6	6.49814	56.6	5.7568	56.7	11.8411	56.7	11.0712	56.7	20.6696	56.7	20.1767	56.8	31.6723	56.8	32.206	56.8	38.5016	56.8	39.4771	56.9	42.1765	56.9	41.2143	56.9	45.0538	56.9	41.9157
56.7	3.41782	56.7	3.01202	56.7	6.50383	56.7	5.76572	56.8	11.8583	56.8	11.0874	56.8	20.7001	56.8	20.2018	56.9	31.7028	56.9	32.2292	56.9	38.5248	56.9	39.4812	57	42.1845	57	41.2144	57	45.0599	57	41.9157
56.8	3.42221	56.8	3.0168	56.8	6.51362	56.8	5.77464	56.9	11.8765	56.9	11.1035	56.9	20.7327	56.9	20.2269	57	31.7398	57	32.2523	57	38.5476	57	39.4852	57.1	42.1978	57.1	41.2144	57.1	45.0622	57.1	41.9157
56.9	3.4269	56.9	3.02157	56.9	6.52651	56.9	5.78356	57	11.8957	57	11.1197	57	20.7634	57	20.252	57.1	31.7744	57.1	32.2753	57.1	38.5727	57.1	39.4892	57.2	42.212	57.2	41.2144	57.2	45.0665	57.2	41.9157
57	3.43689	57	3.02634	57	6.5373	57	5.79247	57.1	11.9124	57.1	11.1358	57.1	20.7922	57.1	20.277	57.2	31.8124	57.2	32.2982	57.2	38.5984	57.2	39.4932	57.3	42.2257	57.3	41.2144	57.3	45.0681	57.3	41.9157
57.1	3.44418	57.1	3.03111	57.1	6.54759	57.1	5.80138	57.2	11.9311	57.2	11.1519	57.2	20.8221	57.2	20.302	57.3	31.8453	57.3	32.321	57.3	38.6209	57.3	39.4971	57.4	42.2364	57.4	41.2145	57.4	45.0705	57.4	41.9157
57.2	3.45187	57.2	3.03587	57.2	6.56038	57.2	5.81028	57.3	11.9527	57.3	11.168	57.3	20.8553	57.3	20.327	57.4	31.879	57.4	32.3437	57.4	38.6432	57.4	39.501	57.5	42.2499	57.5	41.2145	57.5	45.076	57.5	41.9157
57.3	3.46125	57.3	3.04064	57.3	6.56967	57.3	5.81917	57.4	11.9715	57.4	11.1841	57.4	20.8832	57.4	20.3519	57.5	31.9117	57.5	32.3663	57.5	38.6694	57.5	39.5048	57.6	42.26	57.6	41.2145	57.6	45.0829	57.6	41.9157
57.4	3.46455	57.4	3.0454	57.4	6.57826	57.4	5.82807	57.5	11.9953	57.5	11.2002	57.5	20.9152	57.5	20.3768	57.6	31.95	57.6	32.3889	57.6	38.6938	57.6	39.5086	57.7	42.2753	57.7	41.2145	57.7	45.0887	57.7	41.9157
57.5	3.46994	57.5	3.05016	57.5	6.59245	57.5	5.83696	57.6	12.0179	57.6	11.2163	57.6	20.9428	57.6	20.4017	57.7	31.9852	57.7	32.4114	57.7	38.7186	57.7	39.5124	57.8	42.2914	57.8	41.2146	57.8	45.0942	57.8	41.9157
57.6	3.47583	57.6	3.05492	57.6	6.60405	57.6	5.84584	57.7	12.033	57.7	11.2323	57.7	20.9733	57.7	20.4265	57.8	32.0173	57.8	32.4337	57.8	38.7412	57.8	39.5161	57.9	42.304	57.9	41.2146	57.9	45.1017	57.9	41.9157
57.7	3.48362	57.7	3.05967	57.7	6.61744	57.7	5.85472	57.8	12.0478	57.8	11.2483	57.8	21.0007	57.8	20.4513	57.9	32.0556	57.9	32.456	57.9	38.7662	57.9	39.5198	58	42.3171	58	41.2146	58	45.1051	58	41.9157
57.8	3.48571	57.8	3.06443	57.8	6.62663	57.8	5.8636	57.9	12.0658	57.9	11.2644	57.9	21.0305	57.9	20.476	58	32.0895	58	32.4782	58	38.7882	58	39.5234	58.1	42.3314	58.1	41.2146	58.1	45.112	58.1	41.9157
57.9	3.4935	57.9	3.06918	57.9	6.63892	57.9	5.87247	58	12.0834	58	11.2804	58	21.0649	58	20.5007	58.1	32.1272	58.1	32.5004	58.1	38.8119	58.1	39.527	58.2	42.3384	58.2	41.2146	58.2	45.1136	58.2	41.9157
58	3.49969	58	3.07393	58	6.6546	58	5.88134	58.1	12.1035	58.1	11.2964	58.1	21.0959	58.1	20.5254	58.2	32.1616	58.2	32.5224	58.2	38.8301	58.2	39.5306	58.3	42.3546	58.3	41.2147	58.3	45.1182	58.3	41.9157
58.1	3.50568	58.1	3.07868	58.1	6.66379	58.1	5.8902	58.2	12.1215	58.2	11.3124	58.2	21.1246	58.2	20.55	58.3	32.1955	58.3	32.5443	58.3	38.8537	58.3	39.5342	58.4	42.3631	58.4	41.2147	58.4	45.1258	58.4	41.9157
58.2	3.50748	58.2	3.08343	58.2	6.67348	58.2	5.89906	58.3	12.1402	58.3	11.3284	58.3	21.154	58.3	20.5746	58.4	32.2318	58.4	32.5662	58.4	38.8791	58.4	39.5377	58.5	42.3769	58.5	41.2147	58.5	45.1346	58.5	41.9157
58.3	3.51377	58.3	3.08818	58.3	6.68307	58.3	5.90791	58.4	12.1561	58.4	11.3444	58.4	21.1826	58.4	20.5992	58.5	32.2692	58.5	32.588	58.5	38.9107	58.5	39.5411	58.6	42.386	58.6	41.2147	58.6	45.1386	58.6	41.9157
58.4	3.52106	58.4	3.09292	58.4	6.69875	58.4	5.91676	58.5	12.179	58.5	11.3603	58.5	21.2164	58.5	20.6237	58.6	32.2989	58.6	32.6097	58.6	38.9293	58.6	39.5446	58.7	42.4045	58.7	41.2147	58.7	45.1463	58.7	41.9157
58.5	3.52824	58.5	3.09766	58.5	6.71443	58.5	5.92561	58.6	12.1964	58.6	11.3763	58.6	21.2399	58.6	20.6482	58.7	32.336	58.7	32.6313	58.7	38.9533	58.7	39.548	58.8	42.4213	58.8	41.2147	58.8	45.1558	58.8	41.9157
58.6	3.52993	58.6	3.1024	58.6	6.72203	58.6	5.93445	58.7	12.2179	58.7	11.3922	58.7	21.2696	58.7	20.6727	58.8	32.371	58.8	32.6528	58.8	38.984	58.8	39.5513	58.9	42.4305	58.9	41.2148	58.9	45.1558	58.9	41.9157
58.7	3.53362	58.7	3.10714	58.7	6.73471	58.7	5.94329	58.8	12.245	58.8	11.4081	58.8	21.3025	58.8	20.6971	58.9	32.4018	58.9	32.6742	58.9	39.0054	58.9	39.5547	59	42.4455	59	41.2148	59	45.1608	59	41.9157
58.8	3.53841	58.8	3.11188	58.8	6.7441	58.8	5.95212	58.9	12.2608	58.9	11.424	58.9	21.3262	58.9	20.7215	59	32.4347	59	32.6956	59	39.0307	59	39.558	59.1	42.4616	59.1	41.2148	59.1	45.1681	59.1	41.9157
58.9	3.54091	58.9	3.11661	58.9	6.7506	58.9	5.96095	59	12.2812	59	11.4399	59	21.3563	59	20.7458	59.1	32.4684	59.1	32.7168	59.1	39.0553	59.1	39.5613	59.2	42.4781	59.2	41.2148	59.2	45.1757	59.2	41.9157
59	3.5488	59	3.12135	59	6.76359	59	5.96978	59.1	12.3034	59.1	11.4558	59.1	21.3875	59.1	20.7702	59.2	32.5034	59.2	32.738	59.2	39.081	59.2	39.5645	59.3	42.4915	59.3	41.2148	59.3	45.1799	59.3	41.9157
59.1	3.55429	59.1	3.12608	59.1	6.77508	59.1	5.9786	59.2	12.3247	59.2	11.4717	59.2	21.4209	59.2	20.7944	59.3	32.5407	59.3	32.7591	59.3	39.1024	59.3	39.5677	59.4	42.5064	59.4	41.2149	59.4	45.183	59.4	41.9157
59.2	3.56377	59.2	3.13081	59.2	6.78547	59.2	5.98741	59.3	12.3433	59.3	11.4876	59.3	21.4487	59.3	20.8187	59.4	32.5688	59.4	32.7802	59.4	39.1232	59.4	39.5709	59.5	42.5227	59.5	41.2149	59.5	45.1855	59.5	41.9157
59.3	3.56816	59.3	3.13553	59.3	6.79996	59.3	5.99622	59.4	12.3585	59.4	11.5034	59.4	21.4805	59.4	20.8429	59.5	32.6026	59.5	32.8011	59.5	39.147	59.5	39.574	59.6	42.5298	59.6	41.2149	59.6	45.1869	59.6	41.9157
59.4	3.57226	59.4	3.14026	59.4	6.81195	59.4	6.00503	59.5	12.3803	59.5	11.5193	59.5	21.5111	59.5	20.8671	59.6	32.6331	59.6	32.8219	59.6	39.1676	59.6	39.5771	59.7	42.5347	59.7	41.2149	59.7	45.1892	59.7	41.9157
59.5	3.57865	59.5	3.14498	59.5	6.82434	59.5	6.01383	59.6	12.3954	59.6	11.5351	59.6	21.5373	59.6	20.8912	59.7	32.6638	59.7	32.8427	59.7	39.1899	59.7	39.5802	59.8	42.5409	59.8	41.2149	59.8	45.1937	59.8	41.9157
59.6	3.58264	59.6	3.14971	59.6	6.83093	59.6	6.02263	59.7	12.4123	59.7	11.5509	59.7	21.5696	59.7	20.9153	59.8	32.6982	59.8	32.8634	59.8	39.2057	59.8	39.5832	59.9	42.5549	59.9	41.2149	59.9	45.2011	59.9	41.9157
59.7	3.59013	59.7	3.15443	59.7	6.83732	59.7	6.03143	59.8	12.4258	59.8	11.5667	59.8	21.5973	59.8	20.9394	59.9	32.7367	59.9	32.884	59.9	39.2315	59.9	39.5863	60	42.5631	60	41.2149	60	45.2	60	41.9157
59.8	3.59192	59.8	3.15914	59.8	6.84921	59.8	6.04022	59.9	12.4517	59.9	11.5825	59.9	21.6272	59.9	20.9634	60	32.7655	60	32.9045	60	39.2521	60	39.5893	60.1	42.5733	60.1	41.215	60.1	45.2013	60.1	41.9157
59.9	3.59981	59.9	3.16386	59.9	6.8625	59.9	6.049	60	12.4701	60	11.5983	60	21.6532	60	20.9874	60.1	32.7953	60.1	32.925	60.1	39.2717	60.1	39.5922	60.2	42.5803	60.2	41.215	60.2	45.2065	60.2	41.9157
60	3.6044	60	3.16857	60	6.87239	60	6.05778	60.1	12.4868	60.1	11.6141	60.1	21.6798	60.1	21.0114	60.2	32.8258	60.2	32.9453	60.2	39.291	60.2	39.5951	60.3	42.59	60.3	41.215	60.3	45.2138	60.3	41.9157
60.1	3.61139	60.1	3.17329	60.1	6.88368	60.1	6.06656	60.2	12.501	60.2	11.6299	60.2	21.7101	60.2	21.0353	60.3	32.8604	60.3	32.9656	60.3	39.3127	60.3	39.598	60.4	42.5996	60.4	41.215	60.4	45.216	60.4	41.9157
60.2	3.61799	60.2	3.178	60.2	6.89547	60.2	6.07533	60.3	12.5168	60.3	11.6456	60.3	21.7441	60.3	21.0592	60.4	32.892	60.4	32.9858	60.4	39.3277	60.4	39.6009	60.5	42.6096	60.5	41.215	60.5	45.2178	60.5	41.9157
60.3	3.62328	60.3	3.18271	60.3	6.90366	60.3	6.0841	60.4	12.5335	60.4	11.6613	60.4	21.7723	60.4	21.0831	60.5	32.9238	60.5	33.0059	60.5	39.3481	60.5	39.6038	60.6	42.6211	60.6	41.215	60.6	45.2259	60.6	41.9157
60.4	3.62926	60.4	3.18741	60.4	6.91165	60.4	6.09287	60.5	12.5524	60.5	11.6771	60.5	21.8022	60.5	21.1069	60.6	32.9594	60.6	33.026	60.6	39.3683	60.6	39.6066	60.7	42.6308	60.7	41.215	60.7	45.2295	60.7	41.9157
60.5	3.63086	60.5	3.19212	60.5	6.92264	60.5	6.10163	60.6	12.5719	60.6	11.6928	60.6	21.8357	60.6	21.1307	60.7	32.9913	60.7	33.0459	60.7	39.3885	60.7	39.6094	60.8	42.6407	60.8	41.215	60.8	45.2314	60.8	41.9157
60.6	3.63945	60.6	3.19682	60.6	6.93383	60.6	6.11038	60.7	12.5911	60.7	11.7085	60.7	21.8643	60.7	21.1545	60.8	33.0235	60.8	33.0658	60.8	39.407	60.8	39.6121	60.9	42.648	60.9	41.2151	60.9	45.2324	60.9	41.9157
60.7	3.64793	60.7	3.20153	60.7	6.94602	60.7	6.11913	60.8	12.6084	60.8	11.7242	60.8	21.8892	60.8	21.1782	60.9	33.0541	60.9	33.0856	60.9	39.424	60.9	39.6148	61	42.6637	61	41.2151	61	45.2367	61	41.9157
60.8	3.65552	60.8	3.20623	60.8	6.95491	60.8	6.12788	60.9	12.6232	60.9	11.7399	60.9	21.9183	60.9	21.2019	61	33.0844	61	33.1053	61	39.4429	61	39.6175	61.1	42.6768	61.1	41.2151	61.1	45.2373	61.1	41.9157
60.9	3.65862	60.9	3.21092	60.9	6.96329	60.9	6.13663	61	12.6436	61	11.7555	61	21.9418	61	21.2255	61.1	33.1134	61.1	33.125	61.1	39.4636	61.1	39.6202	61.2	42.6894	61.2	41.2151	61.2	45.2406	61.2	41.9157
61	3.66441	61	3.21562	61	6.97059	61	6.14536	61.1	12.658	61.1	11.7712	61.1	21.9696	61.1	21.2491	61.2	33.1452	61.2	33.1446	61.2	39.4848	61.2	39.6229	61.3	42.7033	61.3	41.2151	61.3	45.2461	61.3	41.9157
61.1	3.6665	61.1	3.22031	61.1	6.97998	61.1	6.1541	61.2	12.6746	61.2	11.7868	61.2	21.9985	61.2	21.2727	61.3	33.1788	61.3	33.164	61.3	39.5079	61.3	39.6255	61.4	42.7194	61.4	41.2151	61.4	45.2497	61.4	41.9157
61.2	3.67599	61.2	3.22501	61.2	6.98987	61.2	6.16283	61.3	12.6978	61.3	11.8025	61.3	22.0325	61.3	21.2962	61.4	33.2121	61.4	33.1834	61.4	39.5299	61.4	39.6281	61.5	42.7258	61.5	41.2151	61.5	45.2464	61.5	41.9157
61.3	3.68668	61.3	3.2297	61.3	7.00595	61.3	6.17155	61.4	12.7192	61.4	11.8181	61.4	22.0653	61.4	21.3197	61.5	33.2396	61.5	33.2028	61.5	39.5482	61.5	39.6307	61.6	42.7364	61.6	41.2151	61.6	45.252	61.6	41.9157
61.4	3.69846	61.4	3.23439	61.4	7.02264	61.4	6.18028	61.5	12.7337	61.5	11.8337	61.5	22.088	61.5	21.3432	61.6	33.2729	61.6	33.222	61.6	39.5721	61.6	39.6332	61.7	42.7443	61.7	41.2151	61.7	45.253	61.7	41.9157
61.5	3.70075	61.5	3.23907	61.5	7.02713	61.5	6.18899	61.6	12.7543	61.6	11.8493	61.6	22.1156	61.6	21.3667	61.7	33.2977	61.7	33.2412	61.7	39.5888	61.7	39.6357	61.8	42.7546	61.8	41.2151	61.8	45.2549	61.8	41.9157
61.6	3.70684	61.6	3.24376	61.6	7.03442	61.6	6.19771	61.7	12.7689	61.7	11.8649	61.7	22.1406	61.7	21.3901	61.8	33.3263	61.8	33.2603	61.8	39.6056	61.8	39.6382	61.9	42.7675	61.9	41.2152	61.9	45.2603	61.9	41.9157
61.7	3.70544	61.7	3.24844	61.7	7.03822	61.7	6.20642	61.8	12.7853	61.8	11.8805	61.8	22.1728	61.8	21.4134	61.9	33.3593	61.9	33.2793	61.9	39.6249	61.9	39.6407	62	42.7808	62	41.2152	62	45.2663	62	41.9157
61.8	3.71392	61.8	3.25312	61.8	7.04331	61.8	6.21512	61.9	12.8029	61.9	11.896	61.9	22.201	61.9	21.4368	62	33.391	62	33.2983	62	39.6467	62	39.6431	62.1	42.7913	62.1	41.2152	62.1	45.2707	62.1	41.9157
61.9	3.72102	61.9	3.2578	61.9	7.0576	61.9	6.22382	62	12.8249	62	11.9116	62	22.2269	62	21.4601	62.1	33.4253	62.1	33.3171	62.1	39.6651	62.1	39.6456	62.2	42.7963	62.2	41.2152	62.2	45.2753	62.2	41.9157
62	3.72931	62	3.26248	62	7.07459	62	6.23252	62.1	12.8454	62.1	11.9271	62.1	22.2552	62.1	21.4833	62.2	33.455	62.2	33.3359	62.2	39.6825	62.2	39.6479	62.3	42.8041	62.3	41.2152	62.3	45.278	62.3	41.9157
62.1	3.7344	62.1	3.26716	62.1	7.08688	62.1	6.24121	62.2	12.8611	62.2	11.9426	62.2	22.2829	62.2	21.5066	62.3	33.4853	62.3	33.3546	62.3	39.7035	62.3	39.6503	62.4	42.8147	62.4	41.2152	62.4	45.2833	62.4	41.9157
62.2	3.73959	62.2	3.27183	62.2	7.09567	62.2	6.2499	62.3	12.8807	62.3	11.9582	62.3	22.3109	62.3	21.5298	62.4	33.5187	62.4	33.3733	62.4	39.7245	62.4	39.6527	62.5	42.8246	62.5	41.2152	62.5	45.288	62.5	41.9157
62.3	3.74668	62.3	3.2765	62.3	7.10506	62.3	6.25858	62.4	12.8953	62.4	11.9737	62.4	22.3415	62.4	21.5529	62.5	33.5519	62.5	33.3918	62.5	39.7467	62.5	39.655	62.6	42.8332	62.6	41.2152	62.6	45.2977	62.6	41.9157
62.4	3.75217	62.4	3.28118	62.4	7.11805	62.4	6.26726	62.5	12.9116	62.5	11.9892	62.5	22.3707	62.5	21.576	62.6	33.5819	62.6	33.4103	62.6	39.7672	62.6	39.6573	62.7	42.8413	62.7	41.2152	62.7	45.3054	62.7	41.9157
62.5	3.75936	62.5	3.28584	62.5	7.13164	62.5	6.27593	62.6	12.9282	62.6	12.0047	62.6	22.4001	62.6	21.5991	62.7	33.6134	62.7	33.4287	62.7	39.7883	62.7	39.6596	62.8	42.8455	62.8	41.2152	62.8	45.309	62.8	41.9157
62.6	3.76695	62.6	3.29051	62.6	7.14022	62.6	6.2846	62.7	12.9456	62.7	12.0201	62.7	22.4311	62.7	21.6222	62.8	33.6452	62.8	33.4471	62.8	39.8084	62.8	39.6618	62.9	42.8495	62.9	41.2152	62.9	45.3098	62.9	41.9157
62.7	3.77413	62.7	3.29518	62.7	7.14811	62.7	6.29327	62.8	12.9648	62.8	12.0356	62.8	22.4567	62.8	21.6452	62.9	33.6739	62.9	33.4653	62.9	39.8296	62.9	39.6641	63	42.8615	63	41.2152	63	45.3188	63	41.9157
62.8	3.77632	62.8	3.29984	62.8	7.1609	62.8	6.30193	62.9	12.9815	62.9	12.051	62.9	22.484	62.9	21.6682	63	33.7052	63	33.4835	63	39.8481	63	39.6663	63.1	42.8702	63.1	41.2153	63.1	45.3254	63.1	41.9157
62.9	3.77991	62.9	3.3045	62.9	7.17129	62.9	6.31059	63	12.9946	63	12.0665	63	22.5129	63	21.6911	63.1	33.7365	63.1	33.5016	63.1	39.8675	63.1	39.6685	63.2	42.8782	63.2	41.2153	63.2	45.3284	63.2	41.9157
63	3.7835	63	3.30916	63	7.18257	63	6.31924	63.1	13.0141	63.1	12.0819	63.1	22.539	63.1	21.7141	63.2	33.7642	63.2	33.5197	63.2	39.8855	63.2	39.6706	63.3	42.8872	63.3	41.2153	63.3	45.3291	63.3	41.9157
63.1	3.78629	63.1	3.31382	63.1	7.18896	63.1	6.32789	63.2	13.0314	63.2	12.0973	63.2	22.5649	63.2	21.7369	63.3	33.7898	63.3	33.5376	63.3	39.9038	63.3	39.6728	63.4	42.893	63.4	41.2153	63.4	45.3333	63.4	41.9157
63.2	3.78988	63.2	3.31848	63.2	7.19505	63.2	6.33654	63.3	13.0453	63.3	12.1127	63.3	22.5915	63.3	21.7598	63.4	33.8171	63.4	33.5555	63.4	39.9173	63.4	39.6749	63.5	42.9073	63.5	41.2153	63.5	45.34	63.5	41.9157
63.3	3.79128	63.3	3.32313	63.3	7.20185	63.3	6.34518	63.4	13.0631	63.4	12.1281	63.4	22.6142	63.4	21.7826	63.5	33.8486	63.5	33.5733	63.5	39.9389	63.5	39.677	63.6	42.9183	63.6	41.2153	63.6	45.3434	63.6	41.9157
63.4	3.79727	63.4	3.32778	63.4	7.21204	63.4	6.35381	63.5	13.0833	63.5	12.1435	63.5	22.6464	63.5	21.8054	63.6	33.8812	63.6	33.5911	63.6	39.9601	63.6	39.6791	63.7	42.9218	63.7	41.2153	63.7	45.3391	63.7	41.9157
63.5	3.80686	63.5	3.33243	63.5	7.22752	63.5	6.36245	63.6	13.1046	63.6	12.1588	63.6	22.6765	63.6	21.8281	63.7	33.9103	63.7	33.6087	63.7	39.9713	63.7	39.6811	63.8	42.9274	63.8	41.2153	63.8	45.3413	63.8	41.9157
63.6	3.81304	63.6	3.33708	63.6	7.23691	63.6	6.37107	63.7	13.1173	63.7	12.1742	63.7	22.7009	63.7	21.8508	63.8	33.9406	63.8	33.6263	63.8	39.9867	63.8	39.6832	63.9	42.9336	63.9	41.2153	63.9	45.3416	63.9	41.9157
63.7	3.81604	63.7	3.34173	63.7	7.2451	63.7	6.3797	63.8	13.1319	63.8	12.1895	63.8	22.7266	63.8	21.8735	63.9	33.9769	63.9	33.6439	63.9	40.0034	63.9	39.6852	64	42.9469	64	41.2153	64	45.3472	64	41.9157
63.8	3.81883	63.8	3.34637	63.8	7.25139	63.8	6.38832	63.9	13.1525	63.9	12.2049	63.9	22.7536	63.9	21.8961	64	34.0084	64	33.6613	64	40.0263	64	39.6872	64.1	42.9507	64.1	41.2153	64.1	45.3487	64.1	41.9157
63.9	3.82592	63.9	3.35102	63.9	7.25938	63.9	6.39693	64	13.1734	64	12.2202	64	22.7804	64	21.9187	64.1	34.0395	64.1	33.6787	64.1	40.0474	64.1	39.6892	64.2	42.9613	64.2	41.2153	64.2	45.3473	64.2	41.9157
64	3.8306	64	3.35566	64	7.26728	64	6.40554	64.1	13.1915	64.1	12.2355	64.1	22.8059	64.1	21.9413	64.2	34.0645	64.2	33.696	64.2	40.0661	64.2	39.6911	64.3	42.9696	64.3	41.2153	64.3	45.3496	64.3	41.9157
64.1	3.8301	64.1	3.3603	64.1	7.27487	64.1	6.41415	64.2	13.2078	64.2	12.2508	64.2	22.8354	64.2	21.9638	64.3	34.0944	64.3	33.7133	64.3	40.0809	64.3	39.6931	64.4	42.9782	64.4	41.2153	64.4	45.3476	64.4	41.9157
64.2	3.83149	64.2	3.36494	64.2	7.27816	64.2	6.42275	64.3	13.2261	64.3	12.2661	64.3	22.8605	64.3	21.9863	64.4	34.1216	64.4	33.7304	64.4	40.0965	64.4	39.695	64.5	42.9845	64.5	41.2153	64.5	45.3473	64.5	41.9157
64.3	3.83408	64.3	3.36957	64.3	7.28575	64.3	6.43135	64.4	13.2463	64.4	12.2814	64.4	22.8865	64.4	22.0088	64.5	34.1486	64.5	33.7475	64.5	40.1125	64.5	39.6969	64.6	42.9879	64.6	41.2154	64.6	45.3474	64.6	41.9157
64.4	3.83557	64.4	3.37421	64.4	7.29404	64.4	6.43994	64.5	13.2678	64.5	12.2966	64.5	22.9119	64.5	22.0312	64.6	34.1798	64.6	33.7645	64.6	40.1271	64.6	39.6988	64.7	42.9916	64.7	41.2154	64.7	45.3452	64.7	41.9157
64.5	3.84286	64.5	3.37884	64.5	7.30173	64.5	6.44853	64.6	13.2849	64.6	12.3119	64.6	22.9354	64.6	22.0536	64.7	34.2075	64.7	33.7815	64.7	40.1442	64.7	39.7006	64.8	42.9994	64.8	41.2154	64.8	45.3441	64.8	41.9157
64.6	3.84915	64.6	3.38347	64.6	7.31192	64.6	6.45712	64.7	13.3046	64.7	12.3271	64.7	22.9613	64.7	22.076	64.8	34.2366	64.8	33.7984	64.8	40.1633	64.8	39.7025	64.9	43.0083	64.9	41.2154	64.9	45.3495	64.9	41.9157
64.7	3.85234	64.7	3.3881	64.7	7.31951	64.7	6.4657	64.8	13.3223	64.8	12.3424	64.8	22.9916	64.8	22.0983	64.9	34.2662	64.9	33.8152	64.9	40.1816	64.9	39.7043	65	43.0182	65	41.2154	65	45.3589	65	41.9157
64.8	3.85563	64.8	3.39273	64.8	7.32661	64.8	6.47428	64.9	13.3444	64.9	12.3576	64.9	23.0207	64.9	22.1206	65	34.2993	65	33.8319	65	40.2004	65	39.7061	65.1	43.0265	65.1	41.2154	65.1	45.3636	65.1	41.9157
64.9	3.86412	64.9	3.39735	64.9	7.3371	64.9	6.48285	65	13.3654	65	12.3728	65	23.0506	65	22.1429	65.1	34.3314	65.1	33.8486	65.1	40.2218	65.1	39.7079	65.2	43.0343	65.2	41.2154	65.2	45.3687	65.2	41.9157
65	3.86981	65	3.40198	65	7.35018	65	6.49142	65.1	13.3838	65.1	12.388	65.1	23.0779	65.1	22.1651	65.2	34.3645	65.2	33.8652	65.2	40.2401	65.2	39.7097	65.3	43.0437	65.3	41.2154	65.3	45.3722	65.3	41.9157
65.1	3.8801	65.1	3.4066	65.1	7.36297	65.1	6.49998	65.2	13.4051	65.2	12.4032	65.2	23.1041	65.2	22.1873	65.3	34.3948	65.3	33.8818	65.3	40.2591	65.3	39.7114	65.4	43.0469	65.4	41.2154	65.4	45.3709	65.4	41.9157
65.2	3.89248	65.2	3.41122	65.2	7.37746	65.2	6.50854	65.3	13.4206	65.3	12.4183	65.3	23.133	65.3	22.2095	65.4	34.4223	65.4	33.8982	65.4	40.2728	65.4	39.7132	65.5	43.0554	65.5	41.2154	65.5	45.3738	65.5	41.9157
65.3	3.89957	65.3	3.41584	65.3	7.38895	65.3	6.5171	65.4	13.4397	65.4	12.4335	65.4	23.1609	65.4	22.2316	65.5	34.4543	65.5	33.9146	65.5	40.2907	65.5	39.7149	65.6	43.0634	65.6	41.2154	65.6	45.3757	65.6	41.9157
65.4	3.90086	65.4	3.42045	65.4	7.39455	65.4	6.52565	65.5	13.4566	65.5	12.4486	65.5	23.1854	65.5	22.2537	65.6	34.4858	65.6	33.931	65.6	40.3045	65.6	39.7166	65.7	43.0739	65.7	41.2154	65.7	45.3821	65.7	41.9157
65.5	3.90545	65.5	3.42507	65.5	7.40613	65.5	6.5342	65.6	13.4754	65.6	12.4638	65.6	23.2149	65.6	22.2758	65.7	34.5171	65.7	33.9472	65.7	40.32	65.7	39.7183	65.8	43.0861	65.8	41.2154	65.8	45.388	65.8	41.9157
65.6	3.91044	65.6	3.42968	65.6	7.41592	65.6	6.54274	65.7	13.4972	65.7	12.4789	65.7	23.246	65.7	22.2978	65.8	34.5497	65.8	33.9634	65.8	40.3398	65.8	39.7199	65.9	43.0962	65.9	41.2154	65.9	45.3931	65.9	41.9157
65.7	3.91573	65.7	3.43429	65.7	7.42941	65.7	6.55128	65.8	13.5213	65.8	12.494	65.8	23.275	65.8	22.3198	65.9	34.576	65.9	33.9795	65.9	40.3552	65.9	39.7216	66	43.1095	66	41.2154	66	45.3958	66	41.9157
65.8	3.92321	65.8	3.4389	65.8	7.44429	65.8	6.55982	65.9	13.5363	65.9	12.5091	65.9	23.3053	65.9	22.3417	66	34.6017	66	33.9956	66	40.3752	66	39.7232	66.1	43.1178	66.1	41.2154	66.1	45.3977	66.1	41.9157
65.9	3.929	65.9	3.44351	65.9	7.45068	65.9	6.56835	66	13.5519	66	12.5242	66	23.3325	66	22.3636	66.1	34.6328	66.1	34.0116	66.1	40.3903	66.1	39.7248	66.2	43.1269	66.2	41.2154	66.2	45.4085	66.2	41.9157
66	3.93709	66	3.44811	66	7.45758	66	6.57687	66.1	13.5718	66.1	12.5393	66.1	23.3579	66.1	22.3855	66.2	34.6651	66.2	34.0275	66.2	40.4083	66.2	39.7264	66.3	43.133	66.3	41.2154	66.3	45.4103	66.3	41.9157
66.1	3.94178	66.1	3.45271	66.1	7.47026	66.1	6.58539	66.2	13.593	66.2	12.5544	66.2	23.3899	66.2	22.4074	66.3	34.6932	66.3	34.0434	66.3	40.4242	66.3	39.728	66.4	43.1402	66.4	41.2154	66.4	45.4109	66.4	41.9157
66.2	3.94737	66.2	3.45732	66.2	7.48705	66.2	6.59391	66.3	13.6113	66.3	12.5694	66.3	23.416	66.3	22.4292	66.4	34.7207	66.4	34.0592	66.4	40.4408	66.4	39.7296	66.5	43.1445	66.5	41.2154	66.5	45.4132	66.5	41.9157
66.3	3.94996	66.3	3.46192	66.3	7.49674	66.3	6.60243	66.4	13.6298	66.4	12.5845	66.4	23.4392	66.4	22.451	66.5	34.7445	66.5	34.0749	66.5	40.4539	66.5	39.7311	66.6	43.1535	66.6	41.2154	66.6	45.419	66.6	41.9157
66.4	3.95505	66.4	3.46651	66.4	7.50653	66.4	6.61093	66.5	13.6478	66.5	12.5995	66.5	23.4611	66.5	22.4727	66.6	34.7724	66.6	34.0905	66.6	40.4747	66.6	39.7327	66.7	43.1602	66.7	41.2154	66.7	45.4203	66.7	41.9157
66.5	3.95715	66.5	3.47111	66.5	7.51023	66.5	6.61944	66.6	13.6679	66.6	12.6145	66.6	23.4929	66.6	22.4944	66.7	34.7975	66.7	34.1061	66.7	40.4906	66.7	39.7342	66.8	43.1664	66.8	41.2154	66.8	45.4255	66.8	41.9157
66.6	3.96293	66.6	3.47571	66.6	7.52221	66.6	6.62794	66.7	13.6851	66.7	12.6295	66.7	23.5166	66.7	22.5161	66.8	34.8258	66.8	34.1217	66.8	40.5109	66.8	39.7357	66.9	43.1688	66.9	41.2154	66.9	45.4265	66.9	41.9157
66.7	3.96383	66.7	3.4803	66.7	7.52931	66.7	6.63644	66.8	13.7026	66.8	12.6445	66.8	23.5467	66.8	22.5378	66.9	34.8566	66.9	34.1371	66.9	40.5277	66.9	39.7372	67	43.1775	67	41.2155	67	45.4327	67	41.9157
66.8	3.96422	66.8	3.48489	66.8	7.5395	66.8	6.64493	66.9	13.7237	66.9	12.6595	66.9	23.574	66.9	22.5594	67	34.888	67	34.1525	67	40.5492	67	39.7387	67.1	43.1845	67.1	41.2155	67.1	45.4361	67.1	41.9157
66.9	3.96911	66.9	3.48948	66.9	7.54979	66.9	6.65342	67	13.7422	67	12.6745	67	23.6037	67	22.581	67.1	34.9152	67.1	34.1679	67.1	40.5648	67.1	39.7401	67.2	43.1955	67.2	41.2155	67.2	45.4477	67.2	41.9157
67	3.97769	67	3.49407	67	7.56617	67	6.6619	67.1	13.7584	67.1	12.6894	67.1	23.6278	67.1	22.6025	67.2	34.9516	67.2	34.1831	67.2	40.5868	67.2	39.7416	67.3	43.2039	67.3	41.2155	67.3	45.4572	67.3	41.9157
67.1	3.98069	67.1	3.49865	67.1	7.57686	67.1	6.67038	67.2	13.7838	67.2	12.7044	67.2	23.6603	67.2	22.624	67.3	34.9823	67.3	34.1983	67.3	40.6064	67.3	39.743	67.4	43.2101	67.4	41.2155	67.4	45.4541	67.4	41.9157
67.2	3.98917	67.2	3.50323	67.2	7.59225	67.2	6.67886	67.3	13.8074	67.3	12.7193	67.3	23.6903	67.3	22.6455	67.4	35.0103	67.4	34.2135	67.4	40.6228	67.4	39.7444	67.5	43.2168	67.5	41.2155	67.5	45.4547	67.5	41.9157
67.3	3.99187	67.3	3.50782	67.3	7.60714	67.3	6.68733	67.4	13.8203	67.4	12.7343	67.4	23.7121	67.4	22.667	67.5	35.0378	67.5	34.2285	67.5	40.6355	67.5	39.7458	67.6	43.2212	67.6	41.2155	67.6	45.4521	67.6	41.9157
67.4	3.99346	67.4	3.5124	67.4	7.61373	67.4	6.6958	67.5	13.8324	67.5	12.7492	67.5	23.7339	67.5	22.6884	67.6	35.0649	67.6	34.2435	67.6	40.6489	67.6	39.7472	67.7	43.2292	67.7	41.2155	67.7	45.4531	67.7	41.9157
67.5	3.99156	67.5	3.51698	67.5	7.61962	67.5	6.70426	67.6	13.8469	67.6	12.7641	67.6	23.7541	67.6	22.7098	67.7	35.0896	67.7	34.2585	67.7	40.6624	67.7	39.7486	67.8	43.244	67.8	41.2155	67.8	45.459	67.8	41.9157
67.6	3.99256	67.6	3.52155	67.6	7.62901	67.6	6.71272	67.7	13.86	67.7	12.779	67.7	23.7774	67.7	22.7311	67.8	35.124	67.8	34.2734	67.8	40.6834	67.8	39.75	67.9	43.2499	67.9	41.2155	67.9	45.4622	67.9	41.9157
67.7	4.00005	67.7	3.52613	67.7	7.63551	67.7	6.72117	67.8	13.8829	67.8	12.7939	67.8	23.8095	67.8	22.7524	67.9	35.1525	67.9	34.2882	67.9	40.7025	67.9	39.7513	68	43.2574	68	41.2155	68	45.4616	68	41.9157
67.8	4.01033	67.8	3.5307	67.8	7.65029	67.8	6.72962	67.9	13.9005	67.9	12.8088	67.9	23.8355	67.9	22.7737	68	35.1762	68	34.3029	68	40.715	68	39.7526	68.1	43.2625	68.1	41.2155	68.1	45.466	68.1	41.9157
67.9	4.01152	67.9	3.53527	67.9	7.65988	67.9	6.73807	68	13.9164	68	12.8236	68	23.8618	68	22.7949	68.1	35.2023	68.1	34.3176	68.1	40.7348	68.1	39.754	68.2	43.2657	68.2	41.2155	68.2	45.461	68.2	41.9157
68	4.01182	68	3.53984	68	7.66558	68	6.74651	68.1	13.9343	68.1	12.8385	68.1	23.8902	68.1	22.8162	68.2	35.2264	68.2	34.3323	68.2	40.7506	68.2	39.7553	68.3	43.274	68.3	41.2155	68.3	45.4539	68.3	41.9157
68.1	4.01751	68.1	3.54441	68.1	7.67327	68.1	6.75495	68.2	13.95	68.2	12.8533	68.2	23.916	68.2	22.8373	68.3	35.2526	68.3	34.3468	68.3	40.7634	68.3	39.7566	68.4	43.2813	68.4	41.2155	68.4	45.4539	68.4	41.9157
68.2	4.0189	68.2	3.54897	68.2	7.68185	68.2	6.76338	68.3	13.9681	68.3	12.8681	68.3	23.9404	68.3	22.8585	68.4	35.28	68.4	34.3613	68.4	40.7784	68.4	39.7579	68.5	43.2879	68.5	41.2155	68.5	45.4521	68.5	41.9157
68.3	4.0188	68.3	3.55354	68.3	7.68714	68.3	6.77181	68.4	13.9852	68.4	12.8829	68.4	23.9677	68.4	22.8796	68.5	35.3044	68.5	34.3758	68.5	40.7902	68.5	39.7591	68.6	43.2957	68.6	41.2155	68.6	45.4587	68.6	41.9157
68.4	4.01829	68.4	3.5581	68.4	7.69224	68.4	6.78024	68.5	14.007	68.5	12.8978	68.5	23.9907	68.5	22.9007	68.6	35.3346	68.6	34.3902	68.6	40.8029	68.6	39.7604	68.7	43.3066	68.7	41.2155	68.7	45.4612	68.7	41.9157
68.5	4.01939	68.5	3.56266	68.5	7.70232	68.5	6.78866	68.6	14.0242	68.6	12.9125	68.6	24.0197	68.6	22.9217	68.7	35.3623	68.7	34.4045	68.7	40.8152	68.7	39.7616	68.8	43.311	68.8	41.2155	68.8	45.4589	68.8	41.9157
68.6	4.02188	68.6	3.56722	68.6	7.71092	68.6	6.79707	68.7	14.041	68.7	12.9273	68.7	24.0443	68.7	22.9427	68.8	35.3877	68.8	34.4187	68.8	40.828	68.8	39.7629	68.9	43.321	68.9	41.2155	68.9	45.458	68.9	41.9157
68.7	4.02677	68.7	3.57178	68.7	7.72091	68.7	6.80549	68.8	14.0583	68.8	12.9421	68.8	24.0653	68.8	22.9637	68.9	35.4159	68.9	34.4329	68.9	40.8478	68.9	39.7641	69	43.3312	69	41.2155	69	45.4566	69	41.9157
68.8	4.03096	68.8	3.57633	68.8	7.7244	68.8	6.81389	68.9	14.0785	68.9	12.9569	68.9	24.0953	68.9	22.9846	69	35.448	69	34.4471	69	40.8669	69	39.7653	69.1	43.3384	69.1	41.2155	69.1	45.4557	69.1	41.9157
68.9	4.03825	68.9	3.58088	68.9	7.73559	68.9	6.8223	69	14.0985	69	12.9716	69	24.1241	69	23.0055	69.1	35.4746	69.1	34.4611	69.1	40.8829	69.1	39.7665	69.2	43.3455	69.2	41.2155	69.2	45.4576	69.2	41.9157
69	4.04315	69	3.58544	69	7.74718	69	6.8307	69.1	14.1178	69.1	12.9863	69.1	24.1466	69.1	23.0264	69.2	35.5024	69.2	34.4752	69.2	40.8941	69.2	39.7677	69.3	43.3555	69.3	41.2155	69.3	45.4574	69.3	41.9157
69.1	4.04614	69.1	3.58999	69.1	7.75147	69.1	6.83909	69.2	14.1307	69.2	13.0011	69.2	24.1776	69.2	23.0473	69.3	35.5332	69.3	34.4891	69.3	40.9066	69.3	39.7688	69.4	43.362	69.4	41.2155	69.4	45.4596	69.4	41.9157
69.2	4.04973	69.2	3.59453	69.2	7.75866	69.2	6.84749	69.3	14.1481	69.3	13.0158	69.3	24.2056	69.3	23.0681	69.4	35.5609	69.4	34.503	69.4	40.9259	69.4	39.77	69.5	43.3693	69.5	41.2155	69.5	45.4595	69.5	41.9157
69.3	4.05312	69.3	3.59908	69.3	7.77305	69.3	6.85587	69.4	14.1659	69.4	13.0305	69.4	24.2321	69.4	23.0889	69.5	35.5903	69.5	34.5168	69.5	40.9438	69.5	39.7711	69.6	43.3734	69.6	41.2155	69.6	45.4592	69.6	41.9157
69.4	4.05561	69.4	3.60362	69.4	7.78214	69.4	6.86426	69.5	14.1818	69.5	13.0452	69.5	24.2632	69.5	23.1096	69.6	35.6139	69.6	34.5306	69.6	40.9572	69.6	39.7723	69.7	43.3811	69.7	41.2155	69.7	45.4607	69.7	41.9157
69.5	4.057	69.5	3.60817	69.5	7.78813	69.5	6.87264	69.6	14.1975	69.6	13.0599	69.6	24.2861	69.6	23.1303	69.7	35.6416	69.7	34.5443	69.7	40.9765	69.7	39.7734	69.8	43.3848	69.8	41.2155	69.8	45.4667	69.8	41.9157
69.6	4.05969	69.6	3.61271	69.6	7.79442	69.6	6.88101	69.7	14.2134	69.7	13.0745	69.7	24.3114	69.7	23.151	69.8	35.666	69.8	34.558	69.8	40.9886	69.8	39.7745	69.9	43.3936	69.9	41.2155	69.9	45.4703	69.9	41.9157
69.7	4.06288	69.7	3.61725	69.7	7.80671	69.7	6.88938	69.8	14.2295	69.8	13.0892	69.8	24.3355	69.8	23.1716	69.9	35.6925	69.9	34.5716	69.9	41.0092	69.9	39.7756	70	43.3968	70	41.2155	70	45.469	70	41.9157
69.8	4.06437	69.8	3.62178	69.8	7.8126	69.8	6.89775	69.9	14.2484	69.9	13.1038	69.9	24.3635	69.9	23.1923	70	35.7135	70	34.5851	70	41.0203	70	39.7767	70.1	43.3977	70.1	41.2155	70.1	45.4665	70.1	41.9157
69.9	4.07136	69.9	3.62632	69.9	7.82209	69.9	6.90611	70	14.2632	70	13.1185	70	24.3839	70	23.2128	70.1	35.7355	70.1	34.5986	70.1	41.0272	70.1	39.7778	70.2	43.4009	70.2	41.2155	70.2	45.4679	70.2	41.9157
70	4.07535	70	3.63085	70	7.82698	70	6.91447	70.1	14.2736	70.1	13.1331	70.1	24.4069	70.1	23.2334	70.2	35.7594	70.2	34.612	70.2	41.038	70.2	39.7788	70.3	43.408	70.3	41.2155	70.3	45.4687	70.3	41.9157
70.1	4.07784	70.1	3.63538	70.1	7.83247	70.1	6.92282	70.2	14.2881	70.2	13.1477	70.2	24.4302	70.2	23.2539	70.3	35.786	70.3	34.6254	70.3	41.0509	70.3	39.7799	70.4	43.4172	70.4	41.2155	70.4	45.4746	70.4	41.9157
70.2	4.08084	70.2	3.63991	70.2	7.84175	70.2	6.93117	70.3	14.3055	70.3	13.1623	70.3	24.4585	70.3	23.2744	70.4	35.8121	70.4	34.6387	70.4	41.0689	70.4	39.7809	70.5	43.4247	70.5	41.2155	70.5	45.4809	70.5	41.9157
70.3	4.08693	70.3	3.64444	70.3	7.85294	70.3	6.93952	70.4	14.3252	70.4	13.1769	70.4	24.4865	70.4	23.2948	70.5	35.8407	70.5	34.652	70.5	41.0855	70.5	39.782	70.6	43.4383	70.6	41.2155	70.6	45.4835	70.6	41.9157
70.4	4.09311	70.4	3.64897	70.4	7.86523	70.4	6.94786	70.5	14.3413	70.5	13.1915	70.5	24.5175	70.5	23.3152	70.6	35.87	70.6	34.6651	70.6	41.1006	70.6	39.783	70.7	43.4438	70.7	41.2155	70.7	45.4841	70.7	41.9157
70.5	4.101	70.5	3.65349	70.5	7.87691	70.5	6.95619	70.6	14.3608	70.6	13.206	70.6	24.5493	70.6	23.3356	70.7	35.8892	70.7	34.6783	70.7	41.1094	70.7	39.784	70.8	43.4514	70.8	41.2155	70.8	45.484	70.8	41.9157
70.6	4.10659	70.6	3.65802	70.6	7.8873	70.6	6.96453	70.7	14.3704	70.7	13.2206	70.7	24.5708	70.7	23.356	70.8	35.9174	70.8	34.6914	70.8	41.1199	70.8	39.785	70.9	43.4547	70.9	41.2155	70.9	45.4808	70.9	41.9157
70.7	4.10638	70.7	3.66254	70.7	7.89689	70.7	6.97286	70.8	14.3833	70.8	13.2351	70.8	24.5974	70.8	23.3763	70.9	35.9398	70.9	34.7044	70.9	41.1296	70.9	39.786	71	43.453	71	41.2155	71	45.4748	71	41.9157
70.8	4.10818	70.8	3.66706	70.8	7.90567	70.8	6.98118	70.9	14.3939	70.9	13.2497	70.9	24.6207	70.9	23.3966	71	35.9617	71	34.7173	71	41.1368	71	39.787	71.1	43.454	71.1	41.2155	71.1	45.4731	71.1	41.9157
70.9	4.11566	70.9	3.67157	70.9	7.91436	70.9	6.9895	71	14.4043	71	13.2642	71	24.6421	71	23.4168	71.1	35.9835	71.1	34.7303	71.1	41.1465	71.1	39.788	71.2	43.4594	71.2	41.2155	71.2	45.4711	71.2	41.9157
71	4.11136	71	3.67609	71	7.91376	71	6.99782	71.1	14.4208	71.1	13.2787	71.1	24.6656	71.1	23.437	71.2	36.0009	71.2	34.7431	71.2	41.1518	71.2	39.7889	71.3	43.4651	71.3	41.2155	71.3	45.4713	71.3	41.9157
71.1	4.11245	71.1	3.6806	71.1	7.91745	71.1	7.00613	71.2	14.4307	71.2	13.2932	71.2	24.688	71.2	23.4572	71.3	36.0226	71.3	34.7559	71.3	41.1625	71.3	39.7899	71.4	43.4703	71.4	41.2155	71.4	45.4709	71.4	41.9157
71.2	4.11205	71.2	3.68512	71.2	7.92164	71.2	7.01444	71.3	14.4469	71.3	13.3077	71.3	24.7117	71.3	23.4774	71.4	36.0427	71.4	34.7686	71.4	41.1737	71.4	39.7908	71.5	43.4792	71.5	41.2155	71.5	45.4765	71.5	41.9157
71.3	4.11484	71.3	3.68963	71.3	7.93503	71.3	7.02274	71.4	14.4603	71.4	13.3221	71.4	24.7332	71.4	23.4975	71.5	36.0667	71.5	34.7813	71.5	41.1892	71.5	39.7918	71.6	43.4841	71.6	41.2156	71.6	45.4755	71.6	41.9157
71.4	4.11894	71.4	3.69413	71.4	7.94282	71.4	7.03104	71.5	14.4778	71.5	13.3366	71.5	24.7593	71.5	23.5176	71.6	36.0879	71.6	34.7939	71.6	41.2011	71.6	39.7927	71.7	43.4886	71.7	41.2156	71.7	45.4759	71.7	41.9157
71.5	4.12522	71.5	3.69864	71.5	7.95271	71.5	7.03934	71.6	14.4909	71.6	13.3511	71.6	24.7816	71.6	23.5376	71.7	36.1098	71.7	34.8065	71.7	41.2137	71.7	39.7936	71.8	43.4917	71.8	41.2156	71.8	45.4773	71.8	41.9157
71.6	4.13211	71.6	3.70315	71.6	7.9606	71.6	7.04763	71.7	14.5067	71.7	13.3655	71.7	24.8049	71.7	23.5576	71.8	36.1342	71.8	34.819	71.8	41.2296	71.8	39.7945	71.9	43.4965	71.9	41.2156	71.9	45.4703	71.9	41.9157
71.7	4.1367	71.7	3.70765	71.7	7.96609	71.7	7.05591	71.8	14.5239	71.8	13.3799	71.8	24.8305	71.8	23.5776	71.9	36.1571	71.9	34.8315	71.9	41.245	71.9	39.7954	72	43.4996	72	41.2156	72	45.4657	72	41.9157
71.8	4.14059	71.8	3.71215	71.8	7.97298	71.8	7.0642	71.9	14.5373	71.9	13.3944	71.9	24.8584	71.9	23.5976	72	36.182	72	34.8439	72	41.2594	72	39.7963	72.1	43.4987	72.1	41.2156	72.1	45.4644	72.1	41.9157
71.9	4.14189	71.9	3.71665	71.9	7.97808	71.9	7.07247	72	14.5549	72	13.4088	72	24.8831	72	23.6175	72.1	36.2035	72.1	34.8563	72.1	41.2679	72.1	39.7972	72.2	43.5085	72.2	41.2156	72.2	45.4674	72.2	41.9157
72	4.14718	72	3.72115	72	7.98737	72	7.08075	72.1	14.5642	72.1	13.4232	72.1	24.9007	72.1	23.6374	72.2	36.2293	72.2	34.8686	72.2	41.2815	72.2	39.7981	72.3	43.5089	72.3	41.2156	72.3	45.4679	72.3	41.9157
72.1	4.15067	72.1	3.72565	72.1	7.99386	72.1	7.08902	72.2	14.5802	72.2	13.4375	72.2	24.9284	72.2	23.6573	72.3	36.2549	72.3	34.8808	72.3	41.2964	72.3	39.7989	72.4	43.5158	72.4	41.2156	72.4	45.4637	72.4	41.9157
72.2	4.15487	72.2	3.73014	72.2	8.00075	72.2	7.09729	72.3	14.5931	72.3	13.4519	72.3	24.9512	72.3	23.6771	72.4	36.2778	72.4	34.893	72.4	41.3124	72.4	39.7998	72.5	43.5214	72.5	41.2156	72.5	45.4644	72.5	41.9157
72.3	4.15466	72.3	3.73463	72.3	8.00484	72.3	7.10555	72.4	14.6088	72.4	13.4663	72.4	24.977	72.4	23.6969	72.5	36.3051	72.5	34.9051	72.5	41.3282	72.5	39.8006	72.6	43.5277	72.6	41.2156	72.6	45.4661	72.6	41.9157
72.4	4.16075	72.4	3.73912	72.4	8.01123	72.4	7.11381	72.5	14.6284	72.5	13.4806	72.5	25.0067	72.5	23.7167	72.6	36.331	72.6	34.9172	72.6	41.3427	72.6	39.8015	72.7	43.5431	72.7	41.2156	72.7	45.4684	72.7	41.9157
72.5	4.16594	72.5	3.74361	72.5	8.01972	72.5	7.12206	72.6	14.6452	72.6	13.495	72.6	25.0333	72.6	23.7364	72.7	36.3554	72.7	34.9293	72.7	41.3586	72.7	39.8023	72.8	43.5481	72.8	41.2156	72.8	45.4657	72.8	41.9157
72.6	4.16843	72.6	3.7481	72.6	8.03371	72.6	7.13031	72.7	14.6654	72.7	13.5093	72.7	25.0598	72.7	23.7561	72.8	36.3802	72.8	34.9412	72.8	41.3712	72.8	39.8031	72.9	43.5561	72.9	41.2156	72.9	45.4689	72.9	41.9157
72.7	4.17732	72.7	3.75258	72.7	8.04669	72.7	7.13855	72.8	14.6828	72.8	13.5236	72.8	25.0866	72.8	23.7757	72.9	36.4094	72.9	34.9532	72.9	41.3898	72.9	39.8039	73	43.5592	73	41.2156	73	45.4665	73	41.9157
72.8	4.18201	72.8	3.75707	72.8	8.05548	72.8	7.1468	72.9	14.704	72.9	13.5379	72.9	25.1185	72.9	23.7954	73	36.4301	73	34.965	73	41.4021	73	39.8047	73.1	43.5638	73.1	41.2156	73.1	45.4635	73.1	41.9157
72.9	4.18949	72.9	3.76155	72.9	8.06437	72.9	7.15503	73	14.7207	73	13.5522	73	25.1443	73	23.815	73.1	36.4548	73.1	34.9769	73.1	41.413	73.1	39.8055	73.2	43.5676	73.2	41.2156	73.2	45.467	73.2	41.9157
73	4.19229	73	3.76603	73	8.07126	73	7.16327	73.1	14.7356	73.1	13.5665	73.1	25.1654	73.1	23.8345	73.2	36.4751	73.2	34.9886	73.2	41.4246	73.2	39.8063	73.3	43.5647	73.3	41.2156	73.3	45.462	73.3	41.9157
73.1	4.19478	73.1	3.77051	73.1	8.07835	73.1	7.1715	73.2	14.7491	73.2	13.5808	73.2	25.1909	73.2	23.8541	73.3	36.488	73.3	35.0003	73.3	41.4305	73.3	39.8071	73.4	43.5658	73.4	41.2156	73.4	45.46	73.4	41.9157
73.2	4.19737	73.2	3.77499	73.2	8.08274	73.2	7.17972	73.3	14.7595	73.3	13.595	73.3	25.2106	73.3	23.8736	73.4	36.5077	73.4	35.012	73.4	41.4357	73.4	39.8079	73.5	43.5663	73.5	41.2156	73.5	45.4588	73.5	41.9157
73.3	4.19506	73.3	3.77946	73.3	8.08504	73.3	7.18794	73.4	14.7766	73.4	13.6093	73.4	25.235	73.4	23.8931	73.5	36.5312	73.5	35.0236	73.5	41.4481	73.5	39.8086	73.6	43.5744	73.6	41.2156	73.6	45.462	73.6	41.9157
73.4	4.19935	73.4	3.78393	73.4	8.09003	73.4	7.19616	73.5	14.7938	73.5	13.6235	73.5	25.2618	73.5	23.9125	73.6	36.5545	73.6	35.0352	73.6	41.4628	73.6	39.8094	73.7	43.5849	73.7	41.2156	73.7	45.472	73.7	41.9157
73.5	4.20484	73.5	3.78841	73.5	8.09811	73.5	7.20437	73.6	14.8113	73.6	13.6377	73.6	25.2886	73.6	23.9319	73.7	36.5865	73.7	35.0467	73.7	41.4814	73.7	39.8101	73.8	43.5955	73.8	41.2156	73.8	45.4773	73.8	41.9157
73.6	4.21053	73.6	3.79287	73.6	8.111	73.6	7.21258	73.7	14.8346	73.7	13.652	73.7	25.322	73.7	23.9513	73.8	36.6113	73.8	35.0582	73.8	41.4953	73.8	39.8109	73.9	43.6006	73.9	41.2156	73.9	45.4779	73.9	41.9157
73.7	4.22141	73.7	3.79734	73.7	8.12918	73.7	7.22078	73.8	14.8563	73.8	13.6662	73.8	25.3501	73.8	23.9706	73.9	36.6369	73.9	35.0696	73.9	41.5061	73.9	39.8116	74	43.6048	74	41.2156	74	45.4793	74	41.9157
73.8	4.2293	73.8	3.80181	73.8	8.13846	73.8	7.22898	73.9	14.8745	73.9	13.6804	73.9	25.3747	73.9	23.9899	74	36.6618	74	35.0809	74	41.5181	74	39.8123	74.1	43.6151	74.1	41.2156	74.1	45.4875	74.1	41.9157
73.9	4.23319	73.9	3.80627	73.9	8.14515	73.9	7.23718	74	14.8955	74	13.6945	74	25.4019	74	24.0092	74.1	36.6915	74.1	35.0922	74.1	41.5365	74.1	39.8131	74.2	43.6193	74.2	41.2156	74.2	45.491	74.2	41.9157
74	4.24118	74	3.81074	74	8.15683	74	7.24537	74.1	14.9128	74.1	13.7087	74.1	25.4321	74.1	24.0285	74.2	36.7138	74.2	35.1035	74.2	41.5442	74.2	39.8138	74.3	43.6236	74.3	41.2156	74.3	45.4963	74.3	41.9157
74.1	4.25507	74.1	3.8152	74.1	8.16712	74.1	7.25356	74.2	14.924	74.2	13.7229	74.2	25.4508	74.2	24.0477	74.3	36.7398	74.3	35.1147	74.3	41.5554	74.3	39.8145	74.4	43.6316	74.4	41.2156	74.4	45.4997	74.4	41.9157
74.2	4.25836	74.2	3.81965	74.2	8.17302	74.2	7.26174	74.3	14.9452	74.3	13.737	74.3	25.4741	74.3	24.0669	74.4	36.7666	74.4	35.1259	74.4	41.569	74.4	39.8152	74.5	43.6389	74.5	41.2156	74.5	45.5007	74.5	41.9157
74.3	4.26644	74.3	3.82411	74.3	8.1841	74.3	7.26992	74.4	14.9656	74.4	13.7512	74.4	25.5001	74.4	24.086	74.5	36.7929	74.5	35.137	74.5	41.5821	74.5	39.8159	74.6	43.6451	74.6	41.2156	74.6	45.5068	74.6	41.9157
74.4	4.27602	74.4	3.82857	74.4	8.19389	74.4	7.27809	74.5	14.9852	74.5	13.7653	74.5	25.5312	74.5	24.1051	74.6	36.8166	74.6	35.148	74.6	41.5947	74.6	39.8165	74.7	43.6452	74.7	41.2156	74.7	45.5069	74.7	41.9157
74.5	4.2872	74.5	3.83302	74.5	8.20557	74.5	7.28626	74.6	15.0035	74.6	13.7794	74.6	25.5567	74.6	24.1242	74.7	36.8366	74.7	35.159	74.7	41.6063	74.7	39.8172	74.8	43.6555	74.8	41.2156	74.8	45.5098	74.8	41.9157
74.6	4.29389	74.6	3.83747	74.6	8.21556	74.6	7.29443	74.7	15.0154	74.7	13.7935	74.7	25.5808	74.7	24.1433	74.8	36.8551	74.8	35.17	74.8	41.6192	74.8	39.8179	74.9	43.6614	74.9	41.2156	74.9	45.5097	74.9	41.9157
74.7	4.29738	74.7	3.84192	74.7	8.22205	74.7	7.30259	74.8	15.0292	74.8	13.8076	74.8	25.6067	74.8	24.1623	74.9	36.8783	74.9	35.1809	74.9	41.6291	74.9	39.8185	75	43.6685	75	41.2156	75	45.5163	75	41.9157
74.8	4.30287	74.8	3.84637	74.8	8.22954	74.8	7.31075	74.9	15.0466	74.9	13.8217	74.9	25.6313	74.9	24.1813	75	36.9004	75	35.1918	75	41.6396	75	39.8192	75.1	43.6739	75.1	41.2156	75.1	45.5224	75.1	41.9157
74.9	4.30866	74.9	3.85082	74.9	8.23853	74.9	7.3189	75	15.0652	75	13.8358	75	25.6548	75	24.2002	75.1	36.9269	75.1	35.2026	75.1	41.6508	75.1	39.8199	75.2	43.6794	75.2	41.2156	75.2	45.5258	75.2	41.9157
75	4.31814	75	3.85526	75	8.25141	75	7.32705	75.1	15.0806	75.1	13.8498	75.1	25.6802	75.1	24.2192	75.2	36.9536	75.2	35.2134	75.2	41.6643	75.2	39.8205	75.3	43.6816	75.3	41.2156	75.3	45.5296	75.3	41.9157
75.1	4.32223	75.1	3.85971	75.1	8.2633	75.1	7.3352	75.2	15.099	75.2	13.8639	75.2	25.7037	75.2	24.2381	75.3	36.9761	75.3	35.2241	75.3	41.6751	75.3	39.8211	75.4	43.6877	75.4	41.2156	75.4	45.5349	75.4	41.9157
75.2	4.32622	75.2	3.86415	75.2	8.27219	75.2	7.34334	75.3	15.1165	75.3	13.8779	75.3	25.7296	75.3	24.2569	75.4	37.0028	75.4	35.2348	75.4	41.6923	75.4	39.8218	75.5	43.6904	75.5	41.2156	75.5	45.5373	75.5	41.9157
75.3	4.32671	75.3	3.86859	75.3	8.27918	75.3	7.35148	75.4	15.1345	75.4	13.8919	75.4	25.7581	75.4	24.2758	75.5	37.024	75.5	35.2454	75.5	41.7033	75.5	39.8224	75.6	43.6963	75.6	41.2156	75.6	45.5375	75.6	41.9157
75.4	4.3345	75.4	3.87302	75.4	8.29067	75.4	7.35961	75.5	15.1497	75.5	13.9059	75.5	25.78	75.5	24.2946	75.6	37.0435	75.6	35.256	75.6	41.7159	75.6	39.823	75.7	43.7039	75.7	41.2156	75.7	45.5349	75.7	41.9157
75.5	4.3338	75.5	3.87746	75.5	8.29956	75.5	7.36774	75.6	15.1708	75.6	13.9199	75.6	25.8065	75.6	24.3134	75.7	37.0641	75.7	35.2665	75.7	41.7291	75.7	39.8236	75.8	43.712	75.8	41.2156	75.8	45.5346	75.8	41.9157
75.6	4.33858	75.6	3.8819	75.6	8.30585	75.6	7.37587	75.7	15.1902	75.7	13.9339	75.7	25.8301	75.7	24.3321	75.8	37.085	75.8	35.277	75.8	41.74	75.8	39.8242	75.9	43.7189	75.9	41.2156	75.9	45.5379	75.9	41.9157
75.7	4.34407	75.7	3.88633	75.7	8.31423	75.7	7.38399	75.8	15.2071	75.8	13.9479	75.8	25.8552	75.8	24.3508	75.9	37.1041	75.9	35.2874	75.9	41.7542	75.9	39.8248	76	43.7284	76	41.2156	76	45.5383	76	41.9157
75.8	4.35105	75.8	3.89076	75.8	8.32182	75.8	7.39211	75.9	15.2231	75.9	13.9619	75.9	25.8831	75.9	24.3695	76	37.1287	76	35.2978	76	41.7662	76	39.8254	76.1	43.7343	76.1	41.2156	76.1	45.5449	76.1	41.9157
75.9	4.35964	75.9	3.89519	75.9	8.32971	75.9	7.40022	76	15.2417	76	13.9758	76	25.9129	76	24.3881	76.1	37.1533	76.1	35.3081	76.1	41.7779	76.1	39.826	76.2	43.7438	76.2	41.2156	76.2	45.546	76.2	41.9157
76	4.36304	76	3.89961	76	8.3389	76	7.40833	76.1	15.2566	76.1	13.9898	76.1	25.9404	76.1	24.4067	76.2	37.1803	76.2	35.3184	76.2	41.7956	76.2	39.8266	76.3	43.7468	76.3	41.2156	76.3	45.5465	76.3	41.9157
76.1	4.36493	76.1	3.90404	76.1	8.35099	76.1	7.41643	76.2	15.2775	76.2	14.0037	76.2	25.969	76.2	24.4253	76.3	37.202	76.3	35.3287	76.3	41.8067	76.3	39.8272	76.4	43.7552	76.4	41.2156	76.4	45.5498	76.4	41.9157
76.2	4.37002	76.2	3.90846	76.2	8.36378	76.2	7.42453	76.3	15.2924	76.3	14.0176	76.3	25.9921	76.3	24.4439	76.4	37.2253	76.4	35.3389	76.4	41.8215	76.4	39.8277	76.5	43.7613	76.5	41.2156	76.5	45.5503	76.5	41.9157
76.3	4.37791	76.3	3.91289	76.3	8.37088	76.3	7.43263	76.4	15.31	76.4	14.0316	76.4	26.0219	76.4	24.4624	76.5	37.2467	76.5	35.349	76.5	41.832	76.5	39.8283	76.6	43.7617	76.6	41.2156	76.6	45.5521	76.6	41.9157
76.4	4.3836	76.4	3.91731	76.4	8.37877	76.4	7.44072	76.5	15.3258	76.5	14.0455	76.5	26.0471	76.5	24.4809	76.6	37.2736	76.6	35.3591	76.6	41.8427	76.6	39.8288	76.7	43.7612	76.7	41.2156	76.7	45.549	76.7	41.9157
76.5	4.38959	76.5	3.92172	76.5	8.38836	76.5	7.44881	76.6	15.3399	76.6	14.0594	76.6	26.0694	76.6	24.4993	76.7	37.2939	76.7	35.3692	76.7	41.855	76.7	39.8294	76.8	43.7693	76.8	41.2156	76.8	45.5547	76.8	41.9157
76.6	4.39308	76.6	3.92614	76.6	8.39265	76.6	7.45689	76.7	15.354	76.7	14.0732	76.7	26.092	76.7	24.5178	76.8	37.3165	76.8	35.3792	76.8	41.8723	76.8	39.8299	76.9	43.7829	76.9	41.2156	76.9	45.5643	76.9	41.9157
76.7	4.39647	76.7	3.93056	76.7	8.40044	76.7	7.46497	76.8	15.378	76.8	14.0871	76.8	26.1174	76.8	24.5362	76.9	37.3446	76.9	35.3892	76.9	41.8937	76.9	39.8305	77	43.7955	77	41.2156	77	45.5724	77	41.9157
76.8	4.40566	76.8	3.93497	76.8	8.41093	76.8	7.47305	76.9	15.4012	76.9	14.101	76.9	26.1492	76.9	24.5545	77	37.369	77	35.3991	77	41.9081	77	39.831	77.1	43.8024	77.1	41.2156	77.1	45.5745	77.1	41.9157
76.9	4.41765	76.9	3.93938	76.9	8.42642	76.9	7.48112	77	15.4227	77	14.1148	77	26.176	77	24.5729	77.1	37.3936	77.1	35.409	77.1	41.9206	77.1	39.8315	77.2	43.806	77.2	41.2156	77.2	45.5776	77.2	41.9157
77	4.42364	77	3.94379	77	8.43791	77	7.48919	77.1	15.443	77.1	14.1286	77.1	26.204	77.1	24.5912	77.2	37.4155	77.2	35.4189	77.2	41.9352	77.2	39.8321	77.3	43.8124	77.3	41.2156	77.3	45.5757	77.3	41.9157
77.1	4.43123	77.1	3.9482	77.1	8.4454	77.1	7.49725	77.2	15.4622	77.2	14.1425	77.2	26.2311	77.2	24.6094	77.3	37.4381	77.3	35.4287	77.3	41.9468	77.3	39.8326	77.4	43.8139	77.4	41.2156	77.4	45.5744	77.4	41.9157
77.2	4.43632	77.2	3.9526	77.2	8.45719	77.2	7.50531	77.3	15.4802	77.3	14.1563	77.3	26.2553	77.3	24.6277	77.4	37.4605	77.4	35.4384	77.4	41.9597	77.4	39.8331	77.5	43.8209	77.5	41.2156	77.5	45.5805	77.5	41.9157
77.3	4.44201	77.3	3.95701	77.3	8.46538	77.3	7.51337	77.4	15.4964	77.4	14.1701	77.4	26.2836	77.4	24.6459	77.5	37.4806	77.5	35.4481	77.5	41.9738	77.5	39.8336	77.6	43.8277	77.6	41.2156	77.6	45.5791	77.6	41.9157
77.4	4.4498	77.4	3.96141	77.4	8.47657	77.4	7.52142	77.5	15.5081	77.5	14.1839	77.5	26.3092	77.5	24.6641	77.6	37.4977	77.6	35.4578	77.6	41.9842	77.6	39.8341	77.7	43.8372	77.7	41.2156	77.7	45.5855	77.7	41.9157
77.5	4.45549	77.5	3.96581	77.5	8.48606	77.5	7.52947	77.6	15.523	77.6	14.1977	77.6	26.3342	77.6	24.6822	77.7	37.5229	77.7	35.4674	77.7	41.9999	77.7	39.8346	77.8	43.8459	77.8	41.2156	77.8	45.5954	77.8	41.9157
77.6	4.45888	77.6	3.97021	77.6	8.49325	77.6	7.53751	77.7	15.5447	77.7	14.2114	77.7	26.3618	77.7	24.7003	77.8	37.5527	77.8	35.477	77.8	42.0101	77.8	39.8351	77.9	43.8511	77.9	41.2156	77.9	45.5968	77.9	41.9157
77.7	4.46247	77.7	3.97461	77.7	8.50484	77.7	7.54555	77.8	15.5644	77.8	14.2252	77.8	26.3906	77.8	24.7184	77.9	37.5769	77.9	35.4865	77.9	42.0176	77.9	39.8356	78	43.8588	78	41.2156	78	45.6013	78	41.9157
77.8	4.47155	77.8	3.979	77.8	8.52042	77.8	7.55358	77.9	15.5855	77.9	14.2389	77.9	26.4156	77.9	24.7365	78	37.5998	78	35.496	78	42.0305	78	39.8361	78.1	43.8627	78.1	41.2156	78.1	45.6027	78.1	41.9157
77.9	4.47634	77.9	3.9834	77.9	8.53122	77.9	7.56161	78	15.605	78	14.2527	78	26.4435	78	24.7545	78.1	37.62	78.1	35.5054	78.1	42.0357	78.1	39.8366	78.2	43.8696	78.2	41.2156	78.2	45.6099	78.2	41.9157
78	4.48153	78	3.98779	78	8.5418	78	7.56964	78.1	15.6242	78.1	14.2664	78.1	26.4701	78.1	24.7725	78.2	37.6413	78.2	35.5148	78.2	42.0488	78.2	39.837	78.3	43.8748	78.3	41.2156	78.3	45.6137	78.3	41.9157
78.1	4.48302	78.1	3.99218	78.1	8.54839	78.1	7.57766	78.2	15.6446	78.2	14.2801	78.2	26.497	78.2	24.7904	78.3	37.6607	78.3	35.5242	78.3	42.0584	78.3	39.8375	78.4	43.8779	78.4	41.2156	78.4	45.6076	78.4	41.9157
78.2	4.48511	78.2	3.99657	78.2	8.55648	78.2	7.58568	78.3	15.6599	78.3	14.2938	78.3	26.5201	78.3	24.8084	78.4	37.6853	78.4	35.5335	78.4	42.0669	78.4	39.838	78.5	43.8869	78.5	41.2156	78.5	45.6106	78.5	41.9157
78.3	4.4898	78.3	4.00096	78.3	8.56517	78.3	7.5937	78.4	15.6808	78.4	14.3075	78.4	26.5402	78.4	24.8263	78.5	37.7088	78.5	35.5428	78.5	42.075	78.5	39.8384	78.6	43.8941	78.6	41.2156	78.6	45.6098	78.6	41.9157
78.4	4.49209	78.4	4.00534	78.4	8.57246	78.4	7.6017	78.5	15.6978	78.5	14.3212	78.5	26.568	78.5	24.8441	78.6	37.7299	78.6	35.552	78.6	42.0825	78.6	39.8389	78.7	43.8891	78.7	41.2156	78.7	45.6012	78.7	41.9157
78.5	4.49938	78.5	4.00973	78.5	8.58315	78.5	7.60971	78.6	15.7138	78.6	14.3349	78.6	26.5914	78.6	24.862	78.7	37.751	78.7	35.5612	78.7	42.0866	78.7	39.8393	78.8	43.89	78.8	41.2156	78.8	45.5983	78.8	41.9157
78.6	4.50178	78.6	4.01411	78.6	8.58995	78.6	7.61771	78.7	15.7255	78.7	14.3485	78.7	26.609	78.7	24.8798	78.8	37.7695	78.8	35.5704	78.8	42.0946	78.8	39.8398	78.9	43.8921	78.9	41.2156	78.9	45.6021	78.9	41.9157
78.7	4.50157	78.7	4.01849	78.7	8.59444	78.7	7.62571	78.8	15.7421	78.8	14.3622	78.8	26.63	78.8	24.8976	78.9	37.7878	78.9	35.5795	78.9	42.1046	78.9	39.8402	79	43.8935	79	41.2156	79	45.6004	79	41.9157
78.8	4.50566	78.8	4.02286	78.8	8.60333	78.8	7.63371	78.9	15.7567	78.9	14.3758	78.9	26.6512	78.9	24.9153	79	37.809	79	35.5885	79	42.1103	79	39.8407	79.1	43.8946	79.1	41.2156	79.1	45.5947	79.1	41.9157
78.9	4.50826	78.9	4.02724	78.9	8.61052	78.9	7.64169	79	15.7699	79	14.3894	79	26.6706	79	24.933	79.1	37.8236	79.1	35.5976	79.1	42.1172	79.1	39.8411	79.2	43.8991	79.2	41.2156	79.2	45.5966	79.2	41.9157
79	4.51005	79	4.03162	79	8.61742	79	7.64968	79.1	15.785	79.1	14.403	79.1	26.6939	79.1	24.9507	79.2	37.8435	79.2	35.6066	79.2	42.1293	79.2	39.8415	79.3	43.9071	79.3	41.2156	79.3	45.5936	79.3	41.9157
79.1	4.51444	79.1	4.03599	79.1	8.62571	79.1	7.65766	79.2	15.8046	79.2	14.4166	79.2	26.7179	79.2	24.9684	79.3	37.8624	79.3	35.6155	79.3	42.1421	79.3	39.8419	79.4	43.9106	79.4	41.2156	79.4	45.5954	79.4	41.9157
79.2	4.52063	79.2	4.04036	79.2	8.638	79.2	7.66564	79.3	15.8195	79.3	14.4302	79.3	26.7415	79.3	24.986	79.4	37.8848	79.4	35.6244	79.4	42.157	79.4	39.8424	79.5	43.9152	79.5	41.2156	79.5	45.5966	79.5	41.9157
79.3	4.52651	79.3	4.04473	79.3	8.65029	79.3	7.67361	79.4	15.8334	79.4	14.4438	79.4	26.769	79.4	25.0036	79.5	37.9035	79.5	35.6333	79.5	42.1649	79.5	39.8428	79.6	43.9172	79.6	41.2156	79.6	45.5925	79.6	41.9157
79.4	4.5331	79.4	4.0491	79.4	8.66158	79.4	7.68158	79.5	15.8475	79.5	14.4574	79.5	26.7895	79.5	25.0212	79.6	37.9213	79.6	35.6421	79.6	42.1722	79.6	39.8432	79.7	43.9212	79.7	41.2156	79.7	45.5902	79.7	41.9157
79.5	4.5352	79.5	4.05346	79.5	8.67167	79.5	7.68955	79.6	15.8645	79.6	14.4709	79.6	26.8099	79.6	25.0387	79.7	37.9394	79.7	35.6509	79.7	42.1787	79.7	39.8436	79.8	43.9242	79.8	41.2156	79.8	45.5873	79.8	41.9157
79.6	4.53459	79.6	4.05783	79.6	8.67717	79.6	7.69751	79.7	15.8797	79.7	14.4845	79.7	26.83	79.7	25.0562	79.8	37.956	79.8	35.6596	79.8	42.1883	79.8	39.844	79.9	43.9247	79.9	41.2156	79.9	45.5876	79.9	41.9157
79.7	4.53459	79.7	4.06219	79.7	8.68526	79.7	7.70547	79.8	15.8941	79.8	14.498	79.8	26.8523	79.8	25.0737	79.9	37.9775	79.9	35.6683	79.9	42.1977	79.9	39.8444	80	43.9287	80	41.2156	80	45.5878	80	41.9157
79.8	4.53798	79.8	4.06655	79.8	8.69166	79.8	7.71342	79.9	15.9081	79.9	14.5116	79.9	26.8719	79.9	25.0911	80	37.9992	80	35.677	80	42.2064	80	39.8448	80.1	43.9341	80.1	41.2156	80.1	45.5847	80.1	41.9157
79.9	4.54297	79.9	4.07091	79.9	8.69926	79.9	7.72137	80	15.92	80	14.5251	80	26.8942	80	25.1085	80.1	38.021	80.1	35.6856	80.1	42.2161	80.1	39.8452	80.2	43.9376	80.2	41.2156	80.2	45.581	80.2	41.9157
80	4.54317	80	4.07527	80	8.71065	80	7.72931	80.1	15.9364	80.1	14.5386	80.1	26.9184	80.1	25.1259	80.2	38.0422	80.2	35.6942	80.2	42.2259	80.2	39.8456	80.3	43.9434	80.3	41.2156	80.3	45.5827	80.3	41.9157
80.1	4.55155	80.1	4.07962	80.1	8.72674	80.1	7.73725	80.2	15.9534	80.2	14.5521	80.2	26.9423	80.2	25.1433	80.3	38.0639	80.3	35.7027	80.3	42.2376	80.3	39.8459	80.4	43.95	80.4	41.2156	80.4	45.5897	80.4	41.9157
80.2	4.55285	80.2	4.08398	80.2	8.73334	80.2	7.74519	80.3	15.9706	80.3	14.5656	80.3	26.968	80.3	25.1606	80.4	38.0833	80.4	35.7112	80.4	42.2488	80.4	39.8463	80.5	43.9532	80.5	41.2156	80.5	45.5869	80.5	41.9157
80.3	4.56034	80.3	4.08833	80.3	8.74263	80.3	7.75312	80.4	15.9883	80.4	14.579	80.4	26.9961	80.4	25.1779	80.5	38.098	80.5	35.7197	80.5	42.2612	80.5	39.8467	80.6	43.959	80.6	41.2156	80.6	45.587	80.6	41.9157
80.4	4.56793	80.4	4.09268	80.4	8.75503	80.4	7.76105	80.5	16.0041	80.5	14.5925	80.5	27.0249	80.5	25.1951	80.6	38.1207	80.6	35.7281	80.6	42.2715	80.6	39.8471	80.7	43.9656	80.7	41.2156	80.7	45.5894	80.7	41.9157
80.5	4.57182	80.5	4.09703	80.5	8.76842	80.5	7.76897	80.6	16.0212	80.6	14.6059	80.6	27.0497	80.6	25.2124	80.7	38.1448	80.7	35.7365	80.7	42.2832	80.7	39.8474	80.8	43.9698	80.8	41.2156	80.8	45.5965	80.8	41.9157
80.6	4.57312	80.6	4.10137	80.6	8.77761	80.6	7.7769	80.7	16.0406	80.7	14.6194	80.7	27.076	80.7	25.2296	80.8	38.1678	80.8	35.7448	80.8	42.2946	80.8	39.8478	80.9	43.9755	80.9	41.2156	80.9	45.6026	80.9	41.9157
80.7	4.57822	80.7	4.10572	80.7	8.7916	80.7	7.78481	80.8	16.0603	80.8	14.6328	80.8	27.1004	80.8	25.2467	80.9	38.1927	80.9	35.7532	80.9	42.3087	80.9	39.8482	81	43.9797	81	41.2156	81	45.6041	81	41.9157
80.8	4.58191	80.8	4.11006	80.8	8.80169	80.8	7.79272	80.9	16.08	80.9	14.6462	80.9	27.1254	80.9	25.2639	81	38.2169	81	35.7614	81	42.3156	81	39.8485	81.1	43.9842	81.1	41.2156	81.1	45.6035	81.1	41.9157
80.9	4.5871	80.9	4.1144	80.9	8.81458	80.9	7.80063	81	16.0941	81	14.6596	81	27.1463	81	25.281	81.1	38.2353	81.1	35.7697	81.1	42.3267	81.1	39.8489	81.2	43.985	81.2	41.2156	81.2	45.5986	81.2	41.9157
81	4.58899	81	4.11874	81	8.81967	81	7.80854	81.1	16.1091	81.1	14.673	81.1	27.1698	81.1	25.2981	81.2	38.2531	81.2	35.7779	81.2	42.3329	81.2	39.8492	81.3	43.993	81.3	41.2156	81.3	45.6014	81.3	41.9157
81.1	4.59008	81.1	4.12308	81.1	8.82966	81.1	7.81644	81.2	16.1248	81.2	14.6864	81.2	27.1924	81.2	25.3151	81.3	38.2747	81.3	35.786	81.3	42.3476	81.3	39.8496	81.4	43.9975	81.4	41.2156	81.4	45.6065	81.4	41.9157
81.2	4.59418	81.2	4.12742	81.2	8.83926	81.2	7.82433	81.3	16.1445	81.3	14.6998	81.3	27.2214	81.3	25.3322	81.4	38.2919	81.4	35.7941	81.4	42.3596	81.4	39.8499	81.5	44.0005	81.5	41.2156	81.5	45.6061	81.5	41.9157
81.3	4.60697	81.3	4.13175	81.3	8.84905	81.3	7.83222	81.4	16.1587	81.4	14.7131	81.4	27.2444	81.4	25.3491	81.5	38.3093	81.5	35.8022	81.5	42.3671	81.5	39.8502	81.6	44.0071	81.6	41.2156	81.6	45.611	81.6	41.9157
81.4	4.61606	81.4	4.13609	81.4	8.86034	81.4	7.84011	81.5	16.169	81.5	14.7265	81.5	27.2655	81.5	25.3661	81.6	38.3296	81.6	35.8103	81.6	42.3788	81.6	39.8506	81.7	44.0138	81.7	41.2156	81.7	45.6139	81.7	41.9157
81.5	4.61816	81.5	4.14042	81.5	8.86494	81.5	7.848	81.6	16.1891	81.6	14.7398	81.6	27.2922	81.6	25.383	81.7	38.3504	81.7	35.8183	81.7	42.3864	81.7	39.8509	81.8	44.0188	81.8	41.2156	81.8	45.6188	81.8	41.9157
81.6	4.62954	81.6	4.14475	81.6	8.87433	81.6	7.85588	81.7	16.2079	81.7	14.7532	81.7	27.3166	81.7	25.3999	81.8	38.3696	81.8	35.8262	81.8	42.394	81.8	39.8512	81.9	44.0207	81.9	41.2156	81.9	45.618	81.9	41.9157
81.7	4.63604	81.7	4.14907	81.7	8.88353	81.7	7.86375	81.8	16.2246	81.8	14.7665	81.8	27.3445	81.8	25.4168	81.9	38.3825	81.9	35.8342	81.9	42.4002	81.9	39.8516	82	44.0318	82	41.2156	82	45.6241	82	41.9157
81.8	4.64183	81.8	4.1534	81.8	8.89592	81.8	7.87162	81.9	16.2372	81.9	14.7798	81.9	27.3679	81.9	25.4337	82	38.4068	82	35.8421	82	42.4123	82	39.8519	82.1	44.0391	82.1	41.2156	82.1	45.6294	82.1	41.9157
81.9	4.64433	81.9	4.15773	81.9	8.90282	81.9	7.87949	82	16.2581	82	14.7931	82	27.3971	82	25.4505	82.1	38.4227	82.1	35.8499	82.1	42.4209	82.1	39.8522	82.2	44.0431	82.2	41.2156	82.2	45.6311	82.2	41.9157
82	4.65342	82	4.16205	82	8.91451	82	7.88735	82.1	16.2732	82.1	14.8064	82.1	27.4151	82.1	25.4673	82.2	38.4385	82.2	35.8578	82.2	42.429	82.2	39.8525	82.3	44.0486	82.3	41.2156	82.3	45.6316	82.3	41.9157
82.1	4.65771	82.1	4.16637	82.1	8.9237	82.1	7.89521	82.2	16.2896	82.2	14.8196	82.2	27.4353	82.2	25.484	82.3	38.4536	82.3	35.8656	82.3	42.44	82.3	39.8528	82.4	44.0526	82.4	41.2156	82.4	45.6351	82.4	41.9157
82.2	4.6642	82.2	4.17069	82.2	8.93399	82.2	7.90307	82.3	16.3013	82.3	14.8329	82.3	27.4574	82.3	25.5008	82.4	38.4734	82.4	35.8733	82.4	42.4502	82.4	39.8531	82.5	44.0518	82.5	41.2156	82.5	45.6354	82.5	41.9157
82.3	4.67109	82.3	4.17501	82.3	8.94369	82.3	7.91092	82.4	16.3176	82.4	14.8462	82.4	27.4856	82.4	25.5174	82.5	38.4946	82.5	35.881	82.5	42.4538	82.5	39.8535	82.6	44.0587	82.6	41.2156	82.6	45.6335	82.6	41.9157
82.4	4.67688	82.4	4.17932	82.4	8.95987	82.4	7.91877	82.5	16.3308	82.5	14.8594	82.5	27.5046	82.5	25.5341	82.6	38.5161	82.6	35.8887	82.6	42.4645	82.6	39.8538	82.7	44.0633	82.7	41.2156	82.7	45.6374	82.7	41.9157
82.5	4.68317	82.5	4.18364	82.5	8.97017	82.5	7.92661	82.6	16.3473	82.6	14.8726	82.6	27.5256	82.6	25.5508	82.7	38.5378	82.7	35.8963	82.7	42.4744	82.7	39.8541	82.8	44.0683	82.8	41.2156	82.8	45.6397	82.8	41.9157
82.6	4.68737	82.6	4.18795	82.6	8.98176	82.6	7.93445	82.7	16.3611	82.7	14.8858	82.7	27.5477	82.7	25.5674	82.8	38.5588	82.8	35.904	82.8	42.485	82.8	39.8544	82.9	44.0682	82.9	41.2156	82.9	45.6403	82.9	41.9157
82.7	4.69176	82.7	4.19226	82.7	8.99845	82.7	7.94228	82.8	16.3765	82.8	14.8991	82.8	27.5691	82.8	25.5839	82.9	38.5797	82.9	35.9115	82.9	42.491	82.9	39.8546	83	44.0659	83	41.2156	83	45.6402	83	41.9157
82.8	4.69615	82.8	4.19657	82.8	9.01004	82.8	7.95012	82.9	16.3894	82.9	14.9123	82.9	27.591	82.9	25.6005	83	38.5991	83	35.9191	83	42.4997	83	39.8549	83.1	44.0665	83.1	41.2156	83.1	45.6362	83.1	41.9157
82.9	4.70274	82.9	4.20087	82.9	9.01923	82.9	7.95794	83	16.4019	83	14.9254	83	27.6118	83	25.617	83.1	38.6131	83.1	35.9266	83.1	42.5067	83.1	39.8552	83.2	44.0726	83.2	41.2156	83.2	45.6369	83.2	41.9157
83	4.70504	83	4.20518	83	9.02843	83	7.96576	83.1	16.4173	83.1	14.9386	83.1	27.6348	83.1	25.6335	83.2	38.6356	83.2	35.9341	83.2	42.5213	83.2	39.8555	83.3	44.076	83.3	41.2156	83.3	45.6364	83.3	41.9157
83.1	4.70753	83.1	4.20948	83.1	9.03622	83.1	7.97358	83.2	16.4376	83.2	14.9518	83.2	27.6592	83.2	25.65	83.3	38.6561	83.3	35.9415	83.3	42.5286	83.3	39.8558	83.4	44.0855	83.4	41.2156	83.4	45.6444	83.4	41.9157
83.2	4.71282	83.2	4.21378	83.2	9.05101	83.2	7.9814	83.3	16.4523	83.3	14.9649	83.3	27.6828	83.3	25.6664	83.4	38.6734	83.4	35.9489	83.4	42.5378	83.4	39.8561	83.5	44.0853	83.5	41.2156	83.5	45.6444	83.5	41.9157
83.3	4.71382	83.3	4.21808	83.3	9.05721	83.3	7.98921	83.4	16.4734	83.4	14.9781	83.4	27.7113	83.4	25.6828	83.5	38.6908	83.5	35.9563	83.5	42.5436	83.5	39.8563	83.6	44.0874	83.6	41.2156	83.6	45.6447	83.6	41.9157
83.4	4.72201	83.4	4.22238	83.4	9.069	83.4	7.99702	83.5	16.4881	83.5	14.9912	83.5	27.7343	83.5	25.6992	83.6	38.7082	83.6	35.9636	83.6	42.5474	83.6	39.8566	83.7	44.0897	83.7	41.2156	83.7	45.6457	83.7	41.9157
83.5	4.7239	83.5	4.22668	83.5	9.0766	83.5	8.00482	83.6	16.5047	83.6	15.0043	83.6	27.7578	83.6	25.7155	83.7	38.7306	83.7	35.9709	83.7	42.5589	83.7	39.8569	83.8	44.0878	83.8	41.2156	83.8	45.6442	83.8	41.9157
83.6	4.7249	83.6	4.23097	83.6	9.08519	83.6	8.01262	83.7	16.5253	83.7	15.0174	83.7	27.7833	83.7	25.7318	83.8	38.7492	83.8	35.9781	83.8	42.5683	83.8	39.8572	83.9	44.0899	83.9	41.2156	83.9	45.6424	83.9	41.9157
83.7	4.72979	83.7	4.23527	83.7	9.09748	83.7	8.02041	83.8	16.5352	83.8	15.0305	83.8	27.8044	83.8	25.7481	83.9	38.7636	83.9	35.9854	83.9	42.5773	83.9	39.8574	84	44.0978	84	41.2156	84	45.6468	84	41.9157
83.8	4.73338	83.8	4.23956	83.8	9.10537	83.8	8.0282	83.9	16.5504	83.9	15.0436	83.9	27.8219	83.9	25.7644	84	38.7837	84	35.9926	84	42.5912	84	39.8577	84.1	44.0998	84.1	41.2156	84.1	45.6451	84.1	41.9157
83.9	4.73478	83.9	4.24385	83.9	9.11117	83.9	8.03599	84	16.571	84	15.0567	84	27.8489	84	25.7806	84.1	38.7972	84.1	35.9997	84.1	42.6018	84.1	39.8579	84.2	44.1064	84.2	41.2156	84.2	45.6472	84.2	41.9157
84	4.74317	84	4.24814	84	9.12436	84	8.04377	84.1	16.586	84.1	15.0698	84.1	27.8703	84.1	25.7968	84.2	38.8146	84.2	36.0069	84.2	42.6128	84.2	39.8582	84.3	44.1179	84.3	41.2156	84.3	45.6529	84.3	41.9157
84.1	4.74596	84.1	4.25242	84.1	9.13215	84.1	8.05155	84.2	16.6018	84.2	15.0828	84.2	27.8948	84.2	25.813	84.3	38.8379	84.3	36.014	84.3	42.6242	84.3	39.8585	84.4	44.128	84.4	41.2156	84.4	45.6608	84.4	41.9157
84.2	4.75715	84.2	4.25671	84.2	9.14354	84.2	8.05932	84.3	16.6194	84.3	15.0959	84.3	27.921	84.3	25.8291	84.4	38.8613	84.4	36.021	84.4	42.6334	84.4	39.8587	84.5	44.1331	84.5	41.2156	84.5	45.667	84.5	41.9157
84.3	4.76864	84.3	4.26099	84.3	9.15733	84.3	8.0671	84.4	16.6404	84.4	15.1089	84.4	27.9486	84.4	25.8452	84.5	38.8814	84.5	36.0281	84.5	42.6467	84.5	39.859	84.6	44.1348	84.6	41.2156	84.6	45.6656	84.6	41.9157
84.4	4.77453	84.4	4.26527	84.4	9.17013	84.4	8.07486	84.5	16.6602	84.5	15.1219	84.5	27.9738	84.5	25.8613	84.6	38.8988	84.6	36.0351	84.6	42.651	84.6	39.8592	84.7	44.1362	84.7	41.2156	84.7	45.6654	84.7	41.9157
84.5	4.78392	84.5	4.26955	84.5	9.18331	84.5	8.08262	84.6	16.6723	84.6	15.135	84.6	27.9942	84.6	25.8774	84.7	38.9157	84.7	36.042	84.7	42.66	84.7	39.8595	84.8	44.1464	84.8	41.2156	84.8	45.674	84.8	41.9157
84.6	4.78702	84.6	4.27383	84.6	9.18961	84.6	8.09038	84.7	16.6835	84.7	15.148	84.7	28.0145	84.7	25.8934	84.8	38.9447	84.8	36.049	84.8	42.6752	84.8	39.8597	84.9	44.1526	84.9	41.2156	84.9	45.6764	84.9	41.9157
84.7	4.79271	84.7	4.27811	84.7	9.19791	84.7	8.09814	84.8	16.703	84.8	15.161	84.8	28.0464	84.8	25.9094	84.9	38.9664	84.9	36.0559	84.9	42.6854	84.9	39.8599	85	44.1549	85	41.2156	85	45.6734	85	41.9157
84.8	4.80559	84.8	4.28238	84.8	9.2119	84.8	8.10589	84.9	16.7207	84.9	15.1739	84.9	28.0712	84.9	25.9254	85	38.9811	85	36.0627	85	42.6939	85	39.8602	85.1	44.1578	85.1	41.2156	85.1	45.6738	85.1	41.9157
84.9	4.81288	84.9	4.28665	84.9	9.22089	84.9	8.11363	85	16.7335	85	15.1869	85	28.0927	85	25.9413	85.1	38.9972	85.1	36.0696	85.1	42.702	85.1	39.8604	85.2	44.1658	85.2	41.2156	85.2	45.6778	85.2	41.9157
85	4.81728	85	4.29092	85	9.22699	85	8.12138	85.1	16.7452	85.1	15.1999	85.1	28.1151	85.1	25.9572	85.2	39.0153	85.2	36.0764	85.2	42.7106	85.2	39.8606	85.3	44.1704	85.3	41.2156	85.3	45.6816	85.3	41.9157
85.1	4.82337	85.1	4.29519	85.1	9.23498	85.1	8.12911	85.2	16.7605	85.2	15.2128	85.2	28.1402	85.2	25.9731	85.3	39.0329	85.3	36.0831	85.3	42.7169	85.3	39.8609	85.4	44.1772	85.4	41.2156	85.4	45.6862	85.4	41.9157
85.2	4.82967	85.2	4.29946	85.2	9.24427	85.2	8.13685	85.3	16.7705	85.3	15.2257	85.3	28.1667	85.3	25.989	85.4	39.0556	85.4	36.0899	85.4	42.7254	85.4	39.8611	85.5	44.1809	85.5	41.2156	85.5	45.6885	85.5	41.9157
85.3	4.83396	85.3	4.30373	85.3	9.25357	85.3	8.14458	85.4	16.7903	85.4	15.2387	85.4	28.1947	85.4	26.0048	85.5	39.0721	85.5	36.0966	85.5	42.7343	85.5	39.8613	85.6	44.1886	85.6	41.2156	85.6	45.6943	85.6	41.9157
85.4	4.83975	85.4	4.30799	85.4	9.26416	85.4	8.1523	85.5	16.8069	85.5	15.2516	85.5	28.2157	85.5	26.0206	85.6	39.0939	85.6	36.1033	85.6	42.7466	85.6	39.8615	85.7	44.1954	85.7	41.2156	85.7	45.6961	85.7	41.9157
85.5	4.84614	85.5	4.31225	85.5	9.26926	85.5	8.16003	85.6	16.8261	85.6	15.2645	85.6	28.2454	85.6	26.0364	85.7	39.1147	85.7	36.1099	85.7	42.7578	85.7	39.8618	85.8	44.1943	85.8	41.2156	85.8	45.6962	85.8	41.9157
85.6	4.85643	85.6	4.31651	85.6	9.28304	85.6	8.16775	85.7	16.8391	85.7	15.2774	85.7	28.2732	85.7	26.0521	85.8	39.1337	85.8	36.1165	85.8	42.7658	85.8	39.862	85.9	44.1964	85.9	41.2156	85.9	45.698	85.9	41.9157
85.7	4.86532	85.7	4.32077	85.7	9.29354	85.7	8.17546	85.8	16.8513	85.8	15.2903	85.8	28.2957	85.8	26.0678	85.9	39.1505	85.9	36.1231	85.9	42.7725	85.9	39.8622	86	44.2015	86	41.2156	86	45.697	86	41.9157
85.8	4.87072	85.8	4.32503	85.8	9.29973	85.8	8.18317	85.9	16.8642	85.9	15.3031	85.9	28.3172	85.9	26.0835	86	39.1693	86	36.1297	86	42.7795	86	39.8624	86.1	44.2042	86.1	41.2156	86.1	45.6978	86.1	41.9157
85.9	4.87601	85.9	4.32928	85.9	9.30962	85.9	8.19088	86	16.8788	86	15.316	86	28.3434	86	26.0992	86.1	39.1894	86.1	36.1362	86.1	42.7866	86.1	39.8626	86.2	44.2022	86.2	41.2156	86.2	45.6938	86.2	41.9157
86	4.8827	86	4.33354	86	9.31851	86	8.19858	86.1	16.8969	86.1	15.3289	86.1	28.3662	86.1	26.1148	86.2	39.2093	86.2	36.1427	86.2	42.7931	86.2	39.8628	86.3	44.202	86.3	41.2156	86.3	45.6955	86.3	41.9157
86.1	4.89099	86.1	4.33779	86.1	9.32371	86.1	8.20628	86.2	16.9085	86.2	15.3417	86.2	28.386	86.2	26.1304	86.3	39.2264	86.3	36.1491	86.3	42.7993	86.3	39.863	86.4	44.2043	86.4	41.2156	86.4	45.6939	86.4	41.9157
86.2	4.89359	86.2	4.34204	86.2	9.3272	86.2	8.21397	86.3	16.921	86.3	15.3545	86.3	28.4097	86.3	26.146	86.4	39.2443	86.4	36.1556	86.4	42.8049	86.4	39.8632	86.5	44.2077	86.5	41.2156	86.5	45.696	86.5	41.9157
86.3	4.89878	86.3	4.34629	86.3	9.33499	86.3	8.22166	86.4	16.9363	86.4	15.3674	86.4	28.4317	86.4	26.1615	86.5	39.261	86.5	36.162	86.5	42.8098	86.5	39.8635	86.6	44.2128	86.6	41.2156	86.6	45.6944	86.6	41.9157
86.4	4.90127	86.4	4.35054	86.4	9.34558	86.4	8.22935	86.5	16.9516	86.5	15.3802	86.5	28.4512	86.5	26.177	86.6	39.2808	86.6	36.1683	86.6	42.8102	86.6	39.8637	86.7	44.2078	86.7	41.2156	86.7	45.6951	86.7	41.9157
86.5	4.90218	86.5	4.35478	86.5	9.35198	86.5	8.23703	86.6	16.9601	86.6	15.393	86.6	28.4636	86.6	26.1925	86.7	39.2955	86.7	36.1747	86.7	42.819	86.7	39.8639	86.8	44.2073	86.8	41.2156	86.8	45.6942	86.8	41.9157
86.6	4.90687	86.6	4.35903	86.6	9.35808	86.6	8.24471	86.7	16.9667	86.7	15.4057	86.7	28.4848	86.7	26.208	86.8	39.3104	86.8	36.181	86.8	42.8256	86.8	39.864	86.9	44.2026	86.9	41.2156	86.9	45.6839	86.9	41.9157
86.7	4.92085	86.7	4.36327	86.7	9.36107	86.7	8.25238	86.8	16.9801	86.8	15.4185	86.8	28.5064	86.8	26.2234	86.9	39.3244	86.9	36.1873	86.9	42.824	86.9	39.8642	87	44.1991	87	41.2156	87	45.6805	87	41.9157
86.8	4.92894	86.8	4.36751	86.8	9.36747	86.8	8.26005	86.9	16.9822	86.9	15.4313	86.9	28.525	86.9	26.2388	87	39.3362	87	36.1935	87	42.8245	87	39.8644	87.1	44.1928	87.1	41.2156	87.1	45.6741	87.1	41.9157
86.9	4.93543	86.9	4.37175	86.9	9.36896	86.9	8.26772	87	16.9943	87	15.444	87	28.5445	87	26.2542	87.1	39.3466	87.1	36.1997	87.1	42.8282	87.1	39.8646	87.2	44.1937	87.2	41.2156	87.2	45.6733	87.2	41.9157
87	4.94453	87	4.37598	87	9.37286	87	8.27538	87.1	17.0065	87.1	15.4568	87.1	28.5633	87.1	26.2695	87.2	39.3649	87.2	36.2059	87.2	42.8403	87.2	39.8648	87.3	44.1895	87.3	41.2156	87.3	45.67	87.3	41.9157
87.1	4.95692	87.1	4.38022	87.1	9.37655	87.1	8.28304	87.2	17.0202	87.2	15.4695	87.2	28.5862	87.2	26.2848	87.3	39.3801	87.3	36.2121	87.3	42.8402	87.3	39.865	87.4	44.1928	87.4	41.2156	87.4	45.6748	87.4	41.9157
87.2	4.96331	87.2	4.38445	87.2	9.39414	87.2	8.29069	87.3	17.0331	87.3	15.4822	87.3	28.6036	87.3	26.3001	87.4	39.4033	87.4	36.2182	87.4	42.8536	87.4	39.8652	87.5	44.1829	87.5	41.2156	87.5	45.6626	87.5	41.9157
87.3	4.9637	87.3	4.38868	87.3	9.39873	87.3	8.29834	87.4	17.0503	87.4	15.495	87.4	28.6321	87.4	26.3154	87.5	39.4121	87.5	36.2243	87.5	42.8498	87.5	39.8654	87.6	44.1875	87.6	41.2156	87.6	45.6649	87.6	41.9157
87.4	4.97179	87.4	4.39291	87.4	9.41742	87.4	8.30599	87.5	17.0589	87.5	15.5077	87.5	28.6451	87.5	26.3306	87.6	39.4335	87.6	36.2304	87.6	42.8608	87.6	39.8656	87.7	44.1901	87.7	41.2156	87.7	45.6742	87.7	41.9157
87.5	4.97309	87.5	4.39714	87.5	9.41153	87.5	8.31363	87.6	17.0785	87.6	15.5203	87.6	28.6698	87.6	26.3458	87.7	39.4537	87.7	36.2365	87.7	42.8689	87.7	39.8657	87.8	44.1943	87.8	41.2156	87.8	45.6715	87.8	41.9157
87.6	4.98108	87.6	4.40137	87.6	9.41832	87.6	8.32127	87.7	17.1036	87.7	15.533	87.7	28.7034	87.7	26.361	87.8	39.465	87.8	36.2425	87.8	42.8656	87.8	39.8659	87.9	44.2059	87.9	41.2156	87.9	45.6708	87.9	41.9157
87.7	4.98947	87.7	4.40559	87.7	9.42321	87.7	8.3289	87.8	17.1177	87.8	15.5457	87.8	28.7215	87.8	26.3762	87.9	39.4847	87.9	36.2485	87.9	42.8703	87.9	39.8661	88	44.2108	88	41.2156	88	45.6788	88	41.9157
87.8	4.99117	87.8	4.40981	87.8	9.42252	87.8	8.33653	87.9	17.1391	87.9	15.5584	87.9	28.7445	87.9	26.3913	88	39.5055	88	36.2544	88	42.8863	88	39.8663	88.1	44.2127	88.1	41.2156	88.1	45.6727	88.1	41.9157
87.9	4.99466	87.9	4.41404	87.9	9.43631	87.9	8.34416	88	17.1496	88	15.571	88	28.7673	88	26.4064	88.1	39.5256	88.1	36.2604	88.1	42.8932	88.1	39.8664	88.2	44.2184	88.2	41.2156	88.2	45.6678	88.2	41.9157
88	5.01214	88	4.41826	88	9.45039	88	8.35178	88.1	17.1606	88.1	15.5836	88.1	28.7826	88.1	26.4215	88.2	39.5422	88.2	36.2663	88.2	42.8935	88.2	39.8666	88.3	44.218	88.3	41.2156	88.3	45.662	88.3	41.9157
88.1	5.01293	88.1	4.42247	88.1	9.45538	88.1	8.3594	88.2	17.1732	88.2	15.5963	88.2	28.8014	88.2	26.4365	88.3	39.5564	88.3	36.2722	88.3	42.8888	88.3	39.8668	88.4	44.2219	88.4	41.2156	88.4	45.6582	88.4	41.9157
88.2	5.02811	88.2	4.42669	88.2	9.45828	88.2	8.36701	88.3	17.1822	88.3	15.6089	88.3	28.8245	88.3	26.4515	88.4	39.5782	88.4	36.278	88.4	42.889	88.4	39.8669	88.5	44.2168	88.5	41.2156	88.5	45.6594	88.5	41.9157
88.3	5.03141	88.3	4.4309	88.3	9.45898	88.3	8.37462	88.4	17.1891	88.4	15.6215	88.4	28.8387	88.4	26.4665	88.5	39.605	88.5	36.2838	88.5	42.8968	88.5	39.8671	88.6	44.1989	88.6	41.2156	88.6	45.6483	88.6	41.9157
88.4	5.04249	88.4	4.43512	88.4	9.45948	88.4	8.38223	88.5	17.1967	88.5	15.6341	88.5	28.8558	88.5	26.4815	88.6	39.605	88.6	36.2896	88.6	42.8928	88.6	39.8673	88.7	44.1942	88.7	41.2156	88.7	45.6483	88.7	41.9157
88.5	5.04909	88.5	4.43933	88.5	9.47318	88.5	8.38983	88.6	17.1929	88.6	15.6467	88.6	28.8759	88.6	26.4964	88.7	39.6147	88.7	36.2954	88.7	42.8916	88.7	39.8674	88.8	44.1989	88.8	41.2156	88.8	45.6493	88.8	41.9157
88.6	5.04659	88.6	4.44354	88.6	9.47088	88.6	8.39743	88.7	17.1967	88.7	15.6592	88.7	28.8945	88.7	26.5113	88.8	39.6297	88.8	36.3011	88.8	42.8928	88.8	39.8676	88.9	44.199	88.9	41.2156	88.9	45.654	88.9	41.9157
88.7	5.04622	88.7	4.44775	88.7	9.47318	88.7	8.40502	88.8	17.2098	88.8	15.6718	88.8	28.9168	88.8	26.5262	88.9	39.6617	88.9	36.3068	88.9	42.8968	88.9	39.8678	89	44.199	89	41.2156	89	45.654	89	41.9157
88.8	5.04659	88.8	4.45195	88.8	9.47527	88.8	8.41261	88.9	17.2205	88.9	15.6844	88.9	28.9347	88.9	26.541	89	39.673	89	36.3125	89	42.8996	89	39.8679	89.1	44.199	89.1	41.2156	89.1	45.654	89.1	41.9157
88.9	5.04909	88.9	4.45616	88.9	9.49159	88.9	8.4202	89	17.2511	89	15.6969	89	28.944	89	26.5558	89.1	39.673	89.1	36.3182	89.1	42.8968	89.1	39.8681	89.2	44.199	89.2	41.2156	89.2	45.6493	89.2	41.9157
89	5.05094	89	4.46036	89	9.49833	89	8.42778	89.1	17.3078	89.1	15.7094	89.1	29.0025	89.1	26.5706	89.2	39.7136	89.2	36.3238	89.2	42.8951	89.2	39.8682	89.3	44.1989	89.3	41.2156	89.3	45.6483	89.3	41.9157
89.1	5.04909	89.1	4.46456	89.1	9.49911	89.1	8.43536	89.2	17.3079	89.2	15.7219	89.2	29.0027	89.2	26.5854	89.3	39.7075	89.3	36.3294	89.3	42.8949	89.3	39.8684	89.4	44.1942	89.4	41.2156	89.4	45.6441	89.4	41.9157
89.2	5.04659	89.2	4.46876	89.2	9.49911	89.2	8.44293	89.3	17.3081	89.3	15.7345	89.3	29.0027	89.3	26.6001	89.4	39.673	89.4	36.335	89.4	42.8928	89.4	39.8685	89.5	44.1942	89.5	41.2156	89.5	45.644	89.5	41.9157
89.3	5.04622	89.3	4.47296	89.3	9.49911	89.3	8.4505	89.4	17.3097	89.4	15.747	89.4	29.0025	89.4	26.6148	89.5	39.673	89.5	36.3406	89.5	42.8916	89.5	39.8687	89.6	44.1941	89.6	41.2156	89.6	45.6439	89.6	41.9157
89.4	5.04622	89.4	4.47715	89.4	9.49833	89.4	8.45807	89.5	17.3097	89.5	15.7594	89.5	28.9642	89.5	26.6295	89.6	39.6617	89.6	36.3461	89.6	42.8897	89.6	39.8688	89.7	44.1926	89.7	41.2156	89.7	45.6438	89.7	41.9157
89.5	5.04616	89.5	4.48135	89.5	9.49516	89.5	8.46563	89.6	17.3097	89.6	15.7719	89.6	28.9642	89.6	26.6442	89.7	39.6297	89.7	36.3516	89.7	42.8884	89.7	39.869	89.8	44.1878	89.8	41.2156	89.8	45.6375	89.8	41.9157
89.6	5.04616	89.6	4.48554	89.6	9.49159	89.6	8.47319	89.7	17.3097	89.7	15.7844	89.7	28.9642	89.7	26.6588	89.8	39.6147	89.8	36.3571	89.8	42.8856	89.8	39.8691	89.9	44.1877	89.9	41.2156	89.9	45.6374	89.9	41.9157
89.7	5.04599	89.7	4.48973	89.7	9.47527	89.7	8.48075	89.8	17.3097	89.8	15.7968	89.8	28.9642	89.8	26.6734	89.9	39.605	89.9	36.3625	89.9	42.8852	89.9	39.8693	90	44.1824	90	41.2156	90	45.6333	90	41.9157
89.8	5.03974	89.8	4.49392	89.8	9.47318	89.8	8.4883	89.9	17.3097	89.9	15.8093	89.9	28.9642	89.9	26.688	90	39.6035	90	36.3625	90	42.8797	90	39.8693	90.1	44.0698	90.1	41.2156	90.1	45.5209	90.1	41.9157
89.9	5.0396	89.9	4.49811	89.9	9.47088	89.9	8.49584	90	17.3097	90	15.8217	90	28.9597	90	26.7025	90.1	39.5952	90.1	36.3409	90.1	42.7674	90.1	39.843	90.2	44.0698	90.2	41.1873	90.2	45.5196	90.2	41.8863
90	5.0349	90	4.50229	90	9.47028	90	8.50339	90.1	17.3097	90.1	15.8217	90.1	28.9597	90.1	26.7025	90.2	39.5952	90.2	36.3192	90.2	42.7674	90.2	39.8168	90.3	44.0691	90.3	41.159	90.3	45.5124	90.3	41.8569
90.1	4.92254	90.1	4.50229	90.1	9.4363	90.1	8.50339	90.2	17.3103	90.2	15.8157	90.2	28.9597	90.2	26.69	90.3	39.5952	90.3	36.2976	90.3	42.7674	90.3	39.7906	90.4	44.0691	90.4	41.1308	90.4	45.4783	90.4	41.8275
90.2	4.92254	90.2	4.50086	90.2	9.4363	90.2	8.50051	90.3	17.3103	90.3	15.8097	90.3	28.9597	90.3	26.6774	90.4	39.5952	90.4	36.276	90.4	42.7674	90.4	39.7644	90.5	44.066	90.5	41.1027	90.5	45.4757	90.5	41.7983
90.3	4.9194	90.3	4.49943	90.3	9.4363	90.3	8.49764	90.4	17.3103	90.4	15.8036	90.4	28.9597	90.4	26.6648	90.5	39.5952	90.5	36.2545	90.5	42.7662	90.5	39.7383	90.6	44.0606	90.6	41.0745	90.6	45.4585	90.6	41.769
90.4	4.9149	90.4	4.498	90.4	9.4363	90.4	8.49477	90.5	17.3103	90.5	15.7976	90.5	28.9597	90.5	26.6523	90.6	39.5907	90.6	36.233	90.6	42.761	90.6	39.7123	90.7	43.9337	90.7	41.0465	90.7	45.3844	90.7	41.7398
90.5	4.91095	90.5	4.49657	90.5	9.4363	90.5	8.4919	90.6	17.3103	90.6	15.7916	90.6	28.9597	90.6	26.6398	90.7	39.5819	90.7	36.2115	90.7	42.7225	90.7	39.6862	90.8	43.8902	90.8	41.0184	90.8	45.3066	90.8	41.7107
90.6	4.89522	90.6	4.49514	90.6	9.4318	90.6	8.48903	90.7	17.3103	90.7	15.7856	90.7	28.9597	90.7	26.6272	90.8	39.5456	90.8	36.19	90.8	42.7062	90.8	39.6602	90.9	43.8481	90.9	40.9904	90.9	45.0899	90.9	41.6816
90.7	4.8877	90.7	4.49371	90.7	9.4318	90.7	8.48616	90.8	17.3097	90.8	15.7796	90.8	28.9597	90.8	26.6147	90.9	39.5209	90.9	36.1685	90.9	42.6553	90.9	39.6343	91	43.8348	91	40.9625	91	45.0284	91	41.6525
90.8	4.8869	90.8	4.49228	90.8	9.4318	90.8	8.4833	90.9	17.3097	90.9	15.7736	90.9	28.9597	90.9	26.6022	91	39.4889	91	36.1471	91	42.6536	91	39.6083	91.1	43.8301	91.1	40.9346	91.1	44.969	91.1	41.6235
90.9	4.8588	90.9	4.49085	90.9	9.4318	90.9	8.48043	91	17.3103	91	15.7676	91	28.956	91	26.5897	91.1	39.48	91.1	36.1257	91.1	42.645	91.1	39.5824	91.2	43.7834	91.2	40.9067	91.2	44.9522	91.2	41.5946
91	4.8355	91	4.48942	91	9.4273	91	8.47757	91.1	17.3103	91.1	15.7616	91.1	28.956	91.1	26.5772	91.2	39.4695	91.2	36.1043	91.2	42.6389	91.2	39.5566	91.3	43.7201	91.3	40.8789	91.3	44.8635	91.3	41.5656
91.1	4.828	91.1	4.48799	91.1	9.4273	91.1	8.47471	91.2	17.3097	91.2	15.7555	91.2	28.9534	91.2	26.5647	91.3	39.449	91.3	36.083	91.3	42.6308	91.3	39.5308	91.4	43.699	91.4	40.8511	91.4	44.8331	91.4	41.5368
91.2	4.8108	91.2	4.48657	91.2	9.4205	91.2	8.47184	91.3	17.3097	91.3	15.7495	91.3	28.9534	91.3	26.5522	91.4	39.4458	91.4	36.0617	91.4	42.5506	91.4	39.505	91.5	43.6478	91.5	40.8234	91.5	44.6927	91.5	41.508
91.3	4.8088	91.3	4.48514	91.3	9.4205	91.3	8.46898	91.4	17.3097	91.4	15.7436	91.4	28.9515	91.4	26.5398	91.5	39.4215	91.5	36.0404	91.5	42.4564	91.5	39.4793	91.6	43.5516	91.6	40.7957	91.6	44.6797	91.6	41.4792
91.4	4.8058	91.4	4.48371	91.4	9.42	91.4	8.46612	91.5	17.3103	91.5	15.7376	91.5	28.9515	91.5	26.5273	91.6	39.4175	91.6	36.0191	91.6	42.3671	91.6	39.4536	91.7	43.4583	91.7	40.768	91.7	44.6797	91.7	41.4505
91.5	4.8013	91.5	4.48229	91.5	9.42	91.5	8.46326	91.6	17.3103	91.6	15.7316	91.6	28.9458	91.6	26.5149	91.7	39.4052	91.7	35.9978	91.7	42.3643	91.7	39.4279	91.8	43.457	91.8	40.7404	91.8	44.6797	91.8	41.4218
91.6	4.7969	91.6	4.48086	91.6	9.42	91.6	8.46041	91.7	17.3103	91.7	15.7256	91.7	28.9458	91.7	26.5024	91.8	39.3872	91.8	35.9766	91.8	42.3482	91.8	39.4023	91.9	43.4357	91.9	40.7128	91.9	44.6793	91.9	41.3932
91.7	4.7969	91.7	4.47944	91.7	9.42	91.7	8.45755	91.8	17.3103	91.8	15.7196	91.8	28.9458	91.8	26.49	91.9	39.3761	91.9	35.9554	91.9	42.3376	91.9	39.3767	92	43.4346	92	40.6853	92	44.6787	92	41.3646
91.8	4.7967	91.8	4.47801	91.8	9.42	91.8	8.45469	91.9	17.3103	91.9	15.7136	91.9	28.9458	91.9	26.4776	92	39.3761	92	35.9342	92	42.3191	92	39.3511	92.1	43.4112	92.1	40.6578	92.1	44.663	92.1	41.336
91.9	4.7967	91.9	4.47659	91.9	9.4198	91.9	8.45184	92	17.3052	92	15.7076	92	28.9458	92	26.4652	92.1	39.3622	92.1	35.9131	92.1	42.3052	92.1	39.3256	92.2	43.4047	92.2	40.6304	92.2	44.663	92.2	41.3075
92	4.7967	92	4.47516	92	9.4181	92	8.44899	92.1	17.3052	92.1	15.7017	92.1	28.9381	92.1	26.4528	92.2	39.3513	92.2	35.8919	92.2	42.265	92.2	39.3001	92.3	43.3825	92.3	40.603	92.3	44.6521	92.3	41.2791
92.1	4.7691	92.1	4.47374	92.1	9.4179	92.1	8.44614	92.2	17.3034	92.2	15.6957	92.2	28.9381	92.2	26.4404	92.3	39.3485	92.3	35.8708	92.3	42.2304	92.3	39.2746	92.4	43.3808	92.4	40.5756	92.4	44.651	92.4	41.2507
92.2	4.7667	92.2	4.47232	92.2	9.4016	92.2	8.44328	92.3	17.2895	92.3	15.6897	92.3	28.9261	92.3	26.428	92.4	39.3393	92.4	35.8498	92.4	42.2249	92.4	39.2492	92.5	43.3296	92.5	40.5483	92.5	44.6356	92.5	41.2223
92.3	4.7425	92.3	4.4709	92.3	9.3946	92.3	8.44043	92.4	17.342	92.4	15.6838	92.4	28.9258	92.4	26.4156	92.5	39.332	92.5	35.8287	92.5	42.189	92.5	39.2238	92.6	43.278	92.6	40.5211	92.6	44.6999	92.6	41.194
92.4	4.7667	92.4	4.46948	92.4	9.4016	92.4	8.43759	92.5	17.342	92.5	15.6778	92.5	28.9258	92.5	26.4033	92.6	39.2475	92.6	35.8077	92.6	42.183	92.6	39.1985	92.7	43.3645	92.7	40.4938	92.7	44.7394	92.7	41.1657
92.5	4.7667	92.5	4.46805	92.5	9.4016	92.5	8.43474	92.6	17.31	92.6	15.6718	92.6	28.9507	92.6	26.3909	92.7	39.2185	92.7	35.7867	92.7	42.2177	92.7	39.1732	92.8	43.3867	92.8	40.4666	92.8	44.6738	92.8	41.1375
92.6	4.7715	92.6	4.46663	92.6	9.4126	92.6	8.43189	92.7	17.3391	92.7	15.6659	92.7	28.9402	92.7	26.3786	92.8	39.2726	92.8	35.7657	92.8	42.2088	92.8	39.1479	92.9	43.3468	92.9	40.4395	92.9	44.6205	92.9	41.1093
92.7	4.8459	92.7	4.46521	92.7	9.411	92.7	8.42905	92.8	17.3213	92.8	15.6599	92.8	28.9567	92.8	26.3662	92.9	39.2554	92.9	35.7447	92.9	42.1681	92.9	39.1227	93	43.3695	93	40.4124	93	44.5719	93	41.0812
92.8	4.8346	92.8	4.46379	92.8	9.4389	92.8	8.4262	92.9	17.319	92.9	15.654	92.9	28.9498	92.9	26.3539	93	39.2273	93	35.7238	93	42.1381	93	39.0975	93.1	43.2978	93.1	40.3853	93.1	44.5563	93.1	41.0531
92.9	4.8608	92.9	4.46238	92.9	9.4513	92.9	8.42336	93	17.2693	93	15.648	93	28.9288	93	26.3416	93.1	39.2036	93.1	35.7029	93.1	42.1327	93.1	39.0723	93.2	43.2927	93.2	40.3583	93.2	44.5324	93.2	41.025
93	4.8069	93	4.46096	93	9.4172	93	8.42052	93.1	17.2735	93.1	15.6421	93.1	28.9213	93.1	26.3293	93.2	39.1924	93.2	35.682	93.2	42.1297	93.2	39.0472	93.3	43.2379	93.3	40.3313	93.3	44.4848	93.3	40.997
93.1	4.7973	93.1	4.45954	93.1	9.4268	93.1	8.41767	93.2	17.2593	93.2	15.6361	93.2	28.9255	93.2	26.317	93.3	39.1499	93.3	35.6611	93.3	42.0728	93.3	39.0221	93.4	43.2348	93.4	40.3044	93.4	44.4734	93.4	40.9691
93.2	4.7897	93.2	4.45812	93.2	9.4402	93.2	8.41483	93.3	17.221	93.3	15.6302	93.3	28.8877	93.3	26.3047	93.4	39.1672	93.4	35.6403	93.4	42.0717	93.4	38.997	93.5	43.1619	93.5	40.2774	93.5	44.4318	93.5	40.9412
93.3	4.7635	93.3	4.4567	93.3	9.394	93.3	8.41199	93.4	17.2449	93.4	15.6242	93.4	28.9201	93.4	26.2924	93.5	39.1456	93.5	35.6195	93.5	42.0736	93.5	38.972	93.6	43.1612	93.6	40.2506	93.6	44.3824	93.6	40.9133
93.4	4.7939	93.4	4.45529	93.4	9.4299	93.4	8.40916	93.5	17.2567	93.5	15.6183	93.5	28.9033	93.5	26.2801	93.6	39.1058	93.6	35.5987	93.6	42.0371	93.6	38.947	93.7	43.1238	93.7	40.2238	93.7	44.3741	93.7	40.8854
93.5	4.8196	93.5	4.45387	93.5	9.452	93.5	8.40632	93.6	17.2717	93.6	15.6124	93.6	28.895	93.6	26.2678	93.7	39.0971	93.7	35.5779	93.7	41.9941	93.7	38.922	93.8	43.0919	93.8	40.197	93.8	44.3679	93.8	40.8577
93.6	4.8023	93.6	4.45246	93.6	9.4403	93.6	8.40348	93.7	17.2505	93.7	15.6064	93.7	28.8862	93.7	26.2556	93.8	39.1019	93.8	35.5572	93.8	41.995	93.8	38.8971	93.9	43.0786	93.9	40.1702	93.9	44.3359	93.9	40.8299
93.7	4.7818	93.7	4.45104	93.7	9.4261	93.7	8.40065	93.8	17.29	93.8	15.6005	93.8	28.8687	93.8	26.2433	93.9	39.0912	93.9	35.5365	93.9	41.9629	93.9	38.8722	94	43.0476	94	40.1435	94	44.2934	94	40.8022
93.8	4.8131	93.8	4.44963	93.8	9.4615	93.8	8.39782	93.9	17.2559	93.9	15.5946	93.9	28.8506	93.9	26.2311	94	39.0566	94	35.5158	94	41.9257	94	38.8474	94.1	43.0191	94.1	40.1168	94.1	44.2814	94.1	40.7745
93.9	4.7923	93.9	4.44821	93.9	9.4551	93.9	8.39498	94	17.247	94	15.5887	94	28.8373	94	26.2189	94.1	39.0526	94.1	35.4951	94.1	41.8858	94.1	38.8225	94.2	42.9776	94.2	40.0902	94.2	44.2704	94.2	40.7469
94	4.7862	94	4.4468	94	9.4336	94	8.39215	94.1	17.2436	94.1	15.5828	94.1	28.8379	94.1	26.2066	94.2	39.0402	94.2	35.4745	94.2	41.8888	94.2	38.7977	94.3	42.9239	94.3	40.0636	94.3	44.2259	94.3	40.7194
94.1	4.7935	94.1	4.44538	94.1	9.44	94.1	8.38932	94.2	17.2599	94.2	15.5768	94.2	28.8174	94.2	26.1944	94.3	39.0088	94.3	35.4538	94.3	41.8423	94.3	38.773	94.4	42.8996	94.4	40.0371	94.4	44.1835	94.4	40.6918
94.2	4.816	94.2	4.44397	94.2	9.4593	94.2	8.38649	94.3	17.2281	94.3	15.5709	94.3	28.7831	94.3	26.1822	94.4	38.9805	94.4	35.4332	94.4	41.8037	94.4	38.7483	94.5	42.8545	94.5	40.0106	94.5	44.1459	94.5	40.6643
94.3	4.7975	94.3	4.44256	94.3	9.4452	94.3	8.38366	94.4	17.2133	94.4	15.565	94.4	28.757	94.4	26.17	94.5	38.9682	94.5	35.4126	94.5	41.7613	94.5	38.7236	94.6	42.8244	94.6	39.9841	94.6	44.1261	94.6	40.6369
94.4	4.7874	94.4	4.44115	94.4	9.4263	94.4	8.38084	94.5	17.1958	94.5	15.5591	94.5	28.749	94.5	26.1579	94.6	38.9482	94.6	35.3921	94.6	41.7281	94.6	38.6989	94.7	42.7814	94.7	39.9577	94.7	44.0919	94.7	40.6095
94.5	4.7821	94.5	4.43974	94.5	9.4104	94.5	8.37801	94.6	17.1958	94.6	15.5532	94.6	28.7379	94.6	26.1457	94.7	38.926	94.7	35.3716	94.7	41.7028	94.7	38.6743	94.8	42.7397	94.8	39.9313	94.8	44.049	94.8	40.5821
94.6	4.7918	94.6	4.43833	94.6	9.4178	94.6	8.37519	94.7	17.1888	94.7	15.5473	94.7	28.7149	94.7	26.1335	94.8	38.9051	94.8	35.3511	94.8	41.6695	94.8	38.6497	94.9	42.7157	94.9	39.9049	94.9	44.0127	94.9	40.5548
94.7	4.7996	94.7	4.43691	94.7	9.4135	94.7	8.37236	94.8	17.1739	94.8	15.5414	94.8	28.694	94.8	26.1214	94.9	38.8849	94.9	35.3306	94.9	41.6456	94.9	38.6252	95	42.6835	95	39.8786	95	43.9725	95	40.5275
94.8	4.8017	94.8	4.4355	94.8	9.4062	94.8	8.36954	94.9	17.1687	94.9	15.5355	94.9	28.6925	94.9	26.1092	95	38.856	95	35.3101	95	41.6134	95	38.6006	95.1	42.6648	95.1	39.8523	95.1	43.9344	95.1	40.5003
94.9	4.8083	94.9	4.4341	94.9	9.3967	94.9	8.36672	95	17.1599	95	15.5296	95	28.6825	95	26.0971	95.1	38.8295	95.1	35.2897	95.1	41.5895	95.1	38.5762	95.2	42.6288	95.2	39.8261	95.2	43.8983	95.2	40.4731
95	4.8088	95	4.43269	95	9.3877	95	8.3639	95.1	17.1563	95.1	15.5237	95.1	28.678	95.1	26.0849	95.2	38.7984	95.2	35.2692	95.2	41.5592	95.2	38.5517	95.3	42.6011	95.3	39.7999	95.3	43.8691	95.3	40.4459
95.1	4.8112	95.1	4.43128	95.1	9.3888	95.1	8.36108	95.2	17.1468	95.2	15.5178	95.2	28.6549	95.2	26.0728	95.3	38.782	95.3	35.2489	95.3	41.5316	95.3	38.5273	95.4	42.5688	95.4	39.7737	95.4	43.8364	95.4	40.4188
95.2	4.8066	95.2	4.42987	95.2	9.3819	95.2	8.35826	95.3	17.1425	95.3	15.512	95.3	28.6399	95.3	26.0607	95.4	38.7532	95.4	35.2285	95.4	41.506	95.4	38.5029	95.5	42.5445	95.5	39.7476	95.5	43.8071	95.5	40.3917
95.3	4.8015	95.3	4.42846	95.3	9.3746	95.3	8.35544	95.4	17.1384	95.4	15.5061	95.4	28.629	95.4	26.0486	95.5	38.727	95.5	35.2081	95.5	41.4821	95.5	38.4785	95.6	42.5118	95.6	39.7215	95.6	43.7643	95.6	40.3647
95.4	4.8008	95.4	4.42705	95.4	9.367	95.4	8.35262	95.5	17.1369	95.5	15.5002	95.5	28.6169	95.5	26.0365	95.6	38.7053	95.6	35.1878	95.6	41.4529	95.6	38.4542	95.7	42.4811	95.7	39.6955	95.7	43.7257	95.7	40.3377
95.5	4.8032	95.5	4.42565	95.5	9.3664	95.5	8.34981	95.6	17.1296	95.6	15.4943	95.6	28.6027	95.6	26.0244	95.7	38.6733	95.7	35.1675	95.7	41.4237	95.7	38.4299	95.8	42.4445	95.8	39.6694	95.8	43.6866	95.8	40.3107
95.6	4.7999	95.6	4.42424	95.6	9.3601	95.6	8.34699	95.7	17.1234	95.7	15.4885	95.7	28.5854	95.7	26.0123	95.8	38.6485	95.8	35.1472	95.8	41.3942	95.8	38.4057	95.9	42.4081	95.9	39.6435	95.9	43.6471	95.9	40.2838
95.7	4.7963	95.7	4.42284	95.7	9.3543	95.7	8.34418	95.8	17.1154	95.8	15.4826	95.8	28.5688	95.8	26.0002	95.9	38.6211	95.9	35.127	95.9	41.3619	95.9	38.3814	96	42.3751	96	39.6175	96	43.6072	96	40.2569
95.8	4.7899	95.8	4.42143	95.8	9.3434	95.8	8.34137	95.9	17.1094	95.9	15.4767	95.9	28.5517	95.9	25.9882	96	38.5949	96	35.1067	96	41.3303	96	38.3572	96.1	42.339	96.1	39.5916	96.1	43.571	96.1	40.2301
95.9	4.7863	95.9	4.42003	95.9	9.3368	95.9	8.33856	96	17.0995	96	15.4709	96	28.534	96	25.9761	96.1	38.5669	96.1	35.0865	96.1	41.298	96.1	38.3331	96.2	42.298	96.2	39.5658	96.2	43.5295	96.2	40.2033
96	4.7812	96	4.41862	96	9.3297	96	8.33575	96.1	17.0886	96.1	15.465	96.1	28.5203	96.1	25.9641	96.2	38.5331	96.2	35.0663	96.2	41.2597	96.2	38.3089	96.3	42.2615	96.3	39.5399	96.3	43.4857	96.3	40.1765
96.1	4.7803	96.1	4.41722	96.1	9.3244	96.1	8.33294	96.2	17.0757	96.2	15.4591	96.2	28.5035	96.2	25.952	96.3	38.5048	96.3	35.0462	96.3	41.2253	96.3	38.2848	96.4	42.229	96.4	39.5142	96.4	43.4501	96.4	40.1498
96.2	4.7765	96.2	4.41582	96.2	9.3149	96.2	8.33013	96.3	17.0673	96.3	15.4533	96.3	28.4866	96.3	25.94	96.4	38.4812	96.4	35.026	96.4	41.192	96.4	38.2608	96.5	42.1954	96.5	39.4884	96.5	43.4136	96.5	40.1232
96.3	4.7714	96.3	4.41441	96.3	9.3072	96.3	8.32732	96.4	17.0636	96.4	15.4474	96.4	28.4725	96.4	25.928	96.5	38.4614	96.5	35.0059	96.5	41.1538	96.5	38.2367	96.6	42.1632	96.6	39.4627	96.6	43.3758	96.6	40.0965
96.4	4.7714	96.4	4.41301	96.4	9.3089	96.4	8.32452	96.5	17.0562	96.5	15.4416	96.5	28.4563	96.5	25.916	96.6	38.4367	96.6	34.9858	96.6	41.1169	96.6	38.2127	96.7	42.131	96.7	39.437	96.7	43.3382	96.7	40.0699
96.5	4.7737	96.5	4.41161	96.5	9.3065	96.5	8.32171	96.6	17.0493	96.6	15.4357	96.6	28.4416	96.6	25.904	96.7	38.414	96.7	34.9657	96.7	41.0867	96.7	38.1888	96.8	42.0976	96.8	39.4114	96.8	43.2956	96.8	40.0434
96.6	4.7724	96.6	4.41021	96.6	9.3013	96.6	8.31891	96.7	17.0447	96.7	15.4299	96.7	28.4271	96.7	25.892	96.8	38.3905	96.8	34.9457	96.8	41.0526	96.8	38.1648	96.9	42.0717	96.9	39.3857	96.9	43.2625	96.9	40.0168
96.7	4.7732	96.7	4.40881	96.7	9.2961	96.7	8.31611	96.8	17.039	96.8	15.424	96.8	28.4122	96.8	25.88	96.9	38.369	96.9	34.9256	96.9	41.0253	96.9	38.1409	97	42.0455	97	39.3602	97	43.232	97	39.9904
96.8	4.7731	96.8	4.40741	96.8	9.2927	96.8	8.31331	96.9	17.0328	96.9	15.4182	96.9	28.4024	96.9	25.868	97	38.3458	97	34.9056	97	40.9951	97	38.117	97.1	42.0176	97.1	39.3346	97.1	43.2025	97.1	39.9639
96.9	4.774	96.9	4.40601	96.9	9.2955	96.9	8.31051	97	17.0255	97	15.4124	97	28.3854	97	25.8561	97.1	38.3245	97.1	34.8856	97.1	40.9645	97.1	38.0932	97.2	41.9892	97.2	39.3091	97.2	43.1708	97.2	39.9375
97	4.7727	97	4.40461	97	9.2938	97	8.30771	97.1	17.0149	97.1	15.4065	97.1	28.369	97.1	25.8441	97.2	38.3021	97.2	34.8657	97.2	40.934	97.2	38.0694	97.3	41.9551	97.3	39.2837	97.3	43.1366	97.3	39.9112
97.1	4.7727	97.1	4.40321	97.1	9.2935	97.1	8.30491	97.2	17.0179	97.2	15.4007	97.2	28.3556	97.2	25.8322	97.3	38.2778	97.3	34.8457	97.3	40.9086	97.3	38.0456	97.4	41.9264	97.4	39.2583	97.4	43.1018	97.4	39.8848
97.2	4.776	97.2	4.40181	97.2	9.2901	97.2	8.30211	97.3	17.0204	97.3	15.3949	97.3	28.3451	97.3	25.8202	97.4	38.254	97.4	34.8258	97.4	40.8793	97.4	38.0218	97.5	41.8994	97.5	39.2329	97.5	43.0654	97.5	39.8585
97.3	4.7762	97.3	4.40041	97.3	9.2926	97.3	8.29931	97.4	17.0141	97.4	15.3891	97.4	28.3304	97.4	25.8083	97.5	38.232	97.5	34.8059	97.5	40.8525	97.5	37.9981	97.6	41.8641	97.6	39.2075	97.6	43.0299	97.6	39.8323
97.4	4.7734	97.4	4.39901	97.4	9.2862	97.4	8.29652	97.5	17.0056	97.5	15.3832	97.5	28.3175	97.5	25.7964	97.6	38.2058	97.6	34.786	97.6	40.8251	97.6	37.9744	97.7	41.8288	97.7	39.1822	97.7	42.9946	97.7	39.8061
97.5	4.7737	97.5	4.39762	97.5	9.2824	97.5	8.29373	97.6	16.9979	97.6	15.3774	97.6	28.3023	97.6	25.7844	97.7	38.1793	97.7	34.7661	97.7	40.791	97.7	37.9508	97.8	41.7884	97.8	39.1569	97.8	42.9549	97.8	39.7799
97.6	4.7725	97.6	4.39622	97.6	9.276	97.6	8.29093	97.7	16.9892	97.7	15.3716	97.7	28.2882	97.7	25.7725	97.8	38.149	97.8	34.7463	97.8	40.7583	97.8	37.9271	97.9	41.7549	97.9	39.1316	97.9	42.9176	97.9	39.7538
97.7	4.7694	97.7	4.39482	97.7	9.273	97.7	8.28814	97.8	16.9788	97.8	15.3658	97.8	28.2704	97.8	25.7606	97.9	38.1265	97.9	34.7265	97.9	40.7291	97.9	37.9035	98	41.7232	98	39.1064	98	42.8818	98	39.7277
97.8	4.7623	97.8	4.39343	97.8	9.2653	97.8	8.28535	97.9	16.9723	97.9	15.36	97.9	28.2571	97.9	25.7487	98	38.1029	98	34.7067	98	40.7006	98	37.88	98.1	41.6943	98.1	39.0812	98.1	42.8494	98.1	39.7016
97.9	4.7611	97.9	4.39203	97.9	9.2563	97.9	8.28256	98	16.9688	98	15.3542	98	28.2442	98	25.7369	98.1	38.0823	98.1	34.6869	98.1	40.6744	98.1	37.8564	98.2	41.6644	98.2	39.0561	98.2	42.8121	98.2	39.6756
98	4.7619	98	4.39064	98	9.2519	98	8.27977	98.1	16.964	98.1	15.3484	98.1	28.2335	98.1	25.725	98.2	38.0609	98.2	34.6672	98.2	40.6465	98.2	37.8329	98.3	41.6384	98.3	39.031	98.3	42.7798	98.3	39.6496
98.1	4.7624	98.1	4.38924	98.1	9.2481	98.1	8.27698	98.2	16.9582	98.2	15.3426	98.2	28.2173	98.2	25.7131	98.3	38.043	98.3	34.6474	98.3	40.6262	98.3	37.8095	98.4	41.6069	98.4	39.0059	98.4	42.7465	98.4	39.6237
98.2	4.761	98.2	4.38785	98.2	9.2444	98.2	8.2742	98.3	16.9567	98.3	15.3368	98.3	28.2059	98.3	25.7013	98.4	38.0221	98.4	34.6277	98.4	40.5953	98.4	37.786	98.5	41.5743	98.5	38.9809	98.5	42.7086	98.5	39.5978
98.3	4.7594	98.3	4.38646	98.3	9.2421	98.3	8.27141	98.4	16.9485	98.4	15.331	98.4	28.1911	98.4	25.6894	98.5	37.9987	98.5	34.608	98.5	40.5646	98.5	37.7626	98.6	41.5391	98.6	38.9559	98.6	42.6753	98.6	39.5719
98.4	4.7594	98.4	4.38506	98.4	9.2375	98.4	8.26863	98.5	16.9379	98.5	15.3252	98.5	28.1752	98.5	25.6776	98.6	37.9715	98.6	34.5884	98.6	40.5401	98.6	37.7392	98.7	41.5132	98.7	38.9309	98.7	42.643	98.7	39.546
98.5	4.7572	98.5	4.38367	98.5	9.2301	98.5	8.26584	98.6	16.933	98.6	15.3194	98.6	28.1617	98.6	25.6657	98.7	37.9476	98.7	34.5687	98.7	40.5186	98.7	37.7159	98.8	41.491	98.8	38.906	98.8	42.6085	98.8	39.5202
98.6	4.7528	98.6	4.38228	98.6	9.2234	98.6	8.26306	98.7	16.9377	98.7	15.3136	98.7	28.156	98.7	25.6539	98.8	37.9249	98.8	34.5491	98.8	40.4948	98.8	37.6925	98.9	41.4647	98.9	38.8811	98.9	42.5766	98.9	39.4945
98.7	4.7571	98.7	4.38089	98.7	9.2244	98.7	8.26028	98.8	16.9387	98.8	15.3078	98.8	28.1489	98.8	25.6421	98.9	37.9031	98.9	34.5295	98.9	40.4686	98.9	37.6692	99	41.4379	99	38.8562	99	42.5453	99	39.4688
98.8	4.7615	98.8	4.3795	98.8	9.2225	98.8	8.2575	98.9	16.9336	98.9	15.302	98.9	28.1415	98.9	25.6303	99	37.8789	99	34.5099	99	40.4406	99	37.646	99.1	41.4105	99.1	38.8313	99.1	42.5135	99.1	39.4431
98.9	4.7594	98.9	4.37811	98.9	9.2226	98.9	8.25472	99	16.9307	99	15.2962	99	28.129	99	25.6185	99.1	37.86	99.1	34.4904	99.1	40.419	99.1	37.6227	99.2	41.3854	99.2	38.8065	99.2	42.4858	99.2	39.4174
99	4.7607	99	4.37671	99	9.221	99	8.25194	99.1	16.932	99.1	15.2905	99.1	28.1201	99.1	25.6067	99.2	37.8405	99.2	34.4708	99.2	40.3926	99.2	37.5995	99.3	41.3509	99.3	38.7818	99.3	42.4512	99.3	39.3918
99.1	4.7632	99.1	4.37533	99.1	9.2231	99.1	8.24917	99.2	16.9299	99.2	15.2847	99.2	28.1064	99.2	25.5949	99.3	37.8135	99.3	34.4513	99.3	40.3635	99.3	37.5764	99.4	41.3164	99.4	38.757	99.4	42.4166	99.4	39.3662
99.2	4.7624	99.2	4.37394	99.2	9.2232	99.2	8.24639	99.3	16.9271	99.3	15.2789	99.3	28.0899	99.3	25.5832	99.4	37.7899	99.4	34.4318	99.4	40.3374	99.4	37.5532	99.5	41.2843	99.5	38.7323	99.5	42.386	99.5	39.3407
99.3	4.758	99.3	4.37255	99.3	9.2201	99.3	8.24361	99.4	16.922	99.4	15.2731	99.4	28.0758	99.4	25.5714	99.5	37.7621	99.5	34.4123	99.5	40.3111	99.5	37.5301	99.6	41.2553	99.6	38.7077	99.6	42.3547	99.6	39.3152
99.4	4.7534	99.4	4.37116	99.4	9.2141	99.4	8.24084	99.5	16.9179	99.5	15.2674	99.5	28.0659	99.5	25.5596	99.6	37.7454	99.6	34.3929	99.6	40.2848	99.6	37.507	99.7	41.226	99.7	38.683	99.7	42.3257	99.7	39.2897
99.5	4.7485	99.5	4.36977	99.5	9.2139	99.5	8.23807	99.6	16.917	99.6	15.2616	99.6	28.0557	99.6	25.5479	99.7	37.7248	99.7	34.3734	99.7	40.2587	99.7	37.4839	99.8	41.199	99.8	38.6584	99.8	42.295	99.8	39.2643
99.6	4.7478	99.6	4.36838	99.6	9.2141	99.6	8.2353	99.7	16.9121	99.7	15.2559	99.7	28.0434	99.7	25.5362	99.8	37.7039	99.8	34.354	99.8	40.235	99.8	37.4609	99.9	41.1724	99.9	38.6339	99.9	42.268	99.9	39.2389
99.7	4.7441	99.7	4.367	99.7	9.2161	99.7	8.23252	99.8	16.9125	99.8	15.2501	99.8	28.0383	99.8	25.5244	99.9	37.6838	99.9	34.3346	99.9	40.2061	99.9	37.4379	100	41.1394	100	38.6093	100	42.2368	100	39.2135
99.8	4.7431	99.8	4.36561	99.8	9.2193	99.8	8.22975	99.9	16.9096	99.9	15.2443	99.9	28.0238	99.9	25.5127	100	37.6634	100	34.3153	100	40.1774	100	37.4149	100.1	41.1088	100.1	38.5848	100.1	42.2048	100.1	39.1882
99.9	4.7396	99.9	4.36423	99.9	9.2189	99.9	8.22699	100	16.9049	100	15.2386	100	28.0073	100	25.501	100.1	37.6437	100.1	34.2959	100.1	40.1514	100.1	37.392	100.2	41.0778	100.2	38.5604	100.2	42.1713	100.2	39.1629
100	4.7336	100	4.36284	100	9.2184	100	8.22422	100.1	16.8994	100.1	15.2328	100.1	27.9908	100.1	25.4893	100.2	37.6226	100.2	34.2766	100.2	40.1252	100.2	37.3691	100.3	41.0473	100.3	38.5359	100.3	42.1348	100.3	39.1376
100.1	4.7338	100.1	4.36146	100.1	9.2188	100.1	8.22145	100.2	16.8944	100.2	15.2271	100.2	27.9771	100.2	25.4776	100.3	37.6039	100.3	34.2573	100.3	40.0968	100.3	37.3462	100.4	41.0148	100.4	38.5115	100.4	42.1062	100.4	39.1124
100.2	4.734	100.2	4.36007	100.2	9.2151	100.2	8.21869	100.3	16.8934	100.3	15.2213	100.3	27.963	100.3	25.4659	100.4	37.5823	100.4	34.238	100.4	40.0678	100.4	37.3233	100.5	40.9861	100.5	38.4872	100.5	42.0743	100.5	39.0872
100.3	4.732	100.3	4.35869	100.3	9.2128	100.3	8.21592	100.4	16.8908	100.4	15.2156	100.4	27.9557	100.4	25.4542	100.5	37.5632	100.5	34.2187	100.5	40.0408	100.5	37.3005	100.6	40.957	100.6	38.4628	100.6	42.043	100.6	39.062
100.4	4.731	100.4	4.3573	100.4	9.2126	100.4	8.21316	100.5	16.8894	100.5	15.2099	100.5	27.9463	100.5	25.4425	100.6	37.5457	100.6	34.1995	100.6	40.0153	100.6	37.2777	100.7	40.9249	100.7	38.4385	100.7	42.0096	100.7	39.0369
100.5	4.7356	100.5	4.35592	100.5	9.211	100.5	8.2104	100.6	16.887	100.6	15.2041	100.6	27.9354	100.6	25.4309	100.7	37.5239	100.7	34.1802	100.7	39.9846	100.7	37.2549	100.8	40.8985	100.8	38.4143	100.8	41.9798	100.8	39.0118
100.6	4.7369	100.6	4.35454	100.6	9.2138	100.6	8.20764	100.7	16.8813	100.7	15.1984	100.7	27.9212	100.7	25.4192	100.8	37.5051	100.8	34.161	100.8	39.9613	100.8	37.2322	100.9	40.8664	100.9	38.39	100.9	41.9521	100.9	38.9868
100.7	4.7361	100.7	4.35316	100.7	9.2126	100.7	8.20487	100.8	16.8743	100.8	15.1927	100.8	27.9122	100.8	25.4076	100.9	37.4885	100.9	34.1418	100.9	39.9359	100.9	37.2095	101	40.8373	101	38.3658	101	41.919	101	38.9618
100.8	4.7363	100.8	4.35177	100.8	9.2129	100.8	8.20212	100.9	16.8664	100.9	15.1869	100.9	27.8981	100.9	25.3959	101	37.467	101	34.1227	101	39.9078	101	37.1868	101.1	40.8094	101.1	38.3416	101.1	41.89	101.1	38.9368
100.9	4.7372	100.9	4.35039	100.9	9.2146	100.9	8.19936	101	16.858	101	15.1812	101	27.8818	101	25.3843	101.1	37.4503	101.1	34.1035	101.1	39.8799	101.1	37.1641	101.2	40.7822	101.2	38.3175	101.2	41.865	101.2	38.9119
101	4.7327	101	4.34901	101	9.2086	101	8.1966	101.1	16.8526	101.1	15.1755	101.1	27.8722	101.1	25.3727	101.2	37.4321	101.2	34.0844	101.2	39.8567	101.2	37.1415	101.3	40.7546	101.3	38.2934	101.3	41.8373	101.3	38.8869
101.1	4.7333	101.1	4.34763	101.1	9.2061	101.1	8.19384	101.2	16.8466	101.2	15.1698	101.2	27.8595	101.2	25.3611	101.3	37.4124	101.3	34.0653	101.3	39.832	101.3	37.1189	101.4	40.7252	101.4	38.2693	101.4	41.8067	101.4	38.8621
101.2	4.7352	101.2	4.34625	101.2	9.2065	101.2	8.19109	101.3	16.8407	101.3	15.1641	101.3	27.8499	101.3	25.3494	101.4	37.3936	101.4	34.0462	101.4	39.8002	101.4	37.0963	101.5	40.7016	101.5	38.2453	101.5	41.7754	101.5	38.8372
101.3	4.7306	101.3	4.34487	101.3	9.2068	101.3	8.18833	101.4	16.8341	101.4	15.1583	101.4	27.8348	101.4	25.3378	101.5	37.3755	101.5	34.0271	101.5	39.7753	101.5	37.0738	101.6	40.6776	101.6	38.2213	101.6	41.746	101.6	38.8124
101.4	4.7307	101.4	4.34349	101.4	9.2037	101.4	8.18558	101.5	16.8294	101.5	15.1526	101.5	27.8207	101.5	25.3263	101.6	37.3571	101.6	34.0081	101.6	39.7521	101.6	37.0513	101.7	40.6483	101.7	38.1973	101.7	41.7163	101.7	38.7876
101.5	4.7288	101.5	4.34212	101.5	9.2043	101.5	8.18283	101.6	16.8224	101.6	15.1469	101.6	27.8096	101.6	25.3147	101.7	37.3383	101.7	33.9891	101.7	39.731	101.7	37.0288	101.8	40.6179	101.8	38.1733	101.8	41.6832	101.8	38.7629
101.6	4.7287	101.6	4.34074	101.6	9.2078	101.6	8.18008	101.7	16.8171	101.7	15.1412	101.7	27.7994	101.7	25.3031	101.8	37.3147	101.8	33.97	101.8	39.7064	101.8	37.0063	101.9	40.5916	101.9	38.1494	101.9	41.6511	101.9	38.7382
101.7	4.7309	101.7	4.33936	101.7	9.2073	101.7	8.17733	101.8	16.8126	101.8	15.1355	101.8	27.7855	101.8	25.2915	101.9	37.3	101.9	33.9511	101.9	39.6856	101.9	36.9839	102	40.5673	102	38.1255	102	41.6194	102	38.7135
101.8	4.7298	101.8	4.33798	101.8	9.2047	101.8	8.17458	101.9	16.8135	101.9	15.1298	101.9	27.7806	101.9	25.28	102	37.2829	102	33.9321	102	39.6625	102	36.9615	102.1	40.5388	102.1	38.1017	102.1	41.5831	102.1	38.6889
101.9	4.7317	101.9	4.33661	101.9	9.2076	101.9	8.17183	102	16.8113	102	15.1241	102	27.7707	102	25.2684	102.1	37.2592	102.1	33.9131	102.1	39.6359	102.1	36.9391	102.2	40.5095	102.2	38.0778	102.2	41.5513	102.2	38.6643
102	4.7356	102	4.33523	102	9.2103	102	8.16909	102.1	16.8067	102.1	15.1184	102.1	27.7582	102.1	25.2569	102.2	37.2454	102.2	33.8942	102.2	39.6077	102.2	36.9168	102.3	40.4797	102.3	38.054	102.3	41.523	102.3	38.6397
102.1	4.7384	102.1	4.33385	102.1	9.2089	102.1	8.16634	102.2	16.801	102.2	15.1127	102.2	27.7464	102.2	25.2453	102.3	37.2279	102.3	33.8753	102.3	39.5802	102.3	36.8944	102.4	40.4509	102.4	38.0303	102.4	41.4897	102.4	38.6151
102.2	4.7342	102.2	4.33248	102.2	9.2087	102.2	8.1636	102.3	16.7996	102.3	15.107	102.3	27.7373	102.3	25.2338	102.4	37.2038	102.4	33.8564	102.4	39.5544	102.4	36.8721	102.5	40.4181	102.5	38.0065	102.5	41.454	102.5	38.5906
102.3	4.7347	102.3	4.3311	102.3	9.2074	102.3	8.16085	102.4	16.7958	102.4	15.1013	102.4	27.7251	102.4	25.2223	102.5	37.183	102.5	33.8376	102.5	39.526	102.5	36.8499	102.6	40.388	102.6	37.9828	102.6	41.4258	102.6	38.5662
102.4	4.7334	102.4	4.32973	102.4	9.2086	102.4	8.15811	102.5	16.7878	102.5	15.0957	102.5	27.7083	102.5	25.2108	102.6	37.1656	102.6	33.8187	102.6	39.5019	102.6	36.8276	102.7	40.3616	102.7	37.9592	102.7	41.3987	102.7	38.5417
102.5	4.732	102.5	4.32836	102.5	9.2034	102.5	8.15537	102.6	16.7809	102.6	15.09	102.6	27.704	102.6	25.1993	102.7	37.1491	102.7	33.7999	102.7	39.4773	102.7	36.8054	102.8	40.334	102.8	37.9355	102.8	41.3635	102.8	38.5173
102.6	4.7319	102.6	4.32698	102.6	9.2037	102.6	8.15263	102.7	16.7806	102.7	15.0843	102.7	27.6956	102.7	25.1878	102.8	37.1284	102.8	33.7811	102.8	39.4489	102.8	36.7832	102.9	40.3055	102.9	37.9119	102.9	41.3308	102.9	38.4929
102.7	4.7358	102.7	4.32561	102.7	9.2069	102.7	8.14989	102.8	16.7729	102.8	15.0786	102.8	27.6812	102.8	25.1763	102.9	37.1053	102.9	33.7623	102.9	39.4185	102.9	36.7611	103	40.2741	103	37.8883	103	41.2965	103	38.4686
102.8	4.7334	102.8	4.32424	102.8	9.2081	102.8	8.14715	102.9	16.7619	102.9	15.0729	102.9	27.6654	102.9	25.1648	103	37.0822	103	33.7435	103	39.3899	103	36.7389	103.1	40.2454	103.1	37.8648	103.1	41.2676	103.1	38.4443
102.9	4.7303	102.9	4.32287	102.9	9.2033	102.9	8.14441	103	16.7524	103	15.0673	103	27.6499	103	25.1534	103.1	37.0573	103.1	33.7248	103.1	39.3658	103.1	36.7168	103.2	40.2116	103.2	37.8413	103.2	41.2319	103.2	38.42
103	4.7259	103	4.3215	103	9.1981	103	8.14168	103.1	16.7476	103.1	15.0616	103.1	27.6392	103.1	25.1419	103.2	37.0285	103.2	33.706	103.2	39.335	103.2	36.6947	103.3	40.1835	103.3	37.8178	103.3	41.1981	103.3	38.3958
103.1	4.7225	103.1	4.32012	103.1	9.1924	103.1	8.13894	103.2	16.7379	103.2	15.0559	103.2	27.6251	103.2	25.1304	103.3	37.0036	103.3	33.6873	103.3	39.3048	103.3	36.6727	103.4	40.1521	103.4	37.7943	103.4	41.1657	103.4	38.3715
103.2	4.7167	103.2	4.31875	103.2	9.1859	103.2	8.13621	103.3	16.7302	103.3	15.0503	103.3	27.6096	103.3	25.119	103.4	36.9819	103.4	33.6686	103.4	39.2807	103.4	36.6507	103.5	40.1221	103.5	37.7709	103.5	41.1353	103.5	38.3474
103.3	4.7117	103.3	4.31738	103.3	9.1806	103.3	8.13347	103.4	16.7218	103.4	15.0446	103.4	27.5975	103.4	25.1076	103.5	36.9618	103.5	33.6499	103.5	39.256	103.5	36.6287	103.6	40.0894	103.6	37.7475	103.6	41.1007	103.6	38.3232
103.4	4.7079	103.4	4.31601	103.4	9.1731	103.4	8.13074	103.5	16.7186	103.5	15.039	103.5	27.5865	103.5	25.0961	103.6	36.9375	103.6	33.6313	103.6	39.2303	103.6	36.6067	103.7	40.058	103.7	37.7242	103.7	41.0649	103.7	38.2991
103.5	4.71	103.5	4.31464	103.5	9.1719	103.5	8.12801	103.6	16.712	103.6	15.0333	103.6	27.5742	103.6	25.0847	103.7	36.9169	103.7	33.6126	103.7	39.2042	103.7	36.5847	103.8	40.0311	103.8	37.7008	103.8	41.0334	103.8	38.275
103.6	4.7063	103.6	4.31328	103.6	9.1684	103.6	8.12528	103.7	16.7026	103.7	15.0277	103.7	27.559	103.7	25.0733	103.8	36.897	103.8	33.594	103.8	39.1817	103.8	36.5628	103.9	40.001	103.9	37.6775	103.9	41.0009	103.9	38.251
103.7	4.7058	103.7	4.31191	103.7	9.167	103.7	8.12255	103.8	16.6984	103.8	15.022	103.8	27.5465	103.8	25.0619	103.9	36.8746	103.9	33.5754	103.9	39.1537	103.9	36.5409	104	39.9742	104	37.6542	104	40.9698	104	38.2269
103.8	4.7083	103.8	4.31054	103.8	9.1634	103.8	8.11982	103.9	16.6919	103.9	15.0164	103.9	27.5328	103.9	25.0505	104	36.8543	104	33.5569	104	39.129	104	36.519	104.1	39.946	104.1	37.631	104.1	40.9386	104.1	38.2029
103.9	4.7058	103.9	4.30917	103.9	9.1568	103.9	8.1171	104	16.6865	104	15.0107	104	27.5209	104	25.0391	104.1	36.8291	104.1	33.5383	104.1	39.105	104.1	36.4972	104.2	39.9195	104.2	37.6078	104.2	40.9081	104.2	38.179
104	4.7062	104	4.30781	104	9.1586	104	8.11437	104.1	16.6778	104.1	15.0051	104.1	27.5086	104.1	25.0277	104.2	36.8078	104.2	33.5198	104.2	39.0806	104.2	36.4754	104.3	39.889	104.3	37.5846	104.3	40.884	104.3	38.1551
104.1	4.7044	104.1	4.30644	104.1	9.1582	104.1	8.11164	104.2	16.6723	104.2	14.9994	104.2	27.5004	104.2	25.0163	104.3	36.7907	104.3	33.5012	104.3	39.061	104.3	36.4536	104.4	39.8556	104.4	37.5614	104.4	40.8524	104.4	38.1312
104.2	4.7021	104.2	4.30507	104.2	9.1605	104.2	8.10892	104.3	16.6702	104.3	14.9938	104.3	27.493	104.3	25.005	104.4	36.7705	104.4	33.4827	104.4	39.0334	104.4	36.4318	104.5	39.8291	104.5	37.5383	104.5	40.8238	104.5	38.1073
104.3	4.7048	104.3	4.30371	104.3	9.1617	104.3	8.1062	104.4	16.6671	104.4	14.9882	104.4	27.4839	104.4	24.9936	104.5	36.7493	104.5	33.4643	104.5	39.01	104.5	36.4101	104.6	39.8095	104.6	37.5152	104.6	40.7966	104.6	38.0835
104.4	4.7048	104.4	4.30234	104.4	9.161	104.4	8.10348	104.5	16.6615	104.5	14.9825	104.5	27.4766	104.5	24.9822	104.6	36.7335	104.6	33.4458	104.6	38.9905	104.6	36.3884	104.7	39.7837	104.7	37.4921	104.7	40.7721	104.7	38.0597
104.5	4.703	104.5	4.30098	104.5	9.162	104.5	8.10075	104.6	16.6588	104.6	14.9769	104.6	27.464	104.6	24.9709	104.7	36.7231	104.7	33.4273	104.7	38.9677	104.7	36.3667	104.8	39.7553	104.8	37.4691	104.8	40.7403	104.8	38.0359
104.6	4.6998	104.6	4.29962	104.6	9.1595	104.6	8.09804	104.7	16.6547	104.7	14.9713	104.7	27.4552	104.7	24.9596	104.8	36.7037	104.8	33.4089	104.8	38.9406	104.8	36.345	104.9	39.7344	104.9	37.4461	104.9	40.7126	104.9	38.0122
104.7	4.7021	104.7	4.29825	104.7	9.161	104.7	8.09532	104.8	16.6454	104.8	14.9657	104.8	27.4412	104.8	24.9482	104.9	36.6881	104.9	33.3905	104.9	38.9144	104.9	36.3234	105	39.7056	105	37.4231	105	40.6773	105	37.9884
104.8	4.6974	104.8	4.29689	104.8	9.157	104.8	8.0926	104.9	16.643	104.9	14.96	104.9	27.427	104.9	24.9369	105	36.6713	105	33.3721	105	38.8867	105	36.3018	105.1	39.6796	105.1	37.4001	105.1	40.6451	105.1	37.9648
104.9	4.6988	104.9	4.29553	104.9	9.1519	104.9	8.08988	105	16.6366	105	14.9544	105	27.4102	105	24.9256	105.1	36.6545	105.1	33.3537	105.1	38.8599	105.1	36.2802	105.2	39.6518	105.2	37.3772	105.2	40.6138	105.2	37.9411
105	4.7002	105	4.29416	105	9.1505	105	8.08717	105.1	16.6322	105.1	14.9488	105.1	27.4005	105.1	24.9143	105.2	36.6318	105.2	33.3354	105.2	38.8317	105.2	36.2587	105.3	39.6241	105.3	37.3543	105.3	40.5807	105.3	37.9175
105.1	4.6987	105.1	4.2928	105.1	9.1469	105.1	8.08445	105.2	16.6258	105.2	14.9432	105.2	27.3869	105.2	24.903	105.3	36.6089	105.3	33.3171	105.3	38.8068	105.3	36.2371	105.4	39.5941	105.4	37.3315	105.4	40.5521	105.4	37.8939
105.2	4.6962	105.2	4.29144	105.2	9.1442	105.2	8.08174	105.3	16.6205	105.3	14.9376	105.3	27.3738	105.3	24.8917	105.4	36.5911	105.4	33.2987	105.4	38.7834	105.4	36.2156	105.5	39.5716	105.5	37.3086	105.5	40.5228	105.5	37.8704
105.3	4.6933	105.3	4.29008	105.3	9.1402	105.3	8.07902	105.4	16.6149	105.4	14.932	105.4	27.3642	105.4	24.8804	105.5	36.5692	105.5	33.2804	105.5	38.7591	105.5	36.1941	105.6	39.5473	105.6	37.2858	105.6	40.4938	105.6	37.8468
105.4	4.6962	105.4	4.28872	105.4	9.1347	105.4	8.07631	105.5	16.6105	105.5	14.9264	105.5	27.3507	105.5	24.8692	105.6	36.553	105.6	33.2622	105.6	38.7353	105.6	36.1727	105.7	39.5138	105.7	37.263	105.7	40.4645	105.7	37.8234
105.5	4.6958	105.5	4.28736	105.5	9.1337	105.5	8.0736	105.6	16.6069	105.6	14.9208	105.6	27.3399	105.6	24.8579	105.7	36.5314	105.7	33.2439	105.7	38.7066	105.7	36.1513	105.8	39.4884	105.8	37.2403	105.8	40.4303	105.8	37.7999
105.6	4.6978	105.6	4.286	105.6	9.1298	105.6	8.07089	105.7	16.5995	105.7	14.9152	105.7	27.3279	105.7	24.8466	105.8	36.5123	105.8	33.2257	105.8	38.6812	105.8	36.1298	105.9	39.4568	105.9	37.2176	105.9	40.4041	105.9	37.7765
105.7	4.698	105.7	4.28464	105.7	9.1239	105.7	8.06818	105.8	16.5953	105.8	14.9096	105.8	27.3141	105.8	24.8354	105.9	36.4926	105.9	33.2074	105.9	38.6545	105.9	36.1085	106	39.4235	106	37.1949	106	40.3704	106	37.7531
105.8	4.6991	105.8	4.28328	105.8	9.1183	105.8	8.06548	105.9	16.59	105.9	14.904	105.9	27.3012	105.9	24.8241	106	36.468	106	33.1892	106	38.6285	106	36.0871	106.1	39.3935	106.1	37.1722	106.1	40.3364	106.1	37.7297
105.9	4.703	105.9	4.28192	105.9	9.1154	105.9	8.06277	106	16.5829	106	14.8984	106	27.2872	106	24.8129	106.1	36.4459	106.1	33.1711	106.1	38.605	106.1	36.0658	106.2	39.3604	106.2	37.1496	106.2	40.3084	106.2	37.7063
106	4.7071	106	4.28057	106	9.108	106	8.06006	106.1	16.5734	106.1	14.8928	106.1	27.2753	106.1	24.8017	106.2	36.431	106.2	33.1529	106.2	38.5797	106.2	36.0445	106.3	39.3354	106.3	37.1269	106.3	40.2805	106.3	37.683
106.1	4.7085	106.1	4.27921	106.1	9.0992	106.1	8.05736	106.2	16.5693	106.2	14.8872	106.2	27.2637	106.2	24.7905	106.3	36.4127	106.3	33.1347	106.3	38.5567	106.3	36.0232	106.4	39.3117	106.4	37.1044	106.4	40.2537	106.4	37.6597
106.2	4.7097	106.2	4.27785	106.2	9.0982	106.2	8.05466	106.3	16.567	106.3	14.8816	106.3	27.253	106.3	24.7792	106.4	36.3997	106.4	33.1166	106.4	38.5363	106.4	36.0019	106.5	39.2819	106.5	37.0818	106.5	40.2183	106.5	37.6365
106.3	4.7096	106.3	4.2765	106.3	9.0966	106.3	8.05195	106.4	16.5617	106.4	14.876	106.4	27.2454	106.4	24.768	106.5	36.3788	106.5	33.0985	106.5	38.5119	106.5	35.9807	106.6	39.2523	106.6	37.0593	106.6	40.1872	106.6	37.6133
106.4	4.7106	106.4	4.27514	106.4	9.0962	106.4	8.04925	106.5	16.5552	106.5	14.8705	106.5	27.231	106.5	24.7568	106.6	36.355	106.6	33.0804	106.6	38.4855	106.6	35.9595	106.7	39.2252	106.7	37.0368	106.7	40.1552	106.7	37.5901
106.5	4.7106	106.5	4.27379	106.5	9.094	106.5	8.04655	106.6	16.5467	106.6	14.8649	106.6	27.2183	106.6	24.7457	106.7	36.3317	106.7	33.0623	106.7	38.4604	106.7	35.9383	106.8	39.1969	106.8	37.0143	106.8	40.1271	106.8	37.5669
106.6	4.7056	106.6	4.27243	106.6	9.09	106.6	8.04385	106.7	16.5369	106.7	14.8593	106.7	27.2073	106.7	24.7345	106.8	36.3082	106.8	33.0443	106.8	38.4372	106.8	35.9172	106.9	39.1638	106.9	36.9919	106.9	40.0954	106.9	37.5438
106.7	4.7022	106.7	4.27108	106.7	9.0839	106.7	8.04115	106.8	16.5304	106.8	14.8537	106.8	27.196	106.8	24.7233	106.9	36.2903	106.9	33.0262	106.9	38.4114	106.9	35.896	107	39.1352	107	36.9694	107	40.0642	107	37.5207
106.8	4.7032	106.8	4.26972	106.8	9.0815	106.8	8.03846	106.9	16.5284	106.9	14.8482	106.9	27.1849	106.9	24.7121	107	36.2661	107	33.0082	107	38.3827	107	35.8749	107.1	39.1058	107.1	36.9471	107.1	40.0366	107.1	37.4976
106.9	4.703	106.9	4.26837	106.9	9.0776	106.9	8.03576	107	16.5244	107	14.8426	107	27.1732	107	24.701	107.1	36.2459	107.1	32.9902	107.1	38.3557	107.1	35.8538	107.2	39.0803	107.2	36.9247	107.2	40.0088	107.2	37.4745
107	4.6995	107	4.26702	107	9.0712	107	8.03307	107.1	16.5197	107.1	14.8371	107.1	27.1645	107.1	24.6898	107.2	36.2285	107.2	32.9722	107.2	38.3305	107.2	35.8328	107.3	39.0513	107.3	36.9024	107.3	39.9804	107.3	37.4515
107.1	4.7004	107.1	4.26566	107.1	9.0703	107.1	8.03037	107.2	16.5135	107.2	14.8315	107.2	27.1512	107.2	24.6787	107.3	36.2126	107.3	32.9542	107.3	38.3042	107.3	35.8117	107.4	39.0221	107.4	36.8801	107.4	39.9496	107.4	37.4285
107.2	4.7018	107.2	4.26431	107.2	9.069	107.2	8.02768	107.3	16.5095	107.3	14.8259	107.3	27.1423	107.3	24.6675	107.4	36.1932	107.4	32.9363	107.4	38.2766	107.4	35.7907	107.5	38.9938	107.5	36.8578	107.5	39.9198	107.5	37.4056
107.3	4.7043	107.3	4.26296	107.3	9.0682	107.3	8.02499	107.4	16.5053	107.4	14.8204	107.4	27.1285	107.4	24.6564	107.5	36.1753	107.5	32.9184	107.5	38.2569	107.5	35.7697	107.6	38.9672	107.6	36.8355	107.6	39.8914	107.6	37.3826
107.4	4.7085	107.4	4.26161	107.4	9.0654	107.4	8.02229	107.5	16.5023	107.5	14.8148	107.5	27.1209	107.5	24.6453	107.6	36.1579	107.6	32.9004	107.6	38.2332	107.6	35.7488	107.7	38.9386	107.7	36.8133	107.7	39.8608	107.7	37.3597
107.5	4.7079	107.5	4.26026	107.5	9.066	107.5	8.0196	107.6	16.5003	107.6	14.8093	107.6	27.1123	107.6	24.6342	107.7	36.141	107.7	32.8825	107.7	38.2113	107.7	35.7278	107.8	38.9164	107.8	36.7911	107.8	39.8371	107.8	37.3369
107.6	4.7105	107.6	4.25891	107.6	9.0638	107.6	8.01692	107.7	16.4985	107.7	14.8037	107.7	27.1031	107.7	24.6231	107.8	36.1227	107.8	32.8647	107.8	38.1892	107.8	35.7069	107.9	38.8943	107.9	36.7689	107.9	39.8118	107.9	37.314
107.7	4.714	107.7	4.25756	107.7	9.061	107.7	8.01423	107.8	16.4975	107.8	14.7982	107.8	27.0959	107.8	24.612	107.9	36.1103	107.9	32.8468	107.9	38.1654	107.9	35.686	108	38.8655	108	36.7468	108	39.7796	108	37.2912
107.8	4.7135	107.8	4.25621	107.8	9.0638	107.8	8.01154	107.9	16.4958	107.9	14.7926	107.9	27.0868	107.9	24.6009	108	36.092	108	32.829	108	38.1338	108	35.6652	108.1	38.8348	108.1	36.7247	108.1	39.7505	108.1	37.2684
107.9	4.7131	107.9	4.25486	107.9	9.0663	107.9	8.00885	108	16.4916	108	14.7871	108	27.0704	108	24.5898	108.1	36.072	108.1	32.8111	108.1	38.1071	108.1	35.6443	108.2	38.8064	108.2	36.7026	108.2	39.7199	108.2	37.2457
108	4.7133	108	4.25351	108	9.0585	108	8.00617	108.1	16.4879	108.1	14.7816	108.1	27.0547	108.1	24.5787	108.2	36.0482	108.2	32.7933	108.2	38.0787	108.2	35.6235	108.3	38.7743	108.3	36.6805	108.3	39.6863	108.3	37.2229
108.1	4.7117	108.1	4.25216	108.1	9.0541	108.1	8.00348	108.2	16.4831	108.2	14.776	108.2	27.0404	108.2	24.5677	108.3	36.0246	108.3	32.7755	108.3	38.05	108.3	35.6027	108.4	38.7478	108.4	36.6585	108.4	39.6557	108.4	37.2002
108.2	4.7025	108.2	4.25081	108.2	9.0459	108.2	8.0008	108.3	16.4781	108.3	14.7705	108.3	27.0262	108.3	24.5566	108.4	36.0058	108.4	32.7578	108.4	38.0212	108.4	35.5819	108.5	38.7246	108.5	36.6365	108.5	39.6307	108.5	37.1775
108.3	4.6999	108.3	4.24947	108.3	9.0404	108.3	7.99812	108.4	16.4719	108.4	14.765	108.4	27.0137	108.4	24.5456	108.5	35.9927	108.5	32.74	108.5	37.9999	108.5	35.5612	108.6	38.7035	108.6	36.6145	108.6	39.6117	108.6	37.1549
108.4	4.6963	108.4	4.24812	108.4	9.0378	108.4	7.99544	108.5	16.4674	108.5	14.7595	108.5	27.0035	108.5	24.5345	108.6	35.9764	108.6	32.7223	108.6	37.9821	108.6	35.5405	108.7	38.6782	108.7	36.5925	108.7	39.5862	108.7	37.1323
108.5	4.698	108.5	4.24677	108.5	9.0378	108.5	7.99276	108.6	16.4672	108.6	14.7539	108.6	26.9987	108.6	24.5235	108.7	35.957	108.7	32.7045	108.7	37.9589	108.7	35.5198	108.8	38.6496	108.8	36.5706	108.8	39.5554	108.8	37.1097
108.6	4.6999	108.6	4.24543	108.6	9.041	108.6	7.99008	108.7	16.4628	108.7	14.7484	108.7	26.9872	108.7	24.5124	108.8	35.939	108.8	32.6868	108.8	37.9302	108.8	35.4991	108.9	38.6175	108.9	36.5487	108.9	39.5189	108.9	37.0871
108.7	4.6966	108.7	4.24408	108.7	9.0373	108.7	7.9874	108.8	16.4538	108.8	14.7429	108.8	26.977	108.8	24.5014	108.9	35.9136	108.9	32.6692	108.9	37.8953	108.9	35.4784	109	38.5923	109	36.5268	109	39.4916	109	37.0646
108.8	4.6896	108.8	4.24274	108.8	9.0314	108.8	7.98472	108.9	16.4452	108.9	14.7374	108.9	26.9633	108.9	24.4904	109	35.9006	109	32.6515	109	37.8677	109	35.4578	109.1	38.5661	109.1	36.505	109.1	39.4659	109.1	37.0421
108.9	4.6835	108.9	4.24139	108.9	9.0199	108.9	7.98205	109	16.4494	109	14.7319	109	26.9521	109	24.4794	109.1	35.8867	109.1	32.6338	109.1	37.8476	109.1	35.4372	109.2	38.5433	109.2	36.4831	109.2	39.4405	109.2	37.0196
109	4.6871	109	4.24005	109	9.0188	109	7.97937	109.1	16.4498	109.1	14.7264	109.1	26.9451	109.1	24.4684	109.2	35.8696	109.2	32.6162	109.2	37.824	109.2	35.4166	109.3	38.5227	109.3	36.4613	109.3	39.4171	109.3	36.9972
109.1	4.6915	109.1	4.23871	109.1	9.0152	109.1	7.9767	109.2	16.4448	109.2	14.7208	109.2	26.9357	109.2	24.4574	109.3	35.8567	109.3	32.5986	109.3	37.8068	109.3	35.3961	109.4	38.4951	109.4	36.4396	109.4	39.3892	109.4	36.9747
109.2	4.6925	109.2	4.23736	109.2	9.0147	109.2	7.97402	109.3	16.4429	109.3	14.7153	109.3	26.9281	109.3	24.4464	109.4	35.8374	109.4	32.581	109.4	37.7832	109.4	35.3755	109.5	38.47	109.5	36.4178	109.5	39.3655	109.5	36.9523
109.3	4.6984	109.3	4.23602	109.3	9.0143	109.3	7.97135	109.4	16.4417	109.4	14.7098	109.4	26.9185	109.4	24.4354	109.5	35.8195	109.5	32.5634	109.5	37.7584	109.5	35.355	109.6	38.4401	109.6	36.3961	109.6	39.3347	109.6	36.93
109.4	4.6961	109.4	4.23468	109.4	9.0137	109.4	7.96868	109.5	16.4415	109.5	14.7043	109.5	26.9078	109.5	24.4245	109.6	35.7992	109.6	32.5458	109.6	37.7322	109.6	35.3345	109.7	38.4145	109.7	36.3744	109.7	39.3066	109.7	36.9076
109.5	4.6967	109.5	4.23334	109.5	9.0156	109.5	7.96601	109.6	16.4387	109.6	14.6988	109.6	26.895	109.6	24.4135	109.7	35.784	109.7	32.5283	109.7	37.7081	109.7	35.3141	109.8	38.3939	109.8	36.3527	109.8	39.2833	109.8	36.8853
109.6	4.6934	109.6	4.232	109.6	9.0149	109.6	7.96334	109.7	16.4359	109.7	14.6933	109.7	26.8843	109.7	24.4026	109.8	35.7642	109.8	32.5107	109.8	37.6813	109.8	35.2936	109.9	38.3694	109.9	36.3311	109.9	39.2554	109.9	36.863
109.7	4.6954	109.7	4.23065	109.7	9.0164	109.7	7.96067	109.8	16.4327	109.8	14.6879	109.8	26.8784	109.8	24.3916	109.9	35.7453	109.9	32.4932	109.9	37.6562	109.9	35.2732	110	38.3437	110	36.3095	110	39.2357	110	36.8408
109.8	4.6949	109.8	4.22931	109.8	9.0157	109.8	7.95801	109.9	16.4276	109.9	14.6824	109.9	26.8661	109.9	24.3807	110	35.7272	110	32.4757	110	37.6371	110	35.2528	110.1	38.316	110.1	36.2879	110.1	39.2104	110.1	36.8185
109.9	4.6969	109.9	4.22797	109.9	9.0129	109.9	7.95534	110	16.4318	110	14.6769	110	26.8598	110	24.3697	110.1	35.7127	110.1	32.4583	110.1	37.6166	110.1	35.2324	110.2	38.2855	110.2	36.2663	110.2	39.1786	110.2	36.7963
110	4.7039	110	4.22663	110	9.0167	110	7.95268	110.1	16.4292	110.1	14.6714	110.1	26.8542	110.1	24.3588	110.2	35.6953	110.2	32.4408	110.2	37.5894	110.2	35.2121	110.3	38.2581	110.3	36.2448	110.3	39.1508	110.3	36.7742
110.1	4.7066	110.1	4.2253	110.1	9.0169	110.1	7.95001	110.2	16.4249	110.2	14.6659	110.2	26.8425	110.2	24.3479	110.3	35.6759	110.3	32.4233	110.3	37.5625	110.3	35.1917	110.4	38.2318	110.4	36.2233	110.4	39.1188	110.4	36.752
110.2	4.7063	110.2	4.22396	110.2	9.013	110.2	7.94735	110.3	16.4191	110.3	14.6604	110.3	26.8296	110.3	24.337	110.4	35.6566	110.4	32.4059	110.4	37.5341	110.4	35.1714	110.5	38.2016	110.5	36.2018	110.5	39.0857	110.5	36.7299
110.3	4.7066	110.3	4.22262	110.3	9.0048	110.3	7.94469	110.4	16.4099	110.4	14.655	110.4	26.814	110.4	24.3261	110.5	35.6329	110.5	32.3885	110.5	37.5088	110.5	35.1511	110.6	38.1753	110.6	36.1803	110.6	39.0533	110.6	36.7078
110.4	4.7035	110.4	4.22128	110.4	8.9998	110.4	7.94203	110.5	16.4006	110.5	14.6495	110.5	26.7989	110.5	24.3152	110.6	35.6141	110.6	32.3711	110.6	37.4864	110.6	35.1309	110.7	38.1466	110.7	36.1589	110.7	39.0225	110.7	36.6857
110.5	4.701	110.5	4.21994	110.5	8.9928	110.5	7.93937	110.6	16.396	110.6	14.644	110.6	26.7877	110.6	24.3043	110.7	35.592	110.7	32.3537	110.7	37.4581	110.7	35.1106	110.8	38.1161	110.8	36.1374	110.8	38.989	110.8	36.6637
110.6	4.7018	110.6	4.21861	110.6	8.9887	110.6	7.93671	110.7	16.3935	110.7	14.6385	110.7	26.7797	110.7	24.2934	110.8	35.5707	110.8	32.3364	110.8	37.4292	110.8	35.0904	110.9	38.0936	110.9	36.1161	110.9	38.9663	110.9	36.6417
110.7	4.7062	110.7	4.21727	110.7	8.9882	110.7	7.93405	110.8	16.3872	110.8	14.6331	110.8	26.7707	110.8	24.2825	110.9	35.5546	110.9	32.319	110.9	37.4075	110.9	35.0702	111	38.061	111	36.0947	111	38.9373	111	36.6197
110.8	4.7036	110.8	4.21594	110.8	8.9845	110.8	7.93139	110.9	16.387	110.9	14.6276	110.9	26.7612	110.9	24.2717	111	35.5315	111	32.3017	111	37.3768	111	35.0501	111.1	38.0376	111.1	36.0733	111.1	38.9125	111.1	36.5977
110.9	4.708	110.9	4.2146	110.9	8.9873	110.9	7.92874	111	16.3774	111	14.6221	111	26.749	111	24.2608	111.1	35.5152	111.1	32.2844	111.1	37.35	111.1	35.0299	111.2	38.0148	111.2	36.052	111.2	38.8837	111.2	36.5758
111	4.6996	111	4.21326	111	8.9845	111	7.92608	111.1	16.3768	111.1	14.6167	111.1	26.7413	111.1	24.2499	111.2	35.4967	111.2	32.2671	111.2	37.3276	111.2	35.0098	111.3	37.9877	111.3	36.0307	111.3	38.8546	111.3	36.5539
111.1	4.7007	111.1	4.21193	111.1	8.9863	111.1	7.92343	111.2	16.3717	111.2	14.6112	111.2	26.7302	111.2	24.2391	111.3	35.4766	111.3	32.2498	111.3	37.2968	111.3	34.9897	111.4	37.9603	111.4	36.0095	111.4	38.8246	111.4	36.532
111.2	4.7017	111.2	4.2106	111.2	8.9886	111.2	7.92077	111.3	16.3633	111.3	14.6058	111.3	26.717	111.3	24.2283	111.4	35.4528	111.4	32.2325	111.4	37.2709	111.4	34.9696	111.5	37.9351	111.5	35.9882	111.5	38.7955	111.5	36.5101
111.3	4.6981	111.3	4.20926	111.3	8.9868	111.3	7.91812	111.4	16.3537	111.4	14.6003	111.4	26.7062	111.4	24.2174	111.5	35.4358	111.5	32.2153	111.5	37.2468	111.5	34.9495	111.6	37.9089	111.6	35.967	111.6	38.7671	111.6	36.4883
111.4	4.6966	111.4	4.20793	111.4	8.9826	111.4	7.91547	111.5	16.3481	111.5	14.5949	111.5	26.6959	111.5	24.2066	111.6	35.4162	111.6	32.1981	111.6	37.2235	111.6	34.9295	111.7	37.8842	111.7	35.9458	111.7	38.7365	111.7	36.4665
111.5	4.6964	111.5	4.2066	111.5	8.9806	111.5	7.91282	111.6	16.341	111.6	14.5894	111.6	26.6873	111.6	24.1958	111.7	35.3889	111.7	32.1808	111.7	37.1979	111.7	34.9095	111.8	37.8643	111.8	35.9247	111.8	38.7077	111.8	36.4447
111.6	4.693	111.6	4.20526	111.6	8.9787	111.6	7.91017	111.7	16.3332	111.7	14.584	111.7	26.6729	111.7	24.185	111.8	35.3709	111.8	32.1636	111.8	37.1743	111.8	34.8895	111.9	37.839	111.9	35.9035	111.9	38.6842	111.9	36.423
111.7	4.6849	111.7	4.20393	111.7	8.9764	111.7	7.90752	111.8	16.3301	111.8	14.5785	111.8	26.6663	111.8	24.1742	111.9	35.3524	111.9	32.1465	111.9	37.1502	111.9	34.8695	112	37.8139	112	35.8824	112	38.6551	112	36.4012
111.8	4.6833	111.8	4.2026	111.8	8.971	111.8	7.90488	111.9	16.3278	111.9	14.5731	111.9	26.6606	111.9	24.1634	112	35.3388	112	32.1293	112	37.13	112	34.8496	112.1	37.7875	112.1	35.8613	112.1	38.6252	112.1	36.3795
111.9	4.6817	111.9	4.20127	111.9	8.9692	111.9	7.90223	112	16.3216	112	14.5677	112	26.6511	112	24.1526	112.1	35.3251	112.1	32.1122	112.1	37.1082	112.1	34.8296	112.2	37.7632	112.2	35.8403	112.2	38.603	112.2	36.3579
112	4.6796	112	4.19994	112	8.9685	112	7.89959	112.1	16.3156	112.1	14.5622	112.1	26.6422	112.1	24.1418	112.2	35.3066	112.2	32.095	112.2	37.0857	112.2	34.8097	112.3	37.739	112.3	35.8192	112.3	38.5785	112.3	36.3362
112.1	4.6745	112.1	4.19861	112.1	8.9683	112.1	7.89694	112.2	16.3169	112.2	14.5568	112.2	26.6361	112.2	24.131	112.3	35.2844	112.3	32.0779	112.3	37.0643	112.3	34.7898	112.4	37.7105	112.4	35.7982	112.4	38.5502	112.4	36.3146
112.2	4.6753	112.2	4.19728	112.2	8.9675	112.2	7.8943	112.3	16.3141	112.3	14.5514	112.3	26.6295	112.3	24.1203	112.4	35.2572	112.4	32.0608	112.4	37.0368	112.4	34.77	112.5	37.6839	112.5	35.7772	112.5	38.5189	112.5	36.293
112.3	4.6752	112.3	4.19595	112.3	8.9629	112.3	7.89166	112.4	16.3052	112.4	14.546	112.4	26.6149	112.4	24.1095	112.5	35.2315	112.5	32.0437	112.5	37.0112	112.5	34.7501	112.6	37.6548	112.6	35.7562	112.6	38.4892	112.6	36.2714
112.4	4.6717	112.4	4.19462	112.4	8.9607	112.4	7.88902	112.5	16.2938	112.5	14.5405	112.5	26.6002	112.5	24.0988	112.6	35.2097	112.6	32.0267	112.6	36.9875	112.6	34.7303	112.7	37.6264	112.7	35.7353	112.7	38.454	112.7	36.2499
112.5	4.6672	112.5	4.19329	112.5	8.9576	112.5	7.88637	112.6	16.2837	112.6	14.5351	112.6	26.5916	112.6	24.088	112.7	35.1927	112.7	32.0096	112.7	36.9659	112.7	34.7105	112.8	37.6002	112.8	35.7144	112.8	38.4263	112.8	36.2283
112.6	4.6653	112.6	4.19197	112.6	8.9513	112.6	7.88374	112.7	16.2776	112.7	14.5297	112.7	26.5804	112.7	24.0773	112.8	35.1725	112.8	31.9926	112.8	36.9424	112.8	34.6907	112.9	37.5771	112.9	35.6935	112.9	38.3976	112.9	36.2068
112.7	4.6644	112.7	4.19064	112.7	8.9474	112.7	7.8811	112.8	16.2747	112.8	14.5243	112.8	26.5657	112.8	24.0666	112.9	35.157	112.9	31.9756	112.9	36.9219	112.9	34.671	113	37.5523	113	35.6726	113	38.3683	113	36.1854
112.8	4.667	112.8	4.18931	112.8	8.9467	112.8	7.87846	112.9	16.2711	112.9	14.5189	112.9	26.5589	112.9	24.0558	113	35.1322	113	31.9586	113	36.8982	113	34.6512	113.1	37.527	113.1	35.6517	113.1	38.3421	113.1	36.1639
112.9	4.6693	112.9	4.18799	112.9	8.9418	112.9	7.87582	113	16.2633	113	14.5134	113	26.5477	113	24.0451	113.1	35.111	113.1	31.9416	113.1	36.8762	113.1	34.6315	113.2	37.507	113.2	35.6309	113.2	38.3176	113.2	36.1425
113	4.6668	113	4.18666	113	8.9399	113	7.87319	113.1	16.2576	113.1	14.508	113.1	26.5366	113.1	24.0344	113.2	35.0892	113.2	31.9246	113.2	36.851	113.2	34.6118	113.3	37.4834	113.3	35.6101	113.3	38.286	113.3	36.1211
113.1	4.6671	113.1	4.18533	113.1	8.9366	113.1	7.87056	113.2	16.2508	113.2	14.5026	113.2	26.5246	113.2	24.0237	113.3	35.068	113.3	31.9077	113.3	36.8237	113.3	34.5922	113.4	37.4567	113.4	35.5893	113.4	38.2567	113.4	36.0997
113.2	4.6648	113.2	4.18401	113.2	8.9336	113.2	7.86792	113.3	16.2475	113.3	14.4972	113.3	26.5121	113.3	24.013	113.4	35.0483	113.4	31.8907	113.4	36.7992	113.4	34.5725	113.5	37.4339	113.5	35.5686	113.5	38.2292	113.5	36.0784
113.3	4.6604	113.3	4.18268	113.3	8.9295	113.3	7.86529	113.4	16.2447	113.4	14.4918	113.4	26.5002	113.4	24.0023	113.5	35.0262	113.5	31.8738	113.5	36.7767	113.5	34.5529	113.6	37.4039	113.6	35.5478	113.6	38.1998	113.6	36.0571
113.4	4.6532	113.4	4.18136	113.4	8.9265	113.4	7.86266	113.5	16.2383	113.5	14.4864	113.5	26.4905	113.5	23.9916	113.6	35.0048	113.6	31.8569	113.6	36.7528	113.6	34.5333	113.7	37.3727	113.7	35.5271	113.7	38.1685	113.7	36.0358
113.5	4.6534	113.5	4.18004	113.5	8.9238	113.5	7.86003	113.6	16.2296	113.6	14.481	113.6	26.4765	113.6	23.981	113.7	34.9801	113.7	31.84	113.7	36.7281	113.7	34.5137	113.8	37.3476	113.8	35.5064	113.8	38.1398	113.8	36.0145
113.6	4.6487	113.6	4.17871	113.6	8.9177	113.6	7.8574	113.7	16.2181	113.7	14.4756	113.7	26.4626	113.7	23.9703	113.8	34.956	113.8	31.8231	113.8	36.7034	113.8	34.4941	113.9	37.3169	113.9	35.4858	113.9	38.1071	113.9	35.9933
113.7	4.6434	113.7	4.17739	113.7	8.9099	113.7	7.85477	113.8	16.2137	113.8	14.4703	113.8	26.4491	113.8	23.9596	113.9	34.9303	113.9	31.8063	113.9	36.6796	113.9	34.4746	114	37.2911	114	35.4651	114	38.077	114	35.972
113.8	4.6418	113.8	4.17607	113.8	8.9053	113.8	7.85214	113.9	16.2047	113.9	14.4649	113.9	26.4347	113.9	23.949	114	34.9065	114	31.7894	114	36.6559	114	34.4551	114.1	37.2618	114.1	35.4445	114.1	38.0453	114.1	35.9508
113.9	4.6413	113.9	4.17475	113.9	8.8989	113.9	7.84952	114	16.1948	114	14.4595	114	26.4245	114	23.9383	114.1	34.8833	114.1	31.7726	114.1	36.6302	114.1	34.4356	114.2	37.2375	114.2	35.4239	114.2	38.0184	114.2	35.9297
114	4.6405	114	4.17342	114	8.8908	114	7.84689	114.1	16.1838	114.1	14.4541	114.1	26.4153	114.1	23.9277	114.2	34.8668	114.2	31.7558	114.2	36.6079	114.2	34.4161	114.3	37.2148	114.3	35.4034	114.3	37.9954	114.3	35.9085
114.1	4.6364	114.1	4.1721	114.1	8.889	114.1	7.84427	114.2	16.176	114.2	14.4487	114.2	26.4099	114.2	23.9171	114.3	34.8458	114.3	31.739	114.3	36.5858	114.3	34.3966	114.4	37.1942	114.4	35.3828	114.4	37.9679	114.4	35.8874
114.2	4.6348	114.2	4.17078	114.2	8.888	114.2	7.84164	114.3	16.1734	114.3	14.4433	114.3	26.4054	114.3	23.9065	114.4	34.8273	114.4	31.7222	114.4	36.5618	114.4	34.3772	114.5	37.1697	114.5	35.3623	114.5	37.9392	114.5	35.8663
114.3	4.6424	114.3	4.16946	114.3	8.891	114.3	7.83902	114.4	16.1713	114.4	14.438	114.4	26.3958	114.4	23.8958	114.5	34.804	114.5	31.7055	114.5	36.5449	114.5	34.3578	114.6	37.1425	114.6	35.3418	114.6	37.9078	114.6	35.8452
114.4	4.6465	114.4	4.16814	114.4	8.8881	114.4	7.8364	114.5	16.1665	114.5	14.4326	114.5	26.3849	114.5	23.8852	114.6	34.7785	114.6	31.6887	114.6	36.5251	114.6	34.3384	114.7	37.1124	114.7	35.3213	114.7	37.8759	114.7	35.8242
114.5	4.6504	114.5	4.16682	114.5	8.8866	114.5	7.83378	114.6	16.1605	114.6	14.4272	114.6	26.3759	114.6	23.8746	114.7	34.7533	114.7	31.672	114.7	36.5011	114.7	34.319	114.8	37.0864	114.8	35.3009	114.8	37.8516	114.8	35.8032
114.6	4.6477	114.6	4.1655	114.6	8.8814	114.6	7.83116	114.7	16.1514	114.7	14.4218	114.7	26.3613	114.7	23.864	114.8	34.7313	114.8	31.6553	114.8	36.4763	114.8	34.2997	114.9	37.0582	114.9	35.2804	114.9	37.8243	114.9	35.7822
114.7	4.6451	114.7	4.16418	114.7	8.8718	114.7	7.82854	114.8	16.1465	114.8	14.4165	114.8	26.3493	114.8	23.8534	114.9	34.7078	114.9	31.6386	114.9	36.4494	114.9	34.2803	115	37.0388	115	35.26	115	37.8061	115	35.7612
114.8	4.6446	114.8	4.16287	114.8	8.8714	114.8	7.82592	114.9	16.1412	114.9	14.4111	114.9	26.3356	114.9	23.8429	115	34.696	115	31.6219	115	36.4328	115	34.261	115.1	37.0109	115.1	35.2397	115.1	37.7768	115.1	35.7402
114.9	4.6459	114.9	4.16155	114.9	8.869	114.9	7.82331	115	16.1388	115	14.4058	115	26.3304	115	23.8323	115.1	34.6725	115.1	31.6052	115.1	36.4114	115.1	34.2417	115.2	36.987	115.2	35.2193	115.2	37.7522	115.2	35.7193
115	4.6548	115	4.16023	115	8.8789	115	7.82069	115.1	16.1298	115.1	14.4004	115.1	26.3218	115.1	23.8217	115.2	34.6528	115.2	31.5886	115.2	36.3865	115.2	34.2224	115.3	36.9619	115.3	35.199	115.3	37.7261	115.3	35.6984
115.1	4.6503	115.1	4.15892	115.1	8.8742	115.1	7.81808	115.2	16.1217	115.2	14.395	115.2	26.3122	115.2	23.8112	115.3	34.6338	115.3	31.5719	115.3	36.3621	115.3	34.2032	115.4	36.9352	115.4	35.1786	115.4	37.6966	115.4	35.6775
115.2	4.6514	115.2	4.1576	115.2	8.8736	115.2	7.81546	115.3	16.1182	115.3	14.3897	115.3	26.3057	115.3	23.8006	115.4	34.6117	115.4	31.5553	115.4	36.3331	115.4	34.1839	115.5	36.9061	115.5	35.1584	115.5	37.6704	115.5	35.6567
115.3	4.6512	115.3	4.15628	115.3	8.876	115.3	7.81285	115.4	16.1081	115.4	14.3843	115.4	26.2922	115.4	23.7901	115.5	34.5904	115.5	31.5387	115.5	36.3084	115.5	34.1647	115.6	36.8746	115.6	35.1381	115.6	37.6407	115.6	35.6358
115.4	4.6479	115.4	4.15497	115.4	8.8724	115.4	7.81024	115.5	16.0964	115.5	14.379	115.5	26.28	115.5	23.7795	115.6	34.5683	115.6	31.5221	115.6	36.2818	115.6	34.1455	115.7	36.8484	115.7	35.1178	115.7	37.6085	115.7	35.615
115.5	4.6473	115.5	4.15365	115.5	8.8672	115.5	7.80763	115.6	16.0848	115.6	14.3736	115.6	26.2655	115.6	23.769	115.7	34.55	115.7	31.5055	115.7	36.2577	115.7	34.1264	115.8	36.8209	115.8	35.0976	115.8	37.5814	115.8	35.5942
115.6	4.644	115.6	4.15234	115.6	8.8585	115.6	7.80502	115.7	16.0745	115.7	14.3683	115.7	26.2525	115.7	23.7585	115.8	34.5282	115.8	31.489	115.8	36.2326	115.8	34.1072	115.9	36.7971	115.9	35.0774	115.9	37.5544	115.9	35.5735
115.7	4.6455	115.7	4.15102	115.7	8.853	115.7	7.80241	115.8	16.067	115.8	14.363	115.8	26.2434	115.8	23.7479	115.9	34.5126	115.9	31.4724	115.9	36.2106	115.9	34.0881	116	36.7704	116	35.0572	116	37.5288	116	35.5527
115.8	4.6475	115.8	4.14971	115.8	8.8491	115.8	7.7998	115.9	16.0666	115.9	14.3576	115.9	26.2323	115.9	23.7374	116	34.493	116	31.4559	116	36.1847	116	34.069	116.1	36.7456	116.1	35.0371	116.1	37.4962	116.1	35.532
115.9	4.6497	115.9	4.1484	115.9	8.8466	115.9	7.7972	116	16.062	116	14.3523	116	26.2237	116	23.7269	116.1	34.4753	116.1	31.4394	116.1	36.1564	116.1	34.0499	116.2	36.7215	116.2	35.0169	116.2	37.464	116.2	35.5113
116	4.6485	116	4.14708	116	8.844	116	7.79459	116.1	16.0492	116.1	14.347	116.1	26.2131	116.1	23.7164	116.2	34.4567	116.2	31.4229	116.2	36.13	116.2	34.0308	116.3	36.7003	116.3	34.9968	116.3	37.443	116.3	35.4907
116.1	4.6429	116.1	4.14577	116.1	8.8409	116.1	7.79199	116.2	16.0435	116.2	14.3416	116.2	26.2028	116.2	23.7059	116.3	34.4409	116.3	31.4064	116.3	36.1086	116.3	34.0118	116.4	36.6721	116.4	34.9767	116.4	37.4166	116.4	35.47
116.2	4.6382	116.2	4.14446	116.2	8.8366	116.2	7.78938	116.3	16.044	116.3	14.3363	116.3	26.1938	116.3	23.6954	116.4	34.4219	116.4	31.3899	116.4	36.083	116.4	33.9927	116.5	36.6459	116.5	34.9567	116.5	37.3902	116.5	35.4494
116.3	4.6384	116.3	4.14315	116.3	8.8378	116.3	7.78678	116.4	16.0342	116.4	14.331	116.4	26.1805	116.4	23.685	116.5	34.4007	116.5	31.3735	116.5	36.0584	116.5	33.9737	116.6	36.6215	116.6	34.9366	116.6	37.3655	116.6	35.4288
116.4	4.6349	116.4	4.14184	116.4	8.8372	116.4	7.78418	116.5	16.0277	116.5	14.3256	116.5	26.1677	116.5	23.6745	116.6	34.3851	116.6	31.357	116.6	36.0407	116.6	33.9547	116.7	36.6005	116.7	34.9166	116.7	37.3433	116.7	35.4082
116.5	4.6344	116.5	4.14053	116.5	8.8328	116.5	7.78158	116.6	16.0237	116.6	14.3203	116.6	26.1585	116.6	23.664	116.7	34.3638	116.7	31.3406	116.7	36.0196	116.7	33.9358	116.8	36.5823	116.8	34.8966	116.8	37.3207	116.8	35.3877
116.6	4.6345	116.6	4.13922	116.6	8.8306	116.6	7.77898	116.7	16.0214	116.7	14.315	116.7	26.1444	116.7	23.6536	116.8	34.3413	116.8	31.3242	116.8	36.001	116.8	33.9168	116.9	36.5559	116.9	34.8766	116.9	37.2959	116.9	35.3672
116.7	4.6346	116.7	4.13791	116.7	8.8317	116.7	7.77638	116.8	16.0163	116.8	14.3097	116.8	26.1328	116.8	23.6431	116.9	34.3187	116.9	31.3078	116.9	35.9778	116.9	33.8979	117	36.5278	117	34.8566	117	37.2663	117	35.3467
116.8	4.6318	116.8	4.1366	116.8	8.8291	116.8	7.77378	116.9	16.0108	116.9	14.3044	116.9	26.1209	116.9	23.6327	117	34.2983	117	31.2914	117	35.9474	117	33.879	117.1	36.502	117.1	34.8367	117.1	37.2378	117.1	35.3262
116.9	4.6302	116.9	4.13529	116.9	8.8253	116.9	7.77118	117	15.9988	117	14.2991	117	26.1073	117	23.6222	117.1	34.2815	117.1	31.2751	117.1	35.926	117.1	33.8601	117.2	36.4703	117.2	34.8168	117.2	37.2077	117.2	35.3057
117	4.6265	117	4.13398	117	8.8202	117	7.76859	117.1	15.9926	117.1	14.2938	117.1	26.096	117.1	23.6118	117.2	34.2555	117.2	31.2587	117.2	35.9019	117.2	33.8412	117.3	36.44	117.3	34.7969	117.3	37.1795	117.3	35.2853
117.1	4.6289	117.1	4.13267	117.1	8.8187	117.1	7.76599	117.2	15.9824	117.2	14.2884	117.2	26.0839	117.2	23.6014	117.3	34.2337	117.3	31.2424	117.3	35.8748	117.3	33.8224	117.4	36.4194	117.4	34.777	117.4	37.1577	117.4	35.2649
117.2	4.6239	117.2	4.13137	117.2	8.8101	117.2	7.7634	117.3	15.9756	117.3	14.2831	117.3	26.0743	117.3	23.591	117.4	34.2185	117.4	31.2261	117.4	35.8579	117.4	33.8035	117.5	36.3978	117.5	34.7572	117.5	37.1361	117.5	35.2445
117.3	4.622	117.3	4.13006	117.3	8.8067	117.3	7.76081	117.4	15.9745	117.4	14.2778	117.4	26.0675	117.4	23.5806	117.5	34.2013	117.5	31.2097	117.5	35.8374	117.5	33.7847	117.6	36.3744	117.6	34.7374	117.6	37.1063	117.6	35.2241
117.4	4.6281	117.4	4.12875	117.4	8.8062	117.4	7.75821	117.5	15.9729	117.5	14.2725	117.5	26.0563	117.5	23.5702	117.6	34.1791	117.6	31.1935	117.6	35.8127	117.6	33.7659	117.7	36.3479	117.7	34.7175	117.7	37.0842	117.7	35.2038
117.5	4.6282	117.5	4.12745	117.5	8.8033	117.5	7.75562	117.6	15.9657	117.6	14.2672	117.6	26.0447	117.6	23.5598	117.7	34.1614	117.7	31.1772	117.7	35.7909	117.7	33.7471	117.8	36.3229	117.8	34.6978	117.8	37.0575	117.8	35.1834
117.6	4.6253	117.6	4.12614	117.6	8.8023	117.6	7.75303	117.7	15.9592	117.7	14.262	117.7	26.0329	117.7	23.5494	117.8	34.1471	117.8	31.1609	117.8	35.7699	117.8	33.7284	117.9	36.2989	117.9	34.678	117.9	37.0319	117.9	35.1631
117.7	4.6279	117.7	4.12484	117.7	8.7997	117.7	7.75044	117.8	15.9543	117.8	14.2567	117.8	26.0234	117.8	23.539	117.9	34.1294	117.9	31.1447	117.9	35.7493	117.9	33.7096	118	36.2756	118	34.6583	118	37.0043	118	35.1429
117.8	4.6366	117.8	4.12353	117.8	8.7967	117.8	7.74785	117.9	15.9476	117.9	14.2514	117.9	26.0098	117.9	23.5286	118	34.108	118	31.1285	118	35.7262	118	33.6909	118.1	36.2463	118.1	34.6385	118.1	36.9723	118.1	35.1226
117.9	4.6389	117.9	4.12223	117.9	8.7969	117.9	7.74527	118	15.942	118	14.2461	118	25.9969	118	23.5182	118.1	34.0837	118.1	31.1122	118.1	35.7012	118.1	33.6722	118.2	36.2223	118.2	34.6188	118.2	36.944	118.2	35.1024
118	4.637	118	4.12092	118	8.7936	118	7.74268	118.1	15.9356	118.1	14.2408	118.1	25.9847	118.1	23.5079	118.2	34.065	118.2	31.096	118.2	35.6758	118.2	33.6536	118.3	36.1944	118.3	34.5992	118.3	36.9137	118.3	35.0822
118.1	4.6347	118.1	4.11962	118.1	8.7873	118.1	7.7401	118.2	15.9312	118.2	14.2355	118.2	25.9738	118.2	23.4975	118.3	34.0481	118.3	31.0799	118.3	35.6504	118.3	33.6349	118.4	36.1713	118.4	34.5795	118.4	36.8871	118.4	35.062
118.2	4.6382	118.2	4.11832	118.2	8.7888	118.2	7.73751	118.3	15.9208	118.3	14.2302	118.3	25.9596	118.3	23.4872	118.4	34.031	118.4	31.0637	118.4	35.6252	118.4	33.6163	118.5	36.1518	118.5	34.5599	118.5	36.8625	118.5	35.0418
118.3	4.6337	118.3	4.11701	118.3	8.7917	118.3	7.73493	118.4	15.9102	118.4	14.225	118.4	25.9461	118.4	23.4768	118.5	34.0185	118.5	31.0475	118.5	35.6031	118.5	33.5976	118.6	36.1286	118.6	34.5403	118.6	36.8409	118.6	35.0217
118.4	4.6289	118.4	4.11571	118.4	8.7905	118.4	7.73235	118.5	15.9057	118.5	14.2197	118.5	25.9372	118.5	23.4665	118.6	34.0011	118.6	31.0314	118.6	35.5792	118.6	33.579	118.7	36.1095	118.7	34.5207	118.7	36.8206	118.7	35.0016
118.5	4.63	118.5	4.11441	118.5	8.7898	118.5	7.72976	118.6	15.9017	118.6	14.2144	118.6	25.93	118.6	23.4562	118.7	33.9851	118.7	31.0153	118.7	35.5602	118.7	33.5605	118.8	36.0892	118.8	34.5011	118.8	36.7998	118.8	34.9815
118.6	4.6334	118.6	4.11311	118.6	8.7879	118.6	7.72718	118.7	15.901	118.7	14.2091	118.7	25.9209	118.7	23.4458	118.8	33.9713	118.8	30.9991	118.8	35.5387	118.8	33.5419	118.9	36.0652	118.9	34.4815	118.9	36.7745	118.9	34.9614
118.7	4.6352	118.7	4.11181	118.7	8.7924	118.7	7.7246	118.8	15.8999	118.8	14.2039	118.8	25.9114	118.8	23.4355	118.9	33.9528	118.9	30.983	118.9	35.5163	118.9	33.5233	119	36.0422	119	34.462	119	36.7506	119	34.9414
118.8	4.6363	118.8	4.11051	118.8	8.7968	118.8	7.72203	118.9	15.8921	118.9	14.1986	118.9	25.9039	118.9	23.4252	119	33.9337	119	30.967	119	35.4943	119	33.5048	119.1	36.0215	119.1	34.4425	119.1	36.7301	119.1	34.9213
118.9	4.6333	118.9	4.10921	118.9	8.7936	118.9	7.71945	119	15.8894	119	14.1933	119	25.8917	119	23.4149	119.1	33.9198	119.1	30.9509	119.1	35.4742	119.1	33.4863	119.2	35.9972	119.2	34.423	119.2	36.7061	119.2	34.9013
119	4.6267	119	4.10791	119	8.7941	119	7.71687	119.1	15.8879	119.1	14.1881	119.1	25.8844	119.1	23.4046	119.2	33.9029	119.2	30.9348	119.2	35.4518	119.2	33.4678	119.3	35.973	119.3	34.4035	119.3	36.6815	119.3	34.8813
119.1	4.627	119.1	4.10661	119.1	8.7976	119.1	7.7143	119.2	15.885	119.2	14.1828	119.2	25.8755	119.2	23.3943	119.3	33.8879	119.3	30.9188	119.3	35.427	119.3	33.4494	119.4	35.9463	119.4	34.3841	119.4	36.6543	119.4	34.8614
119.2	4.6225	119.2	4.10531	119.2	8.7933	119.2	7.71172	119.3	15.8796	119.3	14.1776	119.3	25.8633	119.3	23.384	119.4	33.8695	119.4	30.9028	119.4	35.4028	119.4	33.4309	119.5	35.9213	119.5	34.3647	119.5	36.6287	119.5	34.8414
119.3	4.6191	119.3	4.10401	119.3	8.7896	119.3	7.70915	119.4	15.8717	119.4	14.1723	119.4	25.8507	119.4	23.3738	119.5	33.8511	119.5	30.8868	119.5	35.3775	119.5	33.4125	119.6	35.8938	119.6	34.3453	119.6	36.6067	119.6	34.8215
119.4	4.6157	119.4	4.10271	119.4	8.7849	119.4	7.70657	119.5	15.8658	119.5	14.1671	119.5	25.8373	119.5	23.3635	119.6	33.8372	119.6	30.8708	119.6	35.3551	119.6	33.3941	119.7	35.8728	119.7	34.3259	119.7	36.5839	119.7	34.8016
119.5	4.618	119.5	4.10142	119.5	8.7812	119.5	7.704	119.6	15.8633	119.6	14.1618	119.6	25.8278	119.6	23.3532	119.7	33.8218	119.7	30.8548	119.7	35.3349	119.7	33.3757	119.8	35.85	119.8	34.3065	119.8	36.561	119.8	34.7817
119.6	4.6189	119.6	4.10012	119.6	8.7786	119.6	7.70143	119.7	15.8604	119.7	14.1566	119.7	25.8215	119.7	23.343	119.8	33.8057	119.8	30.8388	119.8	35.3117	119.8	33.3573	119.9	35.8254	119.9	34.2872	119.9	36.5372	119.9	34.7619
119.7	4.6233	119.7	4.09882	119.7	8.7787	119.7	7.69886	119.8	15.857	119.8	14.1513	119.8	25.811	119.8	23.3327	119.9	33.785	119.9	30.8229	119.9	35.2852	119.9	33.3389	120	35.8024	120	34.2679	120	36.5158	120	34.742
119.8	4.6242	119.8	4.09753	119.8	8.7787	119.8	7.69629	119.9	15.8498	119.9	14.1461	119.9	25.8033	119.9	23.3225	120	33.7728	120	30.8069	120	35.2652	120	33.3206	120.1	35.7821	120.1	34.2486	120.1	36.4957	120.1	34.7222
119.9	4.6224	119.9	4.09623	119.9	8.7761	119.9	7.69372	120	15.8458	120	14.1409	120	25.7933	120	23.3123	120.1	33.76	120.1	30.791	120.1	35.2468	120.1	33.3023	120.2	35.7633	120.2	34.2293	120.2	36.4754	120.2	34.7024
120	4.6189	120	4.09493	120	8.7721	120	7.69116	120.1	15.8456	120.1	14.1356	120.1	25.7831	120.1	23.302	120.2	33.7472	120.2	30.7751	120.2	35.2305	120.2	33.284	120.3	35.7374	120.3	34.21	120.3	36.448	120.3	34.6827
120.1	4.6232	120.1	4.09364	120.1	8.7724	120.1	7.68859	120.2	15.8419	120.2	14.1304	120.2	25.7717	120.2	23.2918	120.3	33.7244	120.3	30.7592	120.3	35.2035	120.3	33.2657	120.4	35.7097	120.4	34.1908	120.4	36.4238	120.4	34.6629
120.2	4.628	120.2	4.09235	120.2	8.774	120.2	7.68603	120.3	15.832	120.3	14.1252	120.3	25.7552	120.3	23.2816	120.4	33.709	120.4	30.7433	120.4	35.1796	120.4	33.2474	120.5	35.6846	120.5	34.1716	120.5	36.4037	120.5	34.6432
120.3	4.6248	120.3	4.09105	120.3	8.769	120.3	7.68346	120.4	15.8237	120.4	14.1199	120.4	25.739	120.4	23.2714	120.5	33.6976	120.5	30.7274	120.5	35.1645	120.5	33.2292	120.6	35.6629	120.6	34.1524	120.6	36.3783	120.6	34.6235
120.4	4.6216	120.4	4.08976	120.4	8.7658	120.4	7.6809	120.5	15.8211	120.5	14.1147	120.5	25.7351	120.5	23.2612	120.6	33.6826	120.6	30.7116	120.6	35.1407	120.6	33.211	120.7	35.6423	120.7	34.1332	120.7	36.3583	120.7	34.6038
120.5	4.6244	120.5	4.08846	120.5	8.7719	120.5	7.67834	120.6	15.8153	120.6	14.1095	120.6	25.7237	120.6	23.251	120.7	33.6698	120.7	30.6957	120.7	35.1201	120.7	33.1928	120.8	35.6221	120.8	34.114	120.8	36.3404	120.8	34.5841
120.6	4.6225	120.6	4.08717	120.6	8.771	120.6	7.67578	120.7	15.8111	120.7	14.1043	120.7	25.714	120.7	23.2408	120.8	33.6543	120.8	30.6799	120.8	35.0988	120.8	33.1746	120.9	35.6029	120.9	34.0949	120.9	36.3227	120.9	34.5645
120.7	4.6255	120.7	4.08588	120.7	8.7719	120.7	7.67322	120.8	15.8057	120.8	14.099	120.8	25.7036	120.8	23.2306	120.9	33.6402	120.9	30.6641	120.9	35.0782	120.9	33.1564	121	35.5802	121	34.0758	121	36.2946	121	34.5449
120.8	4.6243	120.8	4.08459	120.8	8.7715	120.8	7.67066	120.9	15.8034	120.9	14.0938	120.9	25.694	120.9	23.2204	121	33.623	121	30.6483	121	35.0607	121	33.1383	121.1	35.5522	121.1	34.0567	121.1	36.259	121.1	34.5253
120.9	4.628	120.9	4.0833	120.9	8.7735	120.9	7.6681	121	15.7989	121	14.0886	121	25.6824	121	23.2103	121.1	33.601	121.1	30.6325	121.1	35.0372	121.1	33.1201	121.2	35.5284	121.2	34.0376	121.2	36.2348	121.2	34.5057
121	4.6259	121	4.08201	121	8.7713	121	7.66554	121.1	15.7909	121.1	14.0834	121.1	25.6668	121.1	23.2001	121.2	33.5825	121.2	30.6168	121.2	35.0157	121.2	33.102	121.3	35.4982	121.3	34.0185	121.3	36.2072	121.3	34.4862
121.1	4.6196	121.1	4.08072	121.1	8.7611	121.1	7.66298	121.2	15.7841	121.2	14.0782	121.2	25.6519	121.2	23.1899	121.3	33.5613	121.3	30.601	121.3	34.9901	121.3	33.0839	121.4	35.4721	121.4	33.9995	121.4	36.1845	121.4	34.4666
121.2	4.6196	121.2	4.07943	121.2	8.7603	121.2	7.66043	121.3	15.7799	121.3	14.073	121.3	25.6332	121.3	23.1798	121.4	33.5475	121.4	30.5853	121.4	34.9713	121.4	33.0658	121.5	35.4491	121.5	33.9805	121.5	36.1603	121.5	34.4471
121.3	4.6123	121.3	4.07814	121.3	8.7551	121.3	7.65787	121.4	15.7737	121.4	14.0678	121.4	25.6199	121.4	23.1697	121.5	33.531	121.5	30.5695	121.5	34.9519	121.5	33.0478	121.6	35.4294	121.6	33.9615	121.6	36.1348	121.6	34.4276
121.4	4.6124	121.4	4.07685	121.4	8.7467	121.4	7.65532	121.5	15.7716	121.5	14.0626	121.5	25.6101	121.5	23.1595	121.6	33.5118	121.6	30.5538	121.6	34.9268	121.6	33.0297	121.7	35.4093	121.7	33.9425	121.7	36.1089	121.7	34.4081
121.5	4.612	121.5	4.07556	121.5	8.743	121.5	7.65277	121.6	15.7673	121.6	14.0574	121.6	25.5993	121.6	23.1494	121.7	33.495	121.7	30.5381	121.7	34.905	121.7	33.0117	121.8	35.3912	121.8	33.9235	121.8	36.0859	121.8	34.3887
121.6	4.6084	121.6	4.07427	121.6	8.7417	121.6	7.65022	121.7	15.7629	121.7	14.0522	121.7	25.5887	121.7	23.1393	121.8	33.4766	121.8	30.5224	121.8	34.8851	121.8	32.9937	121.9	35.3701	121.9	33.9046	121.9	36.0612	121.9	34.3693
121.7	4.6097	121.7	4.07298	121.7	8.7426	121.7	7.64766	121.8	15.7605	121.8	14.047	121.8	25.5799	121.8	23.1291	121.9	33.4557	121.9	30.5068	121.9	34.8641	121.9	32.9757	122	35.3445	122	33.8857	122	36.0381	122	34.3499
121.8	4.6062	121.8	4.07169	121.8	8.7407	121.8	7.64511	121.9	15.7543	121.9	14.0418	121.9	25.5676	121.9	23.119	122	33.4366	122	30.4911	122	34.8411	122	32.9577	122.1	35.3163	122.1	33.8668	122.1	36.0127	122.1	34.3305
121.9	4.6006	121.9	4.07041	121.9	8.736	121.9	7.64257	122	15.7474	122	14.0366	122	25.5576	122	23.1089	122.1	33.4151	122.1	30.4755	122.1	34.819	122.1	32.9398	122.2	35.2923	122.2	33.8479	122.2	35.9923	122.2	34.3111
122	4.5971	122	4.06912	122	8.7306	122	7.64002	122.1	15.7424	122.1	14.0314	122.1	25.5435	122.1	23.0988	122.2	33.3985	122.2	30.4598	122.2	34.8001	122.2	32.9218	122.3	35.2689	122.3	33.829	122.3	35.9742	122.3	34.2918
122.1	4.5918	122.1	4.06783	122.1	8.7281	122.1	7.63747	122.2	15.7398	122.2	14.0262	122.2	25.5302	122.2	23.0887	122.3	33.3802	122.3	30.4442	122.3	34.7833	122.3	32.9039	122.4	35.2456	122.4	33.8102	122.4	35.9509	122.4	34.2724
122.2	4.594	122.2	4.06655	122.2	8.727	122.2	7.63492	122.3	15.7363	122.3	14.021	122.3	25.5195	122.3	23.0786	122.4	33.3578	122.4	30.4286	122.4	34.7603	122.4	32.886	122.5	35.2246	122.5	33.7914	122.5	35.9236	122.5	34.2531
122.3	4.5967	122.3	4.06526	122.3	8.7277	122.3	7.63238	122.4	15.7292	122.4	14.0159	122.4	25.5124	122.4	23.0686	122.5	33.3381	122.5	30.413	122.5	34.7375	122.5	32.8681	122.6	35.201	122.6	33.7726	122.6	35.8972	122.6	34.2338
122.4	4.5932	122.4	4.06398	122.4	8.7221	122.4	7.62983	122.5	15.7244	122.5	14.0107	122.5	25.5006	122.5	23.0585	122.6	33.3182	122.6	30.3974	122.6	34.7153	122.6	32.8503	122.7	35.1733	122.7	33.7538	122.7	35.8712	122.7	34.2146
122.5	4.5955	122.5	4.06269	122.5	8.7175	122.5	7.62729	122.6	15.7163	122.6	14.0055	122.6	25.4921	122.6	23.0484	122.7	33.297	122.7	30.3819	122.7	34.6912	122.7	32.8324	122.8	35.14	122.8	33.735	122.8	35.8453	122.8	34.1953
122.6	4.5903	122.6	4.06141	122.6	8.713	122.6	7.62475	122.7	15.7085	122.7	14.0003	122.7	25.4805	122.7	23.0384	122.8	33.2802	122.8	30.3663	122.8	34.6662	122.8	32.8146	122.9	35.1136	122.9	33.7163	122.9	35.8203	122.9	34.1761
122.7	4.5869	122.7	4.06013	122.7	8.7096	122.7	7.62221	122.8	15.6987	122.8	13.9952	122.8	25.4692	122.8	23.0283	122.9	33.267	122.9	30.3508	122.9	34.6467	122.9	32.7968	123	35.0907	123	33.6976	123	35.7958	123	34.1569
122.8	4.5805	122.8	4.05884	122.8	8.7016	122.8	7.61967	122.9	15.6947	122.9	13.99	122.9	25.4626	122.9	23.0183	123	33.2505	123	30.3353	123	34.6325	123	32.779	123.1	35.0639	123.1	33.6789	123.1	35.7647	123.1	34.1377
122.9	4.5789	122.9	4.05756	122.9	8.6998	122.9	7.61713	123	15.6922	123	13.9848	123	25.4539	123	23.0082	123.1	33.2314	123.1	30.3198	123.1	34.6151	123.1	32.7612	123.2	35.0407	123.2	33.6602	123.2	35.7416	123.2	34.1185
123	4.5805	123	4.05628	123	8.7004	123	7.61459	123.1	15.6875	123.1	13.9796	123.1	25.4436	123.1	22.9982	123.2	33.2131	123.2	30.3043	123.2	34.5937	123.2	32.7434	123.3	35.0241	123.3	33.6415	123.3	35.7171	123.3	34.0994
123.1	4.5833	123.1	4.055	123.1	8.6974	123.1	7.61205	123.2	15.6833	123.2	13.9745	123.2	25.4343	123.2	22.9882	123.3	33.2005	123.3	30.2888	123.3	34.5719	123.3	32.7257	123.4	35.0077	123.4	33.6229	123.4	35.6952	123.4	34.0803
123.2	4.5836	123.2	4.05372	123.2	8.6954	123.2	7.60952	123.3	15.6804	123.3	13.9693	123.3	25.4264	123.3	22.9781	123.4	33.1875	123.4	30.2733	123.4	34.553	123.4	32.708	123.5	34.9802	123.5	33.6042	123.5	35.6704	123.5	34.0612
123.3	4.5852	123.3	4.05243	123.3	8.6951	123.3	7.60698	123.4	15.6775	123.4	13.9642	123.4	25.4212	123.4	22.9681	123.5	33.168	123.5	30.2579	123.5	34.5275	123.5	32.6903	123.6	34.9518	123.6	33.5856	123.6	35.6438	123.6	34.0421
123.4	4.5882	123.4	4.05115	123.4	8.693	123.4	7.60445	123.5	15.6679	123.5	13.959	123.5	25.4088	123.5	22.9581	123.6	33.1558	123.6	30.2424	123.6	34.5073	123.6	32.6726	123.7	34.9261	123.7	33.5671	123.7	35.6238	123.7	34.023
123.5	4.5838	123.5	4.04987	123.5	8.6876	123.5	7.60191	123.6	15.657	123.6	13.9539	123.6	25.3999	123.6	22.9481	123.7	33.1382	123.7	30.227	123.7	34.4866	123.7	32.6549	123.8	34.9046	123.8	33.5485	123.8	35.5981	123.8	34.004
123.6	4.5822	123.6	4.04859	123.6	8.6842	123.6	7.59938	123.7	15.6495	123.7	13.9487	123.7	25.3879	123.7	22.9381	123.8	33.1213	123.8	30.2116	123.8	34.4598	123.8	32.6372	123.9	34.8839	123.9	33.5299	123.9	35.5767	123.9	33.985
123.7	4.5767	123.7	4.04731	123.7	8.6801	123.7	7.59685	123.8	15.6411	123.8	13.9436	123.8	25.3765	123.8	22.9281	123.9	33.106	123.9	30.1962	123.9	34.4375	123.9	32.6196	124	34.8629	124	33.5114	124	35.5573	124	33.966
123.8	4.572	123.8	4.04604	123.8	8.6751	123.8	7.59432	123.9	15.6363	123.9	13.9384	123.9	25.3701	123.9	22.9182	124	33.0897	124	30.1808	124	34.4173	124	32.602	124.1	34.8405	124.1	33.4929	124.1	35.5383	124.1	33.947
123.9	4.5683	123.9	4.04476	123.9	8.6734	123.9	7.59179	124	15.6331	124	13.9333	124	25.361	124	22.9082	124.1	33.0788	124.1	30.1654	124.1	34.3993	124.1	32.5844	124.2	34.821	124.2	33.4744	124.2	35.5141	124.2	33.928
124	4.5675	124	4.04348	124	8.6756	124	7.58926	124.1	15.6276	124.1	13.9281	124.1	25.3514	124.1	22.8982	124.2	33.0616	124.2	30.1501	124.2	34.3772	124.2	32.5668	124.3	34.7956	124.3	33.4559	124.3	35.4885	124.3	33.9091
124.1	4.5702	124.1	4.0422	124.1	8.6775	124.1	7.58673	124.2	15.6204	124.2	13.923	124.2	25.3392	124.2	22.8882	124.3	33.0393	124.3	30.1347	124.3	34.3549	124.3	32.5492	124.4	34.77	124.4	33.4375	124.4	35.4632	124.4	33.8902
124.2	4.5687	124.2	4.04092	124.2	8.6773	124.2	7.5842	124.3	15.6151	124.3	13.9179	124.3	25.3263	124.3	22.8783	124.4	33.0197	124.4	30.1194	124.4	34.3332	124.4	32.5317	124.5	34.7441	124.5	33.419	124.5	35.438	124.5	33.8713
124.3	4.5649	124.3	4.03965	124.3	8.6686	124.3	7.58167	124.4	15.6131	124.4	13.9127	124.4	25.3175	124.4	22.8683	124.5	32.9996	124.5	30.1041	124.5	34.3135	124.5	32.5141	124.6	34.7192	124.6	33.4006	124.6	35.4172	124.6	33.8524
124.4	4.5655	124.4	4.03837	124.4	8.6626	124.4	7.57915	124.5	15.6086	124.5	13.9076	124.5	25.3047	124.5	22.8584	124.6	32.9814	124.6	30.0888	124.6	34.2914	124.6	32.4966	124.7	34.6946	124.7	33.3822	124.7	35.3957	124.7	33.8335
124.5	4.5627	124.5	4.0371	124.5	8.6602	124.5	7.57662	124.6	15.6034	124.6	13.9025	124.6	25.2913	124.6	22.8484	124.7	32.9654	124.7	30.0735	124.7	34.2749	124.7	32.4791	124.8	34.6634	124.8	33.3638	124.8	35.3701	124.8	33.8147
124.6	4.5582	124.6	4.03582	124.6	8.6532	124.6	7.5741	124.7	15.6001	124.7	13.8973	124.7	25.2782	124.7	22.8385	124.8	32.9467	124.8	30.0582	124.8	34.2521	124.8	32.4616	124.9	34.6344	124.9	33.3455	124.9	35.3474	124.9	33.7958
124.7	4.5581	124.7	4.03454	124.7	8.6495	124.7	7.57158	124.8	15.5929	124.8	13.8922	124.8	25.2639	124.8	22.8286	124.9	32.9262	124.9	30.0429	124.9	34.2301	124.9	32.4442	125	34.611	125	33.3271	125	35.3258	125	33.777
124.8	4.5564	124.8	4.03327	124.8	8.6413	124.8	7.56906	124.9	15.5865	124.9	13.8871	124.9	25.2514	124.9	22.8187	125	32.9126	125	30.0277	125	34.2139	125	32.4267	125.1	34.5865	125.1	33.3088	125.1	35.2998	125.1	33.7582
124.9	4.5565	124.9	4.032	124.9	8.6344	124.9	7.56654	125	15.5885	125	13.882	125	25.2409	125	22.8088	125.1	32.8987	125.1	30.0124	125.1	34.1898	125.1	32.4093	125.2	34.561	125.2	33.2905	125.2	35.2728	125.2	33.7395
125	4.5568	125	4.03072	125	8.6317	125	7.56402	125.1	15.584	125.1	13.8769	125.1	25.231	125.1	22.7988	125.2	32.8767	125.2	29.9972	125.2	34.1683	125.2	32.3919	125.3	34.5439	125.3	33.2722	125.3	35.248	125.3	33.7207
125.1	4.5605	125.1	4.02945	125.1	8.63	125.1	7.5615	125.2	15.5792	125.2	13.8717	125.2	25.2153	125.2	22.7889	125.3	32.8588	125.3	29.982	125.3	34.1487	125.3	32.3745	125.4	34.5188	125.4	33.2539	125.4	35.2208	125.4	33.702
125.2	4.5617	125.2	4.02818	125.2	8.6204	125.2	7.55898	125.3	15.5728	125.3	13.8666	125.3	25.2017	125.3	22.7791	125.4	32.837	125.4	29.9668	125.4	34.1311	125.4	32.3571	125.5	34.4981	125.5	33.2357	125.5	35.1976	125.5	33.6833
125.3	4.563	125.3	4.0269	125.3	8.6211	125.3	7.55646	125.4	15.5684	125.4	13.8615	125.4	25.194	125.4	22.7692	125.5	32.8218	125.5	29.9516	125.5	34.1125	125.5	32.3397	125.6	34.4736	125.6	33.2174	125.6	35.1715	125.6	33.6646
125.4	4.5659	125.4	4.02563	125.4	8.6181	125.4	7.55395	125.5	15.5676	125.5	13.8564	125.5	25.1858	125.5	22.7593	125.6	32.8013	125.6	29.9364	125.6	34.0879	125.6	32.3224	125.7	34.4521	125.7	33.1992	125.7	35.1467	125.7	33.6459
125.5	4.5678	125.5	4.02436	125.5	8.618	125.5	7.55143	125.6	15.562	125.6	13.8513	125.6	25.1765	125.6	22.7494	125.7	32.781	125.7	29.9213	125.7	34.0665	125.7	32.305	125.8	34.4292	125.8	33.181	125.8	35.1241	125.8	33.6273
125.6	4.5642	125.6	4.02309	125.6	8.615	125.6	7.54892	125.7	15.5614	125.7	13.8462	125.7	25.1683	125.7	22.7395	125.8	32.7633	125.8	29.9061	125.8	34.0434	125.8	32.2877	125.9	34.4071	125.9	33.1629	125.9	35.0999	125.9	33.6087
125.7	4.5645	125.7	4.02182	125.7	8.6144	125.7	7.54641	125.8	15.5561	125.8	13.8411	125.8	25.1537	125.8	22.7297	125.9	32.7439	125.9	29.891	125.9	34.0199	125.9	32.2704	126	34.3837	126	33.1447	126	35.0774	126	33.59
125.8	4.5572	125.8	4.02055	125.8	8.6109	125.8	7.54389	125.9	15.5512	125.9	13.836	125.9	25.1444	125.9	22.7198	126	32.7285	126	29.8759	126	34.0019	126	32.2531	126.1	34.3583	126.1	33.1266	126.1	35.0499	126.1	33.5714
125.9	4.553	125.9	4.01928	125.9	8.6078	125.9	7.54138	126	15.5489	126	13.8309	126	25.1335	126	22.71	126.1	32.709	126.1	29.8608	126.1	33.9815	126.1	32.2359	126.2	34.3331	126.2	33.1084	126.2	35.0188	126.2	33.5529
126	4.5523	126	4.01801	126	8.6084	126	7.53887	126.1	15.537	126.1	13.8258	126.1	25.1234	126.1	22.7001	126.2	32.6899	126.2	29.8457	126.2	33.9619	126.2	32.2186	126.3	34.3095	126.3	33.0903	126.3	34.9914	126.3	33.5343
126.1	4.5502	126.1	4.01674	126.1	8.6055	126.1	7.53636	126.2	15.5278	126.2	13.8207	126.2	25.1109	126.2	22.6903	126.3	32.6724	126.3	29.8306	126.3	33.9423	126.3	32.2014	126.4	34.2872	126.4	33.0722	126.4	34.9651	126.4	33.5158
126.2	4.5447	126.2	4.01547	126.2	8.6027	126.2	7.53385	126.3	15.5245	126.3	13.8156	126.3	25.0989	126.3	22.6804	126.4	32.653	126.4	29.8155	126.4	33.924	126.4	32.1842	126.5	34.2624	126.5	33.0542	126.5	34.938	126.5	33.4973
126.3	4.5398	126.3	4.0142	126.3	8.5992	126.3	7.53135	126.4	15.5226	126.4	13.8105	126.4	25.0888	126.4	22.6706	126.5	32.6352	126.5	29.8005	126.5	33.9019	126.5	32.167	126.6	34.2373	126.6	33.0361	126.6	34.9094	126.6	33.4788
126.4	4.5406	126.4	4.01293	126.4	8.5939	126.4	7.52884	126.5	15.5189	126.5	13.8054	126.5	25.0805	126.5	22.6608	126.6	32.6132	126.6	29.7854	126.6	33.88	126.6	32.1498	126.7	34.2117	126.7	33.0181	126.7	34.8862	126.7	33.4603
126.5	4.5392	126.5	4.01167	126.5	8.592	126.5	7.52633	126.6	15.5125	126.6	13.8004	126.6	25.0656	126.6	22.651	126.7	32.5914	126.7	29.7704	126.7	33.8581	126.7	32.1326	126.8	34.1881	126.8	33.0001	126.8	34.8643	126.8	33.4418
126.6	4.5343	126.6	4.0104	126.6	8.5854	126.6	7.52383	126.7	15.5045	126.7	13.7953	126.7	25.0511	126.7	22.6412	126.8	32.5713	126.8	29.7554	126.8	33.8376	126.8	32.1155	126.9	34.1658	126.9	32.9821	126.9	34.842	126.9	33.4234
126.7	4.5276	126.7	4.00913	126.7	8.5784	126.7	7.52133	126.8	15.5017	126.8	13.7902	126.8	25.0374	126.8	22.6314	126.9	32.5536	126.9	29.7404	126.9	33.8178	126.9	32.0983	127	34.1405	127	32.9641	127	34.8146	127	33.405
126.8	4.5237	126.8	4.00787	126.8	8.5707	126.8	7.51882	126.9	15.4953	126.9	13.7851	126.9	25.03	126.9	22.6216	127	32.5399	127	29.7254	127	33.7995	127	32.0812	127.1	34.1207	127.1	32.9461	127.1	34.7906	127.1	33.3866
126.9	4.5249	126.9	4.0066	126.9	8.5707	126.9	7.51632	127	15.4926	127	13.7801	127	25.0209	127	22.6118	127.1	32.5226	127.1	29.7104	127.1	33.7741	127.1	32.0641	127.2	34.1028	127.2	32.9282	127.2	34.7736	127.2	33.3682
127	4.5234	127	4.00534	127	8.5646	127	7.51382	127.1	15.4883	127.1	13.775	127.1	25.0099	127.1	22.602	127.2	32.5097	127.2	29.6954	127.2	33.7536	127.2	32.047	127.3	34.0871	127.3	32.9103	127.3	34.75	127.3	33.3498
127.1	4.5216	127.1	4.00407	127.1	8.5616	127.1	7.51132	127.2	15.4916	127.2	13.7699	127.2	25.0066	127.2	22.5922	127.3	32.4964	127.3	29.6805	127.3	33.7352	127.3	32.03	127.4	34.066	127.4	32.8924	127.4	34.7245	127.4	33.3315
127.2	4.5259	127.2	4.00281	127.2	8.5637	127.2	7.50882	127.3	15.4838	127.3	13.7649	127.3	25.0002	127.3	22.5825	127.4	32.4803	127.4	29.6655	127.4	33.7149	127.4	32.0129	127.5	34.0428	127.5	32.8745	127.5	34.7003	127.5	33.3131
127.3	4.5296	127.3	4.00154	127.3	8.5622	127.3	7.50632	127.4	15.4812	127.4	13.7598	127.4	24.9897	127.4	22.5727	127.5	32.4573	127.5	29.6506	127.5	33.6931	127.5	31.9959	127.6	34.0153	127.6	32.8566	127.6	34.6781	127.6	33.2948
127.4	4.5308	127.4	4.00028	127.4	8.558	127.4	7.50382	127.5	15.4753	127.5	13.7547	127.5	24.9803	127.5	22.5629	127.6	32.4381	127.6	29.6357	127.6	33.6723	127.6	31.9789	127.7	33.9906	127.7	32.8388	127.7	34.6509	127.7	33.2765
127.5	4.529	127.5	3.99902	127.5	8.5564	127.5	7.50133	127.6	15.4738	127.6	13.7497	127.6	24.9724	127.6	22.5532	127.7	32.4226	127.7	29.6208	127.7	33.6516	127.7	31.9619	127.8	33.9697	127.8	32.8209	127.8	34.6302	127.8	33.2582
127.6	4.5303	127.6	3.99775	127.6	8.5564	127.6	7.49883	127.7	15.4716	127.7	13.7446	127.7	24.9631	127.7	22.5434	127.8	32.406	127.8	29.6059	127.8	33.6294	127.8	31.9449	127.9	33.9479	127.9	32.8031	127.9	34.6098	127.9	33.24
127.7	4.5315	127.7	3.99649	127.7	8.5552	127.7	7.49634	127.8	15.4688	127.8	13.7396	127.8	24.9542	127.8	22.5337	127.9	32.3892	127.9	29.591	127.9	33.6094	127.9	31.9279	128	33.9323	128	32.7853	128	34.5891	128	33.2218
127.8	4.529	127.8	3.99523	127.8	8.5504	127.8	7.49384	127.9	15.4658	127.9	13.7345	127.9	24.9408	127.9	22.524	128	32.3748	128	29.5761	128	33.5925	128	31.9109	128.1	33.909	128.1	32.7675	128.1	34.5647	128.1	33.2035
127.9	4.5282	127.9	3.99397	127.9	8.5462	127.9	7.49135	128	15.4681	128	13.7294	128	24.928	128	22.5142	128.1	32.3538	128.1	29.5613	128.1	33.5696	128.1	31.894	128.2	33.8909	128.2	32.7497	128.2	34.546	128.2	33.1853
128	4.5325	128	3.99271	128	8.5499	128	7.48886	128.1	15.4606	128.1	13.7244	128.1	24.9132	128.1	22.5045	128.2	32.3426	128.2	29.5464	128.2	33.5519	128.2	31.8771	128.3	33.8623	128.3	32.732	128.3	34.5185	128.3	33.1672
128.1	4.5292	128.1	3.99145	128.1	8.5486	128.1	7.48637	128.2	15.4591	128.2	13.7194	128.2	24.9082	128.2	22.4948	128.3	32.3217	128.3	29.5316	128.3	33.528	128.3	31.8602	128.4	33.8408	128.4	32.7143	128.4	34.4952	128.4	33.149
128.2	4.533	128.2	3.99019	128.2	8.5513	128.2	7.48388	128.3	15.4489	128.3	13.7143	128.3	24.8957	128.3	22.4851	128.4	32.3033	128.4	29.5168	128.4	33.503	128.4	31.8433	128.5	33.8187	128.5	32.6966	128.5	34.4712	128.5	33.1308
128.3	4.5304	128.3	3.98893	128.3	8.5501	128.3	7.48139	128.4	15.4421	128.4	13.7093	128.4	24.884	128.4	22.4754	128.5	32.2878	128.5	29.502	128.5	33.4799	128.5	31.8264	128.6	33.8031	128.6	32.6789	128.6	34.45	128.6	33.1127
128.4	4.5286	128.4	3.98767	128.4	8.5486	128.4	7.4789	128.5	15.4399	128.5	13.7042	128.5	24.8711	128.5	22.4657	128.6	32.274	128.6	29.4872	128.6	33.4609	128.6	31.8095	128.7	33.781	128.7	32.6612	128.7	34.4319	128.7	33.0946
128.5	4.5303	128.5	3.98641	128.5	8.5495	128.5	7.47641	128.6	15.4379	128.6	13.6992	128.6	24.8653	128.6	22.456	128.7	32.2577	128.7	29.4724	128.7	33.4432	128.7	31.7927	128.8	33.7589	128.8	32.6435	128.8	34.4128	128.8	33.0765
128.6	4.5333	128.6	3.98515	128.6	8.554	128.6	7.47393	128.7	15.436	128.7	13.6942	128.7	24.8562	128.7	22.4463	128.8	32.2382	128.8	29.4576	128.8	33.4265	128.8	31.7759	128.9	33.7364	128.9	32.6259	128.9	34.3897	128.9	33.0584
128.7	4.537	128.7	3.98389	128.7	8.5546	128.7	7.47144	128.8	15.4334	128.8	13.6891	128.8	24.8462	128.8	22.4366	128.9	32.2184	128.9	29.4429	128.9	33.4042	128.9	31.7591	129	33.7104	129	32.6082	129	34.3659	129	33.0404
128.8	4.539	128.8	3.98263	128.8	8.5514	128.8	7.46896	128.9	15.4276	128.9	13.6841	128.9	24.8362	128.9	22.4269	129	32.1948	129	29.4281	129	33.3796	129	31.7423	129.1	33.689	129.1	32.5906	129.1	34.3418	129.1	33.0224
128.9	4.5391	128.9	3.98138	128.9	8.5495	128.9	7.46647	129	15.4189	129	13.6791	129	24.8262	129	22.4173	129.1	32.1776	129.1	29.4134	129.1	33.3575	129.1	31.7255	129.2	33.6728	129.2	32.573	129.2	34.3265	129.2	33.0043
129	4.5386	129	3.98012	129	8.5452	129	7.46399	129.1	15.409	129.1	13.674	129.1	24.8167	129.1	22.4076	129.2	32.1619	129.2	29.3987	129.2	33.3349	129.2	31.7087	129.3	33.6529	129.3	32.5555	129.3	34.3023	129.3	32.9863
129.1	4.5368	129.1	3.97886	129.1	8.543	129.1	7.46151	129.2	15.4041	129.2	13.669	129.2	24.8104	129.2	22.398	129.3	32.1438	129.3	29.384	129.3	33.313	129.3	31.692	129.4	33.63	129.4	32.5379	129.4	34.2843	129.4	32.9684
129.2	4.5331	129.2	3.97761	129.2	8.5406	129.2	7.45903	129.3	15.3988	129.3	13.664	129.3	24.8017	129.3	22.3883	129.4	32.1224	129.4	29.3693	129.4	33.2929	129.4	31.6752	129.5	33.6037	129.5	32.5204	129.5	34.257	129.5	32.9504
129.3	4.5306	129.3	3.97635	129.3	8.5381	129.3	7.45655	129.4	15.3962	129.4	13.659	129.4	24.7918	129.4	22.3787	129.5	32.0989	129.5	29.3546	129.5	33.2646	129.5	31.6585	129.6	33.5791	129.6	32.5028	129.6	34.2265	129.6	32.9324
129.4	4.5284	129.4	3.9751	129.4	8.5365	129.4	7.45407	129.5	15.3904	129.5	13.654	129.5	24.7738	129.5	22.369	129.6	32.0811	129.6	29.3399	129.6	33.2417	129.6	31.6418	129.7	33.5588	129.7	32.4853	129.7	34.2032	129.7	32.9145
129.5	4.5187	129.5	3.97384	129.5	8.5275	129.5	7.45159	129.6	15.3869	129.6	13.6489	129.6	24.7639	129.6	22.3594	129.7	32.0612	129.7	29.3253	129.7	33.2215	129.7	31.6251	129.8	33.5398	129.8	32.4678	129.8	34.1778	129.8	32.8966
129.6	4.5189	129.6	3.97259	129.6	8.5226	129.6	7.44912	129.7	15.3831	129.7	13.6439	129.7	24.7549	129.7	22.3498	129.8	32.0451	129.8	29.3107	129.8	33.2009	129.8	31.6084	129.9	33.5145	129.9	32.4504	129.9	34.1511	129.9	32.8787
129.7	4.5157	129.7	3.97133	129.7	8.5202	129.7	7.44664	129.8	15.379	129.8	13.6389	129.8	24.7458	129.8	22.3402	129.9	32.0244	129.9	29.296	129.9	33.1848	129.9	31.5918	130	33.4919	130	32.4329	130	34.1279	130	32.8608
129.8	4.5184	129.8	3.97008	129.8	8.5201	129.8	7.44416	129.9	15.376	129.9	13.6339	129.9	24.7383	129.9	22.3305	130	32.0024	130	29.2814	130	33.165	130	31.5751	130.1	33.4702	130.1	32.4155	130.1	34.1003	130.1	32.843
129.9	4.5207	129.9	3.96883	129.9	8.5167	129.9	7.44169	130	15.3713	130	13.6289	130	24.7234	130	22.3209	130.1	31.9814	130.1	29.2668	130.1	33.1383	130.1	31.5585	130.2	33.4451	130.2	32.3981	130.2	34.074	130.2	32.8251
130	4.5164	130	3.96757	130	8.5141	130	7.43922	130.1	15.3629	130.1	13.6239	130.1	24.7087	130.1	22.3113	130.2	31.9593	130.2	29.2522	130.2	33.1108	130.2	31.5419	130.3	33.426	130.3	32.3806	130.3	34.0532	130.3	32.8073
130.1	4.5119	130.1	3.96632	130.1	8.504	130.1	7.43674	130.2	15.356	130.2	13.6189	130.2	24.6936	130.2	22.3017	130.3	31.9419	130.3	29.2376	130.3	33.0922	130.3	31.5253	130.4	33.4113	130.4	32.3633	130.4	34.0315	130.4	32.7895
130.2	4.5025	130.2	3.96507	130.2	8.4983	130.2	7.43427	130.3	15.3506	130.3	13.6139	130.3	24.6806	130.3	22.2921	130.4	31.9285	130.4	29.223	130.4	33.0719	130.4	31.5087	130.5	33.3935	130.5	32.3459	130.5	34.0082	130.5	32.7717
130.3	4.4995	130.3	3.96382	130.3	8.4982	130.3	7.4318	130.4	15.3496	130.4	13.6089	130.4	24.6715	130.4	22.2826	130.5	31.9141	130.5	29.2085	130.5	33.0525	130.5	31.4922	130.6	33.3669	130.6	32.3285	130.6	33.9829	130.6	32.7539
130.4	4.5013	130.4	3.96257	130.4	8.501	130.4	7.42933	130.5	15.3461	130.5	13.6039	130.5	24.6618	130.5	22.273	130.6	31.8925	130.6	29.1939	130.6	33.0306	130.6	31.4756	130.7	33.3449	130.7	32.3112	130.7	33.9556	130.7	32.7362
130.5	4.501	130.5	3.96132	130.5	8.4995	130.5	7.42686	130.6	15.3392	130.6	13.5989	130.6	24.6506	130.6	22.2634	130.7	31.876	130.7	29.1794	130.7	33.0077	130.7	31.4591	130.8	33.3146	130.8	32.2939	130.8	33.9306	130.8	32.7185
130.6	4.4975	130.6	3.96007	130.6	8.4914	130.6	7.4244	130.7	15.3359	130.7	13.5939	130.7	24.6427	130.7	22.2538	130.8	31.8545	130.8	29.1649	130.8	32.9803	130.8	31.4426	130.9	33.2901	130.9	32.2766	130.9	33.9052	130.9	32.7007
130.7	4.4969	130.7	3.95882	130.7	8.491	130.7	7.42193	130.8	15.3293	130.8	13.589	130.8	24.632	130.8	22.2443	130.9	31.8316	130.9	29.1504	130.9	32.9556	130.9	31.4261	131	33.2695	131	32.2593	131	33.8774	131	32.683
130.8	4.494	130.8	3.95757	130.8	8.486	130.8	7.41946	130.9	15.3203	130.9	13.584	130.9	24.618	130.9	22.2347	131	31.8121	131	29.1359	131	32.9342	131	31.4096	131.1	33.2496	131.1	32.242	131.1	33.8519	131.1	32.6654
130.9	4.4924	130.9	3.95632	130.9	8.4826	130.9	7.417	131	15.3107	131	13.579	131	24.6069	131	22.2252	131.1	31.7923	131.1	29.1214	131.1	32.9094	131.1	31.3931	131.2	33.2257	131.2	32.2248	131.2	33.8266	131.2	32.6477
131	4.4928	131	3.95507	131	8.4805	131	7.41453	131.1	15.3012	131.1	13.574	131.1	24.5933	131.1	22.2156	131.2	31.7671	131.2	29.1069	131.2	32.8882	131.2	31.3766	131.3	33.2034	131.3	32.2075	131.3	33.8036	131.3	32.63
131.1	4.4954	131.1	3.95382	131.1	8.4769	131.1	7.41207	131.2	15.2902	131.2	13.569	131.2	24.5773	131.2	22.2061	131.3	31.7514	131.3	29.0925	131.3	32.8679	131.3	31.3602	131.4	33.1797	131.4	32.1903	131.4	33.7812	131.4	32.6124
131.2	4.4908	131.2	3.95258	131.2	8.468	131.2	7.40961	131.3	15.2803	131.3	13.5641	131.3	24.5674	131.3	22.1966	131.4	31.7355	131.4	29.078	131.4	32.8446	131.4	31.3438	131.5	33.1592	131.5	32.1731	131.5	33.7605	131.5	32.5948
131.3	4.4871	131.3	3.95133	131.3	8.4671	131.3	7.40715	131.4	15.27	131.4	13.5591	131.4	24.5576	131.4	22.187	131.5	31.7194	131.5	29.0636	131.5	32.8235	131.5	31.3274	131.6	33.1383	131.6	32.1559	131.6	33.7401	131.6	32.5772
131.4	4.485	131.4	3.95008	131.4	8.4628	131.4	7.40469	131.5	15.2629	131.5	13.5541	131.5	24.5445	131.5	22.1775	131.6	31.703	131.6	29.0491	131.6	32.8034	131.6	31.311	131.7	33.116	131.7	32.1387	131.7	33.7177	131.7	32.5596
131.5	4.4808	131.5	3.94884	131.5	8.4597	131.5	7.40223	131.6	15.2559	131.6	13.5491	131.6	24.5388	131.6	22.168	131.7	31.6851	131.7	29.0347	131.7	32.7828	131.7	31.2946	131.8	33.0928	131.8	32.1216	131.8	33.6927	131.8	32.5421
131.6	4.4836	131.6	3.94759	131.6	8.4558	131.6	7.39977	131.7	15.2467	131.7	13.5442	131.7	24.5278	131.7	22.1585	131.8	31.665	131.8	29.0203	131.8	32.7589	131.8	31.2782	131.9	33.0749	131.9	32.1044	131.9	33.6693	131.9	32.5245
131.7	4.4843	131.7	3.94634	131.7	8.4535	131.7	7.39731	131.8	15.2374	131.8	13.5392	131.8	24.5144	131.8	22.149	131.9	31.6487	131.9	29.0059	131.9	32.7368	131.9	31.2619	132	33.0502	132	32.0873	132	33.6506	132	32.507
131.8	4.4771	131.8	3.9451	131.8	8.4481	131.8	7.39485	131.9	15.2336	131.9	13.5342	131.9	24.5065	131.9	22.1395	132	31.6315	132	28.9916	132	32.7179	132	31.2455	132.1	33.0289	132.1	32.0702	132.1	33.6292	132.1	32.4895
131.9	4.4808	131.9	3.94385	131.9	8.4498	131.9	7.3924	132	15.2251	132	13.5293	132	24.4953	132	22.13	132.1	31.6168	132.1	28.9772	132.1	32.6914	132.1	31.2292	132.2	33.0081	132.2	32.0531	132.2	33.6116	132.2	32.472
132	4.4846	132	3.94261	132	8.4489	132	7.38994	132.1	15.2199	132.1	13.5243	132.1	24.4843	132.1	22.1205	132.2	31.5977	132.2	28.9628	132.2	32.6697	132.2	31.2129	132.3	32.9878	132.3	32.036	132.3	33.5881	132.3	32.4545
132.1	4.4863	132.1	3.94137	132.1	8.4477	132.1	7.38749	132.2	15.2202	132.2	13.5194	132.2	24.4723	132.2	22.1111	132.3	31.5811	132.3	28.9485	132.3	32.649	132.3	31.1966	132.4	32.9671	132.4	32.019	132.4	33.568	132.4	32.437
132.2	4.4863	132.2	3.94012	132.2	8.447	132.2	7.38503	132.3	15.2152	132.3	13.5144	132.3	24.4673	132.3	22.1016	132.4	31.5622	132.4	28.9342	132.4	32.6279	132.4	31.1803	132.5	32.9426	132.5	32.0019	132.5	33.546	132.5	32.4196
132.3	4.4865	132.3	3.93888	132.3	8.4471	132.3	7.38258	132.4	15.2144	132.4	13.5095	132.4	24.4648	132.4	22.0921	132.5	31.5486	132.5	28.9198	132.5	32.6092	132.5	31.1641	132.6	32.916	132.6	31.9849	132.6	33.5235	132.6	32.4022
132.4	4.4886	132.4	3.93764	132.4	8.4473	132.4	7.38013	132.5	15.2103	132.5	13.5045	132.5	24.4596	132.5	22.0827	132.6	31.5325	132.6	28.9055	132.6	32.5893	132.6	31.1478	132.7	32.8958	132.7	31.9679	132.7	33.5042	132.7	32.3848
132.5	4.4876	132.5	3.93639	132.5	8.4474	132.5	7.37768	132.6	15.2037	132.6	13.4996	132.6	24.4503	132.6	22.0732	132.7	31.5181	132.7	28.8912	132.7	32.5667	132.7	31.1316	132.8	32.882	132.8	31.9509	132.8	33.4834	132.8	32.3674
132.6	4.488	132.6	3.93515	132.6	8.4463	132.6	7.37523	132.7	15.1963	132.7	13.4946	132.7	24.4402	132.7	22.0637	132.8	31.5052	132.8	28.877	132.8	32.5479	132.8	31.1154	132.9	32.8643	132.9	31.9339	132.9	33.4626	132.9	32.35
132.7	4.4906	132.7	3.93391	132.7	8.4435	132.7	7.37278	132.8	15.1887	132.8	13.4897	132.8	24.4336	132.8	22.0543	132.9	31.4908	132.9	28.8627	132.9	32.5304	132.9	31.0992	133	32.8389	133	31.917	133	33.4347	133	32.3326
132.8	4.4932	132.8	3.93267	132.8	8.4451	132.8	7.37033	132.9	15.1866	132.9	13.4847	132.9	24.426	132.9	22.0449	133	31.4751	133	28.8484	133	32.5097	133	31.083	133.1	32.8147	133.1	31.9	133.1	33.4123	133.1	32.3153
132.9	4.4962	132.9	3.93143	132.9	8.4474	132.9	7.36788	133	15.1799	133	13.4798	133	24.4112	133	22.0354	133.1	31.4519	133.1	28.8342	133.1	32.4824	133.1	31.0668	133.2	32.7907	133.2	31.8831	133.2	33.3921	133.2	32.298
133	4.4969	133	3.93019	133	8.4437	133	7.36544	133.1	15.1698	133.1	13.4749	133.1	24.3992	133.1	22.026	133.2	31.4375	133.2	28.8199	133.2	32.4642	133.2	31.0506	133.3	32.772	133.3	31.8662	133.3	33.3648	133.3	32.2807
133.1	4.4934	133.1	3.92895	133.1	8.4403	133.1	7.36299	133.2	15.1625	133.2	13.4699	133.2	24.3906	133.2	22.0166	133.3	31.4211	133.3	28.8057	133.3	32.4451	133.3	31.0345	133.4	32.7511	133.4	31.8493	133.4	33.3411	133.4	32.2634
133.2	4.4981	133.2	3.92771	133.2	8.4418	133.2	7.36055	133.3	15.1572	133.3	13.465	133.3	24.3791	133.3	22.0072	133.4	31.4017	133.4	28.7915	133.4	32.4216	133.4	31.0184	133.5	32.7316	133.5	31.8324	133.5	33.3233	133.5	32.2461
133.3	4.5009	133.3	3.92647	133.3	8.4426	133.3	7.35811	133.4	15.1489	133.4	13.4601	133.4	24.3683	133.4	21.9978	133.5	31.3845	133.5	28.7773	133.5	32.3997	133.5	31.0023	133.6	32.7064	133.6	31.8155	133.6	33.3009	133.6	32.2288
133.4	4.4965	133.4	3.92523	133.4	8.4397	133.4	7.35566	133.5	15.148	133.5	13.4551	133.5	24.3632	133.5	21.9884	133.6	31.3713	133.6	28.7631	133.6	32.3775	133.6	30.9862	133.7	32.683	133.7	31.7987	133.7	33.276	133.7	32.2116
133.5	4.4958	133.5	3.92399	133.5	8.4422	133.5	7.35322	133.6	15.1421	133.6	13.4502	133.6	24.3538	133.6	21.979	133.7	31.3547	133.7	28.7489	133.7	32.3539	133.7	30.9701	133.8	32.6586	133.8	31.7818	133.8	33.2556	133.8	32.1944
133.6	4.4948	133.6	3.92276	133.6	8.4423	133.6	7.35078	133.7	15.1373	133.7	13.4453	133.7	24.3399	133.7	21.9696	133.8	31.3361	133.8	28.7347	133.8	32.3324	133.8	30.954	133.9	32.6393	133.9	31.765	133.9	33.229	133.9	32.1772
133.7	4.4946	133.7	3.92152	133.7	8.4379	133.7	7.34834	133.8	15.1309	133.8	13.4404	133.8	24.3284	133.8	21.9602	133.9	31.3194	133.9	28.7206	133.9	32.3151	133.9	30.9379	134	32.6211	134	31.7482	134	33.2044	134	32.16
133.8	4.492	133.8	3.92028	133.8	8.4332	133.8	7.3459	133.9	15.1281	133.9	13.4355	133.9	24.3149	133.9	21.9508	134	31.3028	134	28.7064	134	32.2976	134	30.9219	134.1	32.5988	134.1	31.7314	134.1	33.1801	134.1	32.1428
133.9	4.496	133.9	3.91905	133.9	8.4334	133.9	7.34346	134	15.1258	134	13.4305	134	24.309	134	21.9414	134.1	31.2841	134.1	28.6923	134.1	32.2763	134.1	30.9059	134.2	32.5793	134.2	31.7147	134.2	33.1575	134.2	32.1256
134	4.497	134	3.91781	134	8.4384	134	7.34103	134.1	15.1215	134.1	13.4256	134.1	24.3003	134.1	21.9321	134.2	31.2723	134.2	28.6782	134.2	32.2609	134.2	30.8899	134.3	32.5579	134.3	31.6979	134.3	33.1316	134.3	32.1085
134.1	4.4957	134.1	3.91657	134.1	8.431	134.1	7.33859	134.2	15.1175	134.2	13.4207	134.2	24.2915	134.2	21.9227	134.3	31.2532	134.3	28.6641	134.3	32.2353	134.3	30.8739	134.4	32.5373	134.4	31.6812	134.4	33.1144	134.4	32.0914
134.2	4.5003	134.2	3.91534	134.2	8.4289	134.2	7.33616	134.3	15.1096	134.3	13.4158	134.3	24.2769	134.3	21.9133	134.4	31.2387	134.4	28.65	134.4	32.2165	134.4	30.8579	134.5	32.516	134.5	31.6644	134.5	33.0892	134.5	32.0742
134.3	4.4976	134.3	3.9141	134.3	8.4233	134.3	7.33372	134.4	15.1086	134.4	13.4109	134.4	24.2732	134.4	21.904	134.5	31.2227	134.5	28.6359	134.5	32.1975	134.5	30.8419	134.6	32.497	134.6	31.6477	134.6	33.0665	134.6	32.0571
134.4	4.4993	134.4	3.91287	134.4	8.4195	134.4	7.33129	134.5	15.1059	134.5	13.406	134.5	24.262	134.5	21.8946	134.6	31.2052	134.6	28.6218	134.6	32.1749	134.6	30.8259	134.7	32.4755	134.7	31.631	134.7	33.0445	134.7	32.0401
134.5	4.4983	134.5	3.91164	134.5	8.4146	134.5	7.32886	134.6	15.1012	134.6	13.4011	134.6	24.2525	134.6	21.8853	134.7	31.1902	134.7	28.6077	134.7	32.1534	134.7	30.81	134.8	32.45	134.8	31.6144	134.8	33.0172	134.8	32.023
134.6	4.4989	134.6	3.9104	134.6	8.41	134.6	7.32642	134.7	15.0968	134.7	13.3962	134.7	24.2443	134.7	21.876	134.8	31.1731	134.8	28.5937	134.8	32.1306	134.8	30.7941	134.9	32.4265	134.9	31.5977	134.9	32.9942	134.9	32.006
134.7	4.4956	134.7	3.90917	134.7	8.4037	134.7	7.32399	134.8	15.0898	134.8	13.3913	134.8	24.2317	134.8	21.8666	134.9	31.1583	134.9	28.5797	134.9	32.1085	134.9	30.7782	135	32.4071	135	31.5811	135	32.9738	135	31.9889
134.8	4.4906	134.8	3.90794	134.8	8.3957	134.8	7.32156	134.9	15.0809	134.9	13.3864	134.9	24.2186	134.9	21.8573	135	31.1448	135	28.5656	135	32.0914	135	30.7623	135.1	32.3866	135.1	31.5644	135.1	32.945	135.1	31.9719
134.9	4.4891	134.9	3.9067	134.9	8.3934	134.9	7.31913	135	15.08	135	13.3815	135	24.21	135	21.848	135.1	31.1322	135.1	28.5516	135.1	32.0699	135.1	30.7464	135.2	32.3662	135.2	31.5478	135.2	32.919	135.2	31.9549
135	4.4924	135	3.90547	135	8.39	135	7.31671	135.1	15.0762	135.1	13.3766	135.1	24.1963	135.1	21.8387	135.2	31.1188	135.2	28.5376	135.2	32.0489	135.2	30.7305	135.3	32.3396	135.3	31.5312	135.3	32.8934	135.3	31.9379
135.1	4.4945	135.1	3.90424	135.1	8.389	135.1	7.31428	135.2	15.0693	135.2	13.3717	135.2	24.1807	135.2	21.8294	135.3	31.1016	135.3	28.5236	135.3	32.0245	135.3	30.7147	135.4	32.3166	135.4	31.5146	135.4	32.872	135.4	31.921
135.2	4.4956	135.2	3.90301	135.2	8.3854	135.2	7.31185	135.3	15.0608	135.3	13.3668	135.3	24.1665	135.3	21.8201	135.4	31.0849	135.4	28.5096	135.4	32.0094	135.4	30.6988	135.5	32.2932	135.5	31.498	135.5	32.8519	135.5	31.904
135.3	4.4912	135.3	3.90178	135.3	8.3793	135.3	7.30943	135.4	15.0614	135.4	13.362	135.4	24.1545	135.4	21.8108	135.5	31.0689	135.5	28.4956	135.5	31.9938	135.5	30.683	135.6	32.2697	135.6	31.4815	135.6	32.8295	135.6	31.8871
135.4	4.4947	135.4	3.90055	135.4	8.3803	135.4	7.307	135.5	15.0553	135.5	13.3571	135.5	24.1395	135.5	21.8015	135.6	31.0523	135.6	28.4817	135.6	31.9791	135.6	30.6672	135.7	32.2482	135.7	31.465	135.7	32.8087	135.7	31.8702
135.5	4.4966	135.5	3.89932	135.5	8.3779	135.5	7.30458	135.6	15.0518	135.6	13.3522	135.6	24.1305	135.6	21.7922	135.7	31.034	135.7	28.4677	135.7	31.9611	135.7	30.6514	135.8	32.2273	135.8	31.4484	135.8	32.7856	135.8	31.8533
135.6	4.5016	135.6	3.89809	135.6	8.3789	135.6	7.30216	135.7	15.0486	135.7	13.3473	135.7	24.1189	135.7	21.7829	135.8	31.0173	135.8	28.4538	135.8	31.9396	135.8	30.6356	135.9	32.2073	135.9	31.4319	135.9	32.7654	135.9	31.8364
135.7	4.4986	135.7	3.89686	135.7	8.3783	135.7	7.29973	135.8	15.0438	135.8	13.3424	135.8	24.1097	135.8	21.7737	135.9	31.0047	135.9	28.4398	135.9	31.9222	135.9	30.6198	136	32.1844	136	31.4154	136	32.7502	136	31.8195
135.8	4.4999	135.8	3.89563	135.8	8.3765	135.8	7.29731	135.9	15.0458	135.9	13.3376	135.9	24.103	135.9	21.7644	136	30.9925	136	28.4259	136	31.9028	136	30.6041	136.1	32.1597	136.1	31.399	136.1	32.727	136.1	31.8027
135.9	4.4964	135.9	3.8944	135.9	8.3733	135.9	7.29489	136	15.0431	136	13.3327	136	24.0941	136	21.7551	136.1	30.9771	136.1	28.412	136.1	31.8807	136.1	30.5883	136.2	32.1355	136.2	31.3825	136.2	32.7074	136.2	31.7858
136	4.4944	136	3.89318	136	8.375	136	7.29247	136.1	15.0364	136.1	13.3278	136.1	24.0845	136.1	21.7459	136.2	30.9634	136.2	28.3981	136.2	31.8641	136.2	30.5726	136.3	32.1174	136.3	31.366	136.3	32.687	136.3	31.769
136.1	4.4963	136.1	3.89195	136.1	8.3687	136.1	7.29006	136.2	15.0361	136.2	13.323	136.2	24.0771	136.2	21.7366	136.3	30.9487	136.3	28.3842	136.3	31.847	136.3	30.5569	136.4	32.0992	136.4	31.3496	136.4	32.6615	136.4	31.7522
136.2	4.4972	136.2	3.89072	136.2	8.3684	136.2	7.28764	136.3	15.0348	136.3	13.3181	136.3	24.0673	136.3	21.7274	136.4	30.9313	136.4	28.3704	136.4	31.8255	136.4	30.5412	136.5	32.0807	136.5	31.3332	136.5	32.6339	136.5	31.7354
136.3	4.5023	136.3	3.88949	136.3	8.3644	136.3	7.28522	136.4	15.0286	136.4	13.3132	136.4	24.0544	136.4	21.7182	136.5	30.913	136.5	28.3565	136.5	31.804	136.5	30.5255	136.6	32.0633	136.6	31.3168	136.6	32.612	136.6	31.7186
136.4	4.5004	136.4	3.88827	136.4	8.3592	136.4	7.28281	136.5	15.02	136.5	13.3084	136.5	24.0425	136.5	21.7089	136.6	30.8971	136.6	28.3427	136.6	31.7864	136.6	30.5098	136.7	32.0469	136.7	31.3004	136.7	32.5946	136.7	31.7019
136.5	4.4978	136.5	3.88704	136.5	8.354	136.5	7.28039	136.6	15.0136	136.6	13.3035	136.6	24.0337	136.6	21.6997	136.7	30.887	136.7	28.3288	136.7	31.7717	136.7	30.4941	136.8	32.0298	136.8	31.284	136.8	32.5752	136.8	31.6851
136.6	4.4977	136.6	3.88582	136.6	8.3545	136.6	7.27798	136.7	15.0096	136.7	13.2987	136.7	24.0288	136.7	21.6905	136.8	30.8718	136.8	28.315	136.8	31.7564	136.8	30.4785	136.9	32.0141	136.9	31.2677	136.9	32.5529	136.9	31.6684
136.7	4.5051	136.7	3.88459	136.7	8.3579	136.7	7.27556	136.8	15.0079	136.8	13.2938	136.8	24.0256	136.8	21.6813	136.9	30.8615	136.9	28.3012	136.9	31.7411	136.9	30.4629	137	31.9967	137	31.2513	137	32.5336	137	31.6517
136.8	4.5104	136.8	3.88337	136.8	8.3575	136.8	7.27315	136.9	15.0061	136.9	13.2889	136.9	24.0176	136.9	21.672	137	30.8529	137	28.2874	137	31.7259	137	30.4472	137.1	31.9819	137.1	31.235	137.1	32.5178	137.1	31.635
136.9	4.5124	136.9	3.88214	136.9	8.3604	136.9	7.27074	137	15.0043	137	13.2841	137	24.0111	137	21.6628	137.1	30.839	137.1	28.2736	137.1	31.7067	137.1	30.4316	137.2	31.9606	137.2	31.2187	137.2	32.4994	137.2	31.6183
137	4.5118	137	3.88092	137	8.3596	137	7.26833	137.1	15.0017	137.1	13.2792	137.1	24.0056	137.1	21.6536	137.2	30.824	137.2	28.2598	137.2	31.6879	137.2	30.416	137.3	31.9407	137.3	31.2024	137.3	32.4803	137.3	31.6016
137.1	4.5129	137.1	3.8797	137.1	8.3613	137.1	7.26592	137.2	14.9998	137.2	13.2744	137.2	23.9999	137.2	21.6445	137.3	30.8104	137.3	28.246	137.3	31.6725	137.3	30.4005	137.4	31.9216	137.4	31.1861	137.4	32.4602	137.4	31.585
137.2	4.51	137.2	3.87847	137.2	8.3599	137.2	7.26351	137.3	15.0004	137.3	13.2696	137.3	23.9943	137.3	21.6353	137.4	30.7981	137.4	28.2322	137.4	31.6513	137.4	30.3849	137.5	31.9035	137.5	31.1698	137.5	32.4388	137.5	31.5684
137.3	4.5134	137.3	3.87725	137.3	8.3643	137.3	7.26111	137.4	14.9956	137.4	13.2647	137.4	23.9825	137.4	21.6261	137.5	30.7847	137.5	28.2185	137.5	31.6321	137.5	30.3693	137.6	31.8858	137.6	31.1536	137.6	32.4163	137.6	31.5517
137.4	4.5156	137.4	3.87603	137.4	8.3634	137.4	7.2587	137.5	14.9933	137.5	13.2599	137.5	23.9704	137.5	21.6169	137.6	30.7692	137.6	28.2047	137.6	31.6118	137.6	30.3538	137.7	31.8684	137.7	31.1374	137.7	32.3961	137.7	31.5351
137.5	4.5166	137.5	3.87481	137.5	8.3614	137.5	7.25629	137.6	14.9887	137.6	13.255	137.6	23.9608	137.6	21.6077	137.7	30.7566	137.7	28.191	137.7	31.593	137.7	30.3383	137.8	31.8524	137.8	31.1211	137.8	32.3767	137.8	31.5185
137.6	4.5159	137.6	3.87359	137.6	8.3575	137.6	7.25389	137.7	14.9868	137.7	13.2502	137.7	23.9522	137.7	21.5986	137.8	30.7443	137.8	28.1773	137.8	31.5779	137.8	30.3228	137.9	31.8354	137.9	31.1049	137.9	32.3583	137.9	31.502
137.7	4.5136	137.7	3.87237	137.7	8.3592	137.7	7.25148	137.8	14.9857	137.8	13.2454	137.8	23.9457	137.8	21.5894	137.9	30.7323	137.9	28.1636	137.9	31.5633	137.9	30.3073	138	31.8126	138	31.0887	138	32.3352	138	31.4854
137.8	4.5133	137.8	3.87114	137.8	8.3594	137.8	7.24908	137.9	14.9819	137.9	13.2405	137.9	23.9371	137.9	21.5803	138	30.7107	138	28.1499	138	31.5452	138	30.2918	138.1	31.7927	138.1	31.0726	138.1	32.3113	138.1	31.4689
137.9	4.5142	137.9	3.86992	137.9	8.3589	137.9	7.24668	138	14.9777	138	13.2357	138	23.9275	138	21.5711	138.1	30.6932	138.1	28.1362	138.1	31.5218	138.1	30.2763	138.2	31.773	138.2	31.0564	138.2	32.2941	138.2	31.4523
138	4.5122	138	3.86871	138	8.3541	138	7.24428	138.1	14.9717	138.1	13.2309	138.1	23.9172	138.1	21.562	138.2	30.6746	138.2	28.1225	138.2	31.5041	138.2	30.2609	138.3	31.7618	138.3	31.0402	138.3	32.2742	138.3	31.4358
138.1	4.5064	138.1	3.86749	138.1	8.3505	138.1	7.24188	138.2	14.9614	138.2	13.2261	138.2	23.907	138.2	21.5528	138.3	30.6634	138.3	28.1089	138.3	31.4888	138.3	30.2454	138.4	31.7411	138.4	31.0241	138.4	32.2508	138.4	31.4193
138.2	4.5023	138.2	3.86627	138.2	8.3441	138.2	7.23948	138.3	14.9608	138.3	13.2212	138.3	23.8992	138.3	21.5437	138.4	30.6423	138.4	28.0952	138.4	31.4683	138.4	30.23	138.5	31.719	138.5	31.008	138.5	32.2269	138.5	31.4028
138.3	4.5078	138.3	3.86505	138.3	8.3443	138.3	7.23708	138.4	14.9583	138.4	13.2164	138.4	23.8808	138.4	21.5346	138.5	30.6246	138.5	28.0816	138.5	31.4468	138.5	30.2146	138.6	31.7018	138.6	30.9919	138.6	32.207	138.6	31.3864
138.4	4.5049	138.4	3.86383	138.4	8.3367	138.4	7.23468	138.5	14.9524	138.5	13.2116	138.5	23.8642	138.5	21.5254	138.6	30.6085	138.6	28.0679	138.6	31.4286	138.6	30.1992	138.7	31.6815	138.7	30.9758	138.7	32.1859	138.7	31.3699
138.5	4.5039	138.5	3.86261	138.5	8.3284	138.5	7.23228	138.6	14.951	138.6	13.2068	138.6	23.8532	138.6	21.5163	138.7	30.5898	138.7	28.0543	138.7	31.4089	138.7	30.1838	138.8	31.6612	138.8	30.9597	138.8	32.1651	138.8	31.3535
138.6	4.5043	138.6	3.8614	138.6	8.3265	138.6	7.22989	138.7	14.9505	138.7	13.202	138.7	23.8417	138.7	21.5072	138.8	30.5716	138.8	28.0407	138.8	31.3853	138.8	30.1684	138.9	31.6385	138.9	30.9436	138.9	32.1445	138.9	31.3371
138.7	4.499	138.7	3.86018	138.7	8.3238	138.7	7.22749	138.8	14.9479	138.8	13.1972	138.8	23.8304	138.8	21.4981	138.9	30.5527	138.9	28.0271	138.9	31.3635	138.9	30.1531	139	31.6132	139	30.9276	139	32.1245	139	31.3207
138.8	4.4936	138.8	3.85896	138.8	8.3214	138.8	7.2251	138.9	14.941	138.9	13.1923	138.9	23.817	138.9	21.489	139	30.5352	139	28.0135	139	31.3427	139	30.1377	139.1	31.6007	139.1	30.9116	139.1	32.1097	139.1	31.3043
138.9	4.4914	138.9	3.85775	138.9	8.318	138.9	7.2227	139	14.935	139	13.1875	139	23.8033	139	21.4799	139.1	30.5207	139.1	27.9999	139.1	31.3272	139.1	30.1224	139.2	31.578	139.2	30.8955	139.2	32.082	139.2	31.2879
139	4.4871	139	3.85653	139	8.3105	139	7.22031	139.1	14.9359	139.1	13.1827	139.1	23.7996	139.1	21.4708	139.2	30.502	139.2	27.9863	139.2	31.3079	139.2	30.107	139.3	31.5559	139.3	30.8795	139.3	32.0566	139.3	31.2715
139.1	4.4885	139.1	3.85532	139.1	8.3107	139.1	7.21792	139.2	14.9304	139.2	13.1779	139.2	23.788	139.2	21.4617	139.3	30.479	139.3	27.9728	139.3	31.2869	139.3	30.0917	139.4	31.5331	139.4	30.8636	139.4	32.0356	139.4	31.2552
139.2	4.4845	139.2	3.8541	139.2	8.3069	139.2	7.21553	139.3	14.9226	139.3	13.1731	139.3	23.7775	139.3	21.4527	139.4	30.4603	139.4	27.9592	139.4	31.2658	139.4	30.0764	139.5	31.5126	139.5	30.8476	139.5	32.0095	139.5	31.2389
139.3	4.4782	139.3	3.85289	139.3	8.2988	139.3	7.21314	139.4	14.916	139.4	13.1683	139.4	23.7633	139.4	21.4436	139.5	30.4431	139.5	27.9457	139.5	31.2454	139.5	30.0612	139.6	31.4888	139.6	30.8316	139.6	31.985	139.6	31.2225
139.4	4.472	139.4	3.85167	139.4	8.2932	139.4	7.21075	139.5	14.9106	139.5	13.1635	139.5	23.7505	139.5	21.4345	139.6	30.4258	139.6	27.9322	139.6	31.2236	139.6	30.0459	139.7	31.4678	139.7	30.8157	139.7	31.9608	139.7	31.2063
139.5	4.4679	139.5	3.85046	139.5	8.291	139.5	7.20836	139.6	14.9028	139.6	13.1587	139.6	23.7357	139.6	21.4255	139.7	30.404	139.7	27.9187	139.7	31.1988	139.7	30.0306	139.8	31.4486	139.8	30.7997	139.8	31.9437	139.8	31.19
139.6	4.4636	139.6	3.84925	139.6	8.2831	139.6	7.20597	139.7	14.8945	139.7	13.154	139.7	23.721	139.7	21.4164	139.8	30.3911	139.8	27.9052	139.8	31.1869	139.8	30.0154	139.9	31.4332	139.9	30.7838	139.9	31.9301	139.9	31.1737
139.7	4.4582	139.7	3.84803	139.7	8.2764	139.7	7.20359	139.8	14.8927	139.8	13.1492	139.8	23.7131	139.8	21.4074	139.9	30.379	139.9	27.8917	139.9	31.1745	139.9	30.0002	140	31.4131	140	30.7679	140	31.9116	140	31.1574
139.8	4.456	139.8	3.84682	139.8	8.2782	139.8	7.2012	139.9	14.8885	139.9	13.1444	139.9	23.7066	139.9	21.3983	140	30.3653	140	27.8782	140	31.1562	140	29.9849	140.1	31.3909	140.1	30.752	140.1	31.8873	140.1	31.1412
139.9	4.4612	139.9	3.84561	139.9	8.2791	139.9	7.19882	140	14.88	140	13.1396	140	23.6981	140	21.3893	140.1	30.3482	140.1	27.8647	140.1	31.1351	140.1	29.9697	140.2	31.3731	140.2	30.7361	140.2	31.8698	140.2	31.125
140	4.46	140	3.8444	140	8.2728	140	7.19643	140.1	14.87	140.1	13.1348	140.1	23.6876	140.1	21.3802	140.2	30.3384	140.2	27.8512	140.2	31.1258	140.2	29.9546	140.3	31.3547	140.3	30.7203	140.3	31.8487	140.3	31.1088
140.1	4.459	140.1	3.84319	140.1	8.2665	140.1	7.19405	140.2	14.8659	140.2	13.13	140.2	23.6845	140.2	21.3712	140.3	30.3258	140.3	27.8378	140.3	31.1065	140.3	29.9394	140.4	31.3334	140.4	30.7044	140.4	31.8306	140.4	31.0926
140.2	4.4565	140.2	3.84197	140.2	8.2651	140.2	7.19167	140.3	14.8613	140.3	13.1252	140.3	23.6783	140.3	21.3622	140.4	30.3107	140.4	27.8243	140.4	31.0888	140.4	29.9242	140.5	31.3155	140.5	30.6886	140.5	31.8037	140.5	31.0764
140.3	4.4554	140.3	3.84076	140.3	8.264	140.3	7.18929	140.4	14.8557	140.4	13.1205	140.4	23.672	140.4	21.3532	140.5	30.2939	140.5	27.8109	140.5	31.0667	140.5	29.9091	140.6	31.296	140.6	30.6728	140.6	31.7844	140.6	31.0602
140.4	4.4573	140.4	3.83955	140.4	8.2626	140.4	7.18691	140.5	14.842	140.5	13.1157	140.5	23.6539	140.5	21.3441	140.6	30.2792	140.6	27.7975	140.6	31.0463	140.6	29.8939	140.7	31.2791	140.7	30.657	140.7	31.7624	140.7	31.0441
140.5	4.4525	140.5	3.83834	140.5	8.2585	140.5	7.18453	140.6	14.8322	140.6	13.1109	140.6	23.6444	140.6	21.3351	140.7	30.2662	140.7	27.7841	140.7	31.033	140.7	29.8788	140.8	31.257	140.8	30.6412	140.8	31.7389	140.8	31.0279
140.6	4.449	140.6	3.83714	140.6	8.2543	140.6	7.18215	140.7	14.8293	140.7	13.1061	140.7	23.6331	140.7	21.3261	140.8	30.248	140.8	27.7707	140.8	31.011	140.8	29.8637	140.9	31.2431	140.9	30.6254	140.9	31.7169	140.9	31.0118
140.7	4.4465	140.7	3.83593	140.7	8.2532	140.7	7.17977	140.8	14.8221	140.8	13.1014	140.8	23.6219	140.8	21.3171	140.9	30.2364	140.9	27.7573	140.9	30.9968	140.9	29.8486	141	31.2243	141	30.6096	141	31.6991	141	30.9957
140.8	4.4448	140.8	3.83472	140.8	8.2506	140.8	7.17739	140.9	14.8161	140.9	13.0966	140.9	23.6145	140.9	21.3081	141	30.2221	141	27.7439	141	30.9816	141	29.8335	141.1	31.2064	141.1	30.5939	141.1	31.6814	141.1	30.9796
140.9	4.4469	140.9	3.83351	140.9	8.254	140.9	7.17502	141	14.8149	141	13.0918	141	23.6095	141	21.2992	141.1	30.205	141.1	27.7305	141.1	30.9634	141.1	29.8184	141.2	31.1909	141.2	30.5782	141.2	31.6656	141.2	30.9635
141	4.4453	141	3.8323	141	8.2518	141	7.17264	141.1	14.8105	141.1	13.0871	141.1	23.5996	141.1	21.2902	141.2	30.1896	141.2	27.7172	141.2	30.9437	141.2	29.8034	141.3	31.1716	141.3	30.5624	141.3	31.649	141.3	30.9474
141.1	4.4449	141.1	3.8311	141.1	8.2541	141.1	7.17027	141.2	14.804	141.2	13.0823	141.2	23.5915	141.2	21.2812	141.3	30.1718	141.3	27.7038	141.3	30.9273	141.3	29.7883	141.4	31.1531	141.4	30.5467	141.4	31.6305	141.4	30.9314
141.2	4.4422	141.2	3.82989	141.2	8.2505	141.2	7.1679	141.3	14.7958	141.3	13.0776	141.3	23.5851	141.3	21.2722	141.4	30.1568	141.4	27.6905	141.4	30.9113	141.4	29.7733	141.5	31.1378	141.5	30.531	141.5	31.6044	141.5	30.9154
141.3	4.4402	141.3	3.82868	141.3	8.2472	141.3	7.16552	141.4	14.7903	141.4	13.0728	141.4	23.5723	141.4	21.2633	141.5	30.1365	141.5	27.6772	141.5	30.888	141.5	29.7583	141.6	31.1198	141.6	30.5154	141.6	31.5818	141.6	30.8993
141.4	4.4411	141.4	3.82748	141.4	8.2482	141.4	7.16315	141.5	14.7801	141.5	13.0681	141.5	23.5641	141.5	21.2543	141.6	30.1235	141.6	27.6639	141.6	30.8689	141.6	29.7433	141.7	31.0983	141.7	30.4997	141.7	31.5618	141.7	30.8833
141.5	4.4368	141.5	3.82627	141.5	8.2446	141.5	7.16078	141.6	14.7754	141.6	13.0633	141.6	23.5583	141.6	21.2454	141.7	30.1087	141.7	27.6506	141.7	30.8437	141.7	29.7283	141.8	31.0844	141.8	30.484	141.8	31.5427	141.8	30.8673
141.6	4.4357	141.6	3.82507	141.6	8.2419	141.6	7.15841	141.7	14.767	141.7	13.0586	141.7	23.5449	141.7	21.2364	141.8	30.0969	141.8	27.6373	141.8	30.8252	141.8	29.7133	141.9	31.0638	141.9	30.4684	141.9	31.5221	141.9	30.8514
141.7	4.4317	141.7	3.82386	141.7	8.2374	141.7	7.15604	141.8	14.7658	141.8	13.0538	141.8	23.5361	141.8	21.2275	141.9	30.0796	141.9	27.624	141.9	30.8079	141.9	29.6983	142	31.0431	142	30.4528	142	31.5028	142	30.8354
141.8	4.4357	141.8	3.82266	141.8	8.2379	141.8	7.15367	141.9	14.7638	141.9	13.0491	141.9	23.5259	141.9	21.2185	142	30.0609	142	27.6107	142	30.7885	142	29.6834	142.1	31.0268	142.1	30.4372	142.1	31.4803	142.1	30.8194
141.9	4.4377	141.9	3.82145	141.9	8.2373	141.9	7.15131	142	14.7533	142	13.0443	142	23.5164	142	21.2096	142.1	30.0455	142.1	27.5974	142.1	30.7669	142.1	29.6684	142.2	31.0064	142.2	30.4216	142.2	31.4599	142.2	30.8035
142	4.442	142	3.82025	142	8.2342	142	7.14894	142.1	14.7469	142.1	13.0396	142.1	23.5058	142.1	21.2007	142.2	30.0301	142.2	27.5842	142.2	30.7475	142.2	29.6535	142.3	30.9881	142.3	30.406	142.3	31.4393	142.3	30.7876
142.1	4.4463	142.1	3.81905	142.1	8.2314	142.1	7.14657	142.2	14.7428	142.2	13.0348	142.2	23.499	142.2	21.1917	142.3	30.0101	142.3	27.5709	142.3	30.727	142.3	29.6386	142.4	30.9684	142.4	30.3904	142.4	31.4202	142.4	30.7717
142.2	4.4461	142.2	3.81784	142.2	8.2319	142.2	7.14421	142.3	14.7335	142.3	13.0301	142.3	23.4869	142.3	21.1828	142.4	29.9922	142.4	27.5577	142.4	30.7115	142.4	29.6236	142.5	30.9471	142.5	30.3749	142.5	31.4054	142.5	30.7558
142.3	4.4453	142.3	3.81664	142.3	8.2306	142.3	7.14185	142.4	14.7283	142.4	13.0254	142.4	23.4855	142.4	21.1739	142.5	29.9774	142.5	27.5445	142.5	30.6951	142.5	29.6088	142.6	30.9258	142.6	30.3593	142.6	31.3893	142.6	30.7399
142.4	4.4464	142.4	3.81544	142.4	8.2327	142.4	7.13948	142.5	14.7261	142.5	13.0206	142.5	23.4831	142.5	21.165	142.6	29.9618	142.6	27.5313	142.6	30.6763	142.6	29.5939	142.7	30.9	142.7	30.3438	142.7	31.3634	142.7	30.724
142.5	4.4521	142.5	3.81424	142.5	8.2306	142.5	7.13712	142.6	14.7261	142.6	13.0159	142.6	23.4731	142.6	21.1561	142.7	29.9408	142.7	27.5181	142.7	30.6511	142.7	29.579	142.8	30.8765	142.8	30.3283	142.8	31.3431	142.8	30.7082
142.6	4.45	142.6	3.81304	142.6	8.2321	142.6	7.13476	142.7	14.7204	142.7	13.0112	142.7	23.4569	142.7	21.1472	142.8	29.9205	142.8	27.5049	142.8	30.6285	142.8	29.5641	142.9	30.8503	142.9	30.3128	142.9	31.3224	142.9	30.6923
142.7	4.4452	142.7	3.81184	142.7	8.2223	142.7	7.1324	142.8	14.7113	142.8	13.0064	142.8	23.4424	142.8	21.1383	142.9	29.9036	142.9	27.4917	142.9	30.6051	142.9	29.5493	143	30.8293	143	30.2973	143	31.3011	143	30.6765
142.8	4.4383	142.8	3.81064	142.8	8.2153	142.8	7.13004	142.9	14.7033	142.9	13.0017	142.9	23.4282	142.9	21.1294	143	29.8851	143	27.4785	143	30.5875	143	29.5345	143.1	30.8135	143.1	30.2818	143.1	31.2815	143.1	30.6607
142.9	4.437	142.9	3.80944	142.9	8.2117	142.9	7.12768	143	14.6999	143	12.997	143	23.4183	143	21.1205	143.1	29.8689	143.1	27.4653	143.1	30.5678	143.1	29.5196	143.2	30.7876	143.2	30.2664	143.2	31.259	143.2	30.6449
143	4.4315	143	3.80824	143	8.2065	143	7.12532	143.1	14.6963	143.1	12.9923	143.1	23.4088	143.1	21.1117	143.2	29.8506	143.2	27.4522	143.2	30.5461	143.2	29.5048	143.3	30.7651	143.3	30.2509	143.3	31.2309	143.3	30.6291
143.1	4.4322	143.1	3.80704	143.1	8.2078	143.1	7.12297	143.2	14.6883	143.2	12.9876	143.2	23.3943	143.2	21.1028	143.3	29.8309	143.3	27.439	143.3	30.5248	143.3	29.49	143.4	30.7462	143.4	30.2355	143.4	31.211	143.4	30.6134
143.2	4.4285	143.2	3.80584	143.2	8.2035	143.2	7.12061	143.3	14.6783	143.3	12.9828	143.3	23.3821	143.3	21.0939	143.4	29.8181	143.4	27.4259	143.4	30.508	143.4	29.4753	143.5	30.7258	143.5	30.2201	143.5	31.1863	143.5	30.5976
143.3	4.4244	143.3	3.80464	143.3	8.1986	143.3	7.11826	143.4	14.6743	143.4	12.9781	143.4	23.3739	143.4	21.0851	143.5	29.7976	143.5	27.4128	143.5	30.4891	143.5	29.4605	143.6	30.7058	143.6	30.2046	143.6	31.1662	143.6	30.5819
143.4	4.4215	143.4	3.80344	143.4	8.1977	143.4	7.1159	143.5	14.6686	143.5	12.9734	143.5	23.3661	143.5	21.0762	143.6	29.7781	143.6	27.3997	143.6	30.4704	143.6	29.4457	143.7	30.684	143.7	30.1893	143.7	31.1459	143.7	30.5662
143.5	4.4161	143.5	3.80224	143.5	8.1966	143.5	7.11355	143.6	14.6638	143.6	12.9687	143.6	23.3562	143.6	21.0674	143.7	29.7586	143.7	27.3866	143.7	30.4532	143.7	29.431	143.8	30.6603	143.8	30.1739	143.8	31.1259	143.8	30.5504
143.6	4.4184	143.6	3.80105	143.6	8.1983	143.6	7.1112	143.7	14.6607	143.7	12.964	143.7	23.346	143.7	21.0585	143.8	29.7358	143.8	27.3735	143.8	30.4328	143.8	29.4163	143.9	30.6379	143.9	30.1585	143.9	31.106	143.9	30.5348
143.7	4.42	143.7	3.79985	143.7	8.1978	143.7	7.10884	143.8	14.6517	143.8	12.9593	143.8	23.3314	143.8	21.0497	143.9	29.717	143.9	27.3604	143.9	30.4115	143.9	29.4015	144	30.6199	144	30.1432	144	31.0846	144	30.5191
143.8	4.4172	143.8	3.79865	143.8	8.1943	143.8	7.10649	143.9	14.6471	143.9	12.9546	143.9	23.3219	143.9	21.0409	144	29.7017	144	27.3473	144	30.3921	144	29.3868	144.1	30.6018	144.1	30.1278	144.1	31.0677	144.1	30.5034
143.9	4.416	143.9	3.79746	143.9	8.1908	143.9	7.10414	144	14.6456	144	12.9499	144	23.3117	144	21.032	144.1	29.6908	144.1	27.3343	144.1	30.3763	144.1	29.3721	144.2	30.582	144.2	30.1125	144.2	31.049	144.2	30.4877
144	4.4196	144	3.79626	144	8.1919	144	7.10179	144.1	14.6429	144.1	12.9452	144.1	23.3051	144.1	21.0232	144.2	29.6789	144.2	27.3212	144.2	30.3662	144.2	29.3575	144.3	30.5596	144.3	30.0972	144.3	31.0248	144.3	30.4721
144.1	4.4224	144.1	3.79507	144.1	8.1937	144.1	7.09945	144.2	14.6414	144.2	12.9405	144.2	23.2983	144.2	21.0144	144.3	29.664	144.3	27.3082	144.3	30.3482	144.3	29.3428	144.4	30.5343	144.4	30.0819	144.4	31	144.4	30.4565
144.2	4.4268	144.2	3.79387	144.2	8.1959	144.2	7.0971	144.3	14.6398	144.3	12.9358	144.3	23.2874	144.3	21.0056	144.4	29.6451	144.4	27.2951	144.4	30.3232	144.4	29.3281	144.5	30.5174	144.5	30.0666	144.5	30.9814	144.5	30.4409
144.3	4.4277	144.3	3.79268	144.3	8.1952	144.3	7.09475	144.4	14.6309	144.4	12.9311	144.4	23.2754	144.4	20.9968	144.5	29.6333	144.5	27.2821	144.5	30.3063	144.5	29.3135	144.6	30.4978	144.6	30.0513	144.6	30.9651	144.6	30.4253
144.4	4.4224	144.4	3.79148	144.4	8.1902	144.4	7.09241	144.5	14.6264	144.5	12.9264	144.5	23.2707	144.5	20.988	144.6	29.6213	144.6	27.2691	144.6	30.287	144.6	29.2988	144.7	30.4731	144.7	30.0361	144.7	30.9479	144.7	30.4097
144.5	4.4215	144.5	3.79029	144.5	8.1942	144.5	7.09006	144.6	14.62	144.6	12.9217	144.6	23.2624	144.6	20.9792	144.7	29.6074	144.7	27.2561	144.7	30.2651	144.7	29.2842	144.8	30.454	144.8	30.0208	144.8	30.9263	144.8	30.3941
144.6	4.4205	144.6	3.7891	144.6	8.1975	144.6	7.08772	144.7	14.6145	144.7	12.917	144.7	23.2494	144.7	20.9704	144.8	29.593	144.8	27.2431	144.8	30.2471	144.8	29.2696	144.9	30.4347	144.9	30.0056	144.9	30.9074	144.9	30.3785
144.7	4.4213	144.7	3.7879	144.7	8.1969	144.7	7.08537	144.8	14.604	144.8	12.9123	144.8	23.239	144.8	20.9616	144.9	29.5784	144.9	27.2301	144.9	30.2311	144.9	29.255	145	30.4176	145	29.9904	145	30.8924	145	30.363
144.8	4.426	144.8	3.78671	144.8	8.1914	144.8	7.08303	144.9	14.5944	144.9	12.9077	144.9	23.2318	144.9	20.9528	145	29.5668	145	27.2171	145	30.2192	145	29.2404	145.1	30.3994	145.1	29.9751	145.1	30.8724	145.1	30.3475
144.9	4.4265	144.9	3.78552	144.9	8.1888	144.9	7.08069	145	14.5952	145	12.903	145	23.2281	145	20.944	145.1	29.5511	145.1	27.2042	145.1	30.2014	145.1	29.2259	145.2	30.3745	145.2	29.9599	145.2	30.8509	145.2	30.3319
145	4.43	145	3.78433	145	8.1903	145	7.07835	145.1	14.5896	145.1	12.8983	145.1	23.2201	145.1	20.9353	145.2	29.5356	145.2	27.1912	145.2	30.181	145.2	29.2113	145.3	30.3623	145.3	29.9448	145.3	30.8357	145.3	30.3164
145.1	4.4319	145.1	3.78314	145.1	8.1928	145.1	7.07601	145.2	14.5814	145.2	12.8936	145.2	23.2085	145.2	20.9265	145.3	29.5232	145.3	27.1783	145.3	30.1615	145.3	29.1968	145.4	30.3439	145.4	29.9296	145.4	30.8218	145.4	30.301
145.2	4.4309	145.2	3.78195	145.2	8.1899	145.2	7.07367	145.3	14.5805	145.3	12.8889	145.3	23.2014	145.3	20.9177	145.4	29.5128	145.4	27.1654	145.4	30.1432	145.4	29.1822	145.5	30.3237	145.5	29.9144	145.5	30.8038	145.5	30.2855
145.3	4.4356	145.3	3.78076	145.3	8.1911	145.3	7.07133	145.4	14.5791	145.4	12.8843	145.4	23.1928	145.4	20.909	145.5	29.5006	145.5	27.1524	145.5	30.1283	145.5	29.1677	145.6	30.3057	145.6	29.8993	145.6	30.7892	145.6	30.27
145.4	4.4378	145.4	3.77957	145.4	8.1932	145.4	7.069	145.5	14.5768	145.5	12.8796	145.5	23.185	145.5	20.9002	145.6	29.4862	145.6	27.1395	145.6	30.1121	145.6	29.1532	145.7	30.2894	145.7	29.8842	145.7	30.7705	145.7	30.2546
145.5	4.4366	145.5	3.77838	145.5	8.1903	145.5	7.06666	145.6	14.5706	145.6	12.8749	145.6	23.1768	145.6	20.8915	145.7	29.4737	145.7	27.1266	145.7	30.0973	145.7	29.1387	145.8	30.2713	145.8	29.8691	145.8	30.7515	145.8	30.2391
145.6	4.4359	145.6	3.77719	145.6	8.1878	145.6	7.06433	145.7	14.5703	145.7	12.8703	145.7	23.171	145.7	20.8828	145.8	29.462	145.8	27.1137	145.8	30.0831	145.8	29.1242	145.9	30.2512	145.9	29.854	145.9	30.7339	145.9	30.2237
145.7	4.4382	145.7	3.776	145.7	8.1917	145.7	7.06199	145.8	14.5715	145.8	12.8656	145.8	23.1612	145.8	20.874	145.9	29.4474	145.9	27.1008	145.9	30.0636	145.9	29.1097	146	30.2309	146	29.8389	146	30.7132	146	30.2083
145.8	4.4421	145.8	3.77481	145.8	8.192	145.8	7.05966	145.9	14.5654	145.9	12.8609	145.9	23.1544	145.9	20.8653	146	29.4336	146	27.088	146	30.0443	146	29.0953	146.1	30.208	146.1	29.8238	146.1	30.6917	146.1	30.1929
145.9	4.4447	145.9	3.77362	145.9	8.1916	145.9	7.05732	146	14.5613	146	12.8563	146	23.1432	146	20.8566	146.1	29.4165	146.1	27.0751	146.1	30.0232	146.1	29.0808	146.2	30.19	146.2	29.8087	146.2	30.6797	146.2	30.1775
146	4.4453	146	3.77243	146	8.1918	146	7.05499	146.1	14.5606	146.1	12.8516	146.1	23.1373	146.1	20.8478	146.2	29.408	146.2	27.0622	146.2	30.0091	146.2	29.0664	146.3	30.1668	146.3	29.7937	146.3	30.6601	146.3	30.1621
146.1	4.4409	146.1	3.77125	146.1	8.1953	146.1	7.05266	146.2	14.5613	146.2	12.847	146.2	23.1323	146.2	20.8391	146.3	29.3883	146.3	27.0494	146.3	29.9814	146.3	29.0519	146.4	30.1433	146.4	29.7786	146.4	30.6401	146.4	30.1468
146.2	4.441	146.2	3.77006	146.2	8.1931	146.2	7.05033	146.3	14.551	146.3	12.8423	146.3	23.1158	146.3	20.8304	146.4	29.3698	146.4	27.0365	146.4	29.9644	146.4	29.0375	146.5	30.1207	146.5	29.7636	146.5	30.6176	146.5	30.1314
146.3	4.4405	146.3	3.76887	146.3	8.1892	146.3	7.048	146.4	14.5444	146.4	12.8377	146.4	23.1034	146.4	20.8217	146.5	29.3549	146.5	27.0237	146.5	29.9466	146.5	29.0231	146.6	30.1018	146.6	29.7486	146.6	30.5995	146.6	30.1161
146.4	4.4356	146.4	3.76769	146.4	8.1865	146.4	7.04567	146.5	14.542	146.5	12.833	146.5	23.0916	146.5	20.813	146.6	29.3405	146.6	27.0109	146.6	29.9315	146.6	29.0087	146.7	30.0829	146.7	29.7336	146.7	30.5801	146.7	30.1008
146.5	4.4313	146.5	3.7665	146.5	8.1829	146.5	7.04335	146.6	14.5446	146.6	12.8284	146.6	23.0866	146.6	20.8043	146.7	29.3224	146.7	26.9981	146.7	29.9132	146.7	28.9943	146.8	30.0621	146.8	29.7186	146.8	30.5617	146.8	30.0855
146.6	4.4306	146.6	3.76532	146.6	8.1822	146.6	7.04102	146.7	14.5428	146.7	12.8237	146.7	23.0751	146.7	20.7956	146.8	29.3066	146.8	26.9853	146.8	29.8933	146.8	28.98	146.9	30.0447	146.9	29.7036	146.9	30.5407	146.9	30.0702
146.7	4.4348	146.7	3.76413	146.7	8.1813	146.7	7.03869	146.8	14.5403	146.8	12.8191	146.8	23.0678	146.8	20.787	146.9	29.2935	146.9	26.9725	146.9	29.8773	146.9	28.9656	147	30.0235	147	29.6887	147	30.5234	147	30.0549
146.8	4.4359	146.8	3.76295	146.8	8.1799	146.8	7.03637	146.9	14.5377	146.9	12.8144	146.9	23.0577	146.9	20.7783	147	29.2726	147	26.9597	147	29.8564	147	28.9513	147.1	30.007	147.1	29.6737	147.1	30.5078	147.1	30.0397
146.9	4.4352	146.9	3.76176	146.9	8.178	146.9	7.03404	147	14.5349	147	12.8098	147	23.0499	147	20.7696	147.1	29.2605	147.1	26.947	147.1	29.8433	147.1	28.9369	147.2	29.9878	147.2	29.6588	147.2	30.4905	147.2	30.0244
147	4.4348	147	3.76058	147	8.1755	147	7.03172	147.1	14.5367	147.1	12.8051	147.1	23.0412	147.1	20.7609	147.2	29.2489	147.2	26.9342	147.2	29.8275	147.2	28.9226	147.3	29.9678	147.3	29.6438	147.3	30.4684	147.3	30.0092
147.1	4.4381	147.1	3.7594	147.1	8.1776	147.1	7.0294	147.2	14.5346	147.2	12.8005	147.2	23.0335	147.2	20.7523	147.3	29.2327	147.3	26.9215	147.3	29.8102	147.3	28.9083	147.4	29.9484	147.4	29.6289	147.4	30.4466	147.4	29.994
147.2	4.4359	147.2	3.75821	147.2	8.1765	147.2	7.02708	147.3	14.5344	147.3	12.7959	147.3	23.022	147.3	20.7436	147.4	29.2155	147.4	26.9087	147.4	29.7904	147.4	28.894	147.5	29.9284	147.5	29.614	147.5	30.4269	147.5	29.9787
147.3	4.4378	147.3	3.75703	147.3	8.1738	147.3	7.02475	147.4	14.5334	147.4	12.7912	147.4	23.0101	147.4	20.735	147.5	29.1975	147.5	26.896	147.5	29.774	147.5	28.8797	147.6	29.913	147.6	29.5992	147.6	30.4144	147.6	29.9635
147.4	4.4382	147.4	3.75585	147.4	8.1712	147.4	7.02243	147.5	14.5318	147.5	12.7866	147.5	23.0029	147.5	20.7263	147.6	29.1888	147.6	26.8833	147.6	29.7585	147.6	28.8654	147.7	29.8939	147.7	29.5843	147.7	30.3968	147.7	29.9484
147.5	4.4377	147.5	3.75467	147.5	8.1678	147.5	7.02012	147.6	14.5326	147.6	12.782	147.6	22.9953	147.6	20.7177	147.7	29.1738	147.7	26.8705	147.7	29.7416	147.7	28.8512	147.8	29.8771	147.8	29.5694	147.8	30.3833	147.8	29.9332
147.6	4.4416	147.6	3.75348	147.6	8.1659	147.6	7.0178	147.7	14.5281	147.7	12.7774	147.7	22.987	147.7	20.709	147.8	29.1596	147.8	26.8578	147.8	29.7284	147.8	28.8369	147.9	29.8559	147.9	29.5546	147.9	30.3664	147.9	29.918
147.7	4.4403	147.7	3.7523	147.7	8.1652	147.7	7.01548	147.8	14.525	147.8	12.7727	147.8	22.981	147.8	20.7004	147.9	29.1426	147.9	26.8452	147.9	29.71	147.9	28.8227	148	29.8376	148	29.5397	148	30.3466	148	29.9029
147.8	4.4407	147.8	3.75112	147.8	8.1675	147.8	7.01316	147.9	14.5177	147.9	12.7681	147.9	22.9731	147.9	20.6918	148	29.1291	148	26.8325	148	29.6916	148	28.8085	148.1	29.8238	148.1	29.5249	148.1	30.3327	148.1	29.8877
147.9	4.4365	147.9	3.74994	147.9	8.1651	147.9	7.01085	148	14.5099	148	12.7635	148	22.961	148	20.6831	148.1	29.1228	148.1	26.8198	148.1	29.6784	148.1	28.7942	148.2	29.8052	148.2	29.5101	148.2	30.3174	148.2	29.8726
148	4.4366	148	3.74876	148	8.162	148	7.00853	148.1	14.5162	148.1	12.7589	148.1	22.9556	148.1	20.6745	148.2	29.1092	148.2	26.8071	148.2	29.664	148.2	28.78	148.3	29.7891	148.3	29.4953	148.3	30.299	148.3	29.8575
148.1	4.4411	148.1	3.74758	148.1	8.1669	148.1	7.00622	148.2	14.5161	148.2	12.7543	148.2	22.9468	148.2	20.6659	148.3	29.0943	148.3	26.7945	148.3	29.6469	148.3	28.7658	148.4	29.7702	148.4	29.4805	148.4	30.2787	148.4	29.8424
148.2	4.4391	148.2	3.7464	148.2	8.1663	148.2	7.0039	148.3	14.5113	148.3	12.7496	148.3	22.9364	148.3	20.6573	148.4	29.0816	148.4	26.7818	148.4	29.6311	148.4	28.7517	148.5	29.7482	148.5	29.4657	148.5	30.2544	148.5	29.8273
148.3	4.4379	148.3	3.74523	148.3	8.1654	148.3	7.00159	148.4	14.505	148.4	12.745	148.4	22.9299	148.4	20.6487	148.5	29.0664	148.5	26.7692	148.5	29.607	148.5	28.7375	148.6	29.7271	148.6	29.451	148.6	30.2305	148.6	29.8123
148.4	4.4386	148.4	3.74405	148.4	8.1643	148.4	6.99928	148.5	14.4949	148.5	12.7404	148.5	22.9123	148.5	20.6401	148.6	29.0487	148.6	26.7566	148.6	29.5873	148.6	28.7233	148.7	29.7074	148.7	29.4362	148.7	30.2112	148.7	29.7972
148.5	4.431	148.5	3.74287	148.5	8.1572	148.5	6.99697	148.6	14.4842	148.6	12.7358	148.6	22.8977	148.6	20.6315	148.7	29.0358	148.7	26.744	148.7	29.5701	148.7	28.7092	148.8	29.6928	148.8	29.4215	148.8	30.1946	148.8	29.7822
148.6	4.4283	148.6	3.74169	148.6	8.1552	148.6	6.99466	148.7	14.4775	148.7	12.7312	148.7	22.8883	148.7	20.6229	148.8	29.0236	148.8	26.7313	148.8	29.5573	148.8	28.695	148.9	29.6777	148.9	29.4068	148.9	30.1735	148.9	29.7672
148.7	4.4254	148.7	3.74052	148.7	8.1529	148.7	6.99235	148.8	14.476	148.8	12.7266	148.8	22.8799	148.8	20.6143	148.9	29.0134	148.9	26.7188	148.9	29.5407	148.9	28.6809	149	29.6622	149	29.3921	149	30.151	149	29.7521
148.8	4.4274	148.8	3.73934	148.8	8.1561	148.8	6.99004	148.9	14.4787	148.9	12.722	148.9	22.8738	148.9	20.6058	149	28.9984	149	26.7062	149	29.5255	149	28.6668	149.1	29.6402	149.1	29.3774	149.1	30.1294	149.1	29.7371
148.9	4.4294	148.9	3.73816	148.9	8.1599	148.9	6.98774	149	14.4727	149	12.7174	149	22.8644	149	20.5972	149.1	28.9853	149.1	26.6936	149.1	29.5086	149.1	28.6527	149.2	29.6163	149.2	29.3627	149.2	30.1064	149.2	29.7221
149	4.4296	149	3.73699	149	8.1557	149	6.98543	149.1	14.4656	149.1	12.7128	149.1	22.8529	149.1	20.5886	149.2	28.9701	149.2	26.681	149.2	29.4893	149.2	28.6386	149.3	29.5975	149.3	29.348	149.3	30.0863	149.3	29.7072
149.1	4.4291	149.1	3.73581	149.1	8.1529	149.1	6.98312	149.2	14.4599	149.2	12.7082	149.2	22.8447	149.2	20.58	149.3	28.9573	149.3	26.6685	149.3	29.4722	149.3	28.6245	149.4	29.5798	149.4	29.3333	149.4	30.0726	149.4	29.6922
149.2	4.4252	149.2	3.73464	149.2	8.1457	149.2	6.98082	149.3	14.4581	149.3	12.7036	149.3	22.8401	149.3	20.5715	149.4	28.9458	149.4	26.6559	149.4	29.4581	149.4	28.6105	149.5	29.5573	149.5	29.3187	149.5	30.0533	149.5	29.6772
149.3	4.4229	149.3	3.73346	149.3	8.142	149.3	6.97851	149.4	14.4601	149.4	12.699	149.4	22.8332	149.4	20.5629	149.5	28.9284	149.5	26.6434	149.5	29.4364	149.5	28.5964	149.6	29.54	149.6	29.304	149.6	30.0377	149.6	29.6623
149.4	4.425	149.4	3.73229	149.4	8.1462	149.4	6.97621	149.5	14.4556	149.5	12.6944	149.5	22.8195	149.5	20.5544	149.6	28.9132	149.6	26.6308	149.6	29.4215	149.6	28.5824	149.7	29.5249	149.7	29.2894	149.7	30.0217	149.7	29.6474
149.5	4.4239	149.5	3.73111	149.5	8.1419	149.5	6.97391	149.6	14.4516	149.6	12.6899	149.6	22.8071	149.6	20.5458	149.7	28.9007	149.7	26.6183	149.7	29.4114	149.7	28.5683	149.8	29.5081	149.8	29.2748	149.8	30.0045	149.8	29.6325
149.6	4.4238	149.6	3.72994	149.6	8.1351	149.6	6.97161	149.7	14.4499	149.7	12.6853	149.7	22.8024	149.7	20.5373	149.8	28.888	149.8	26.6058	149.8	29.3947	149.8	28.5543	149.9	29.4879	149.9	29.2602	149.9	29.9804	149.9	29.6176
149.7	4.4218	149.7	3.72877	149.7	8.1318	149.7	6.96931	149.8	14.4496	149.8	12.6807	149.8	22.7947	149.8	20.5288	149.9	28.8748	149.9	26.5933	149.9	29.3724	149.9	28.5403	150	29.4675	150	29.2456	150	29.9587	150	29.6027
149.8	4.4198	149.8	3.72759	149.8	8.1336	149.8	6.96701	149.9	14.4453	149.9	12.6761	149.9	22.7828	149.9	20.5202	150	28.8609	150	26.5808	150	29.3504	150	28.5263	150.1	29.4476	150.1	29.231	150.1	29.9368	150.1	29.5878
149.9	4.4204	149.9	3.72642	149.9	8.1329	149.9	6.96471	150	14.4391	150	12.6715	150	22.7689	150	20.5117	150.1	28.8435	150.1	26.5683	150.1	29.3285	150.1	28.5123	150.2	29.4328	150.2	29.2165	150.2	29.9192	150.2	29.5729
150	4.4196	150	3.72525	150	8.1277	150	6.96241	150.1	14.4266	150.1	12.6669	150.1	22.757	150.1	20.5032	150.2	28.8274	150.2	26.5558	150.2	29.3123	150.2	28.4983	150.3	29.4256	150.3	29.2019	150.3	29.9021	150.3	29.5581
150.1	4.4131	150.1	3.72408	150.1	8.1203	150.1	6.96011	150.2	14.4239	150.2	12.6624	150.2	22.7431	150.2	20.4947	150.3	28.8148	150.3	26.5434	150.3	29.2966	150.3	28.4844	150.4	29.4101	150.4	29.1874	150.4	29.8893	150.4	29.5432
150.2	4.4115	150.2	3.72291	150.2	8.1157	150.2	6.95782	150.3	14.423	150.3	12.6578	150.3	22.7371	150.3	20.4862	150.4	28.8042	150.4	26.5309	150.4	29.28	150.4	28.4704	150.5	29.3945	150.5	29.1728	150.5	29.8741	150.5	29.5284
150.3	4.4146	150.3	3.72174	150.3	8.1125	150.3	6.95552	150.4	14.4221	150.4	12.6532	150.4	22.7338	150.4	20.4777	150.5	28.7929	150.5	26.5184	150.5	29.2687	150.5	28.4565	150.6	29.3773	150.6	29.1583	150.6	29.8581	150.6	29.5136
150.4	4.4146	150.4	3.72056	150.4	8.1122	150.4	6.95323	150.5	14.4197	150.5	12.6487	150.5	22.7272	150.5	20.4692	150.6	28.7817	150.6	26.506	150.6	29.2534	150.6	28.4425	150.7	29.3542	150.7	29.1438	150.7	29.8332	150.7	29.4988
150.5	4.4164	150.5	3.71939	150.5	8.1134	150.5	6.95093	150.6	14.4124	150.6	12.6441	150.6	22.7166	150.6	20.4607	150.7	28.7626	150.7	26.4936	150.7	29.2319	150.7	28.4286	150.8	29.3353	150.8	29.1293	150.8	29.8146	150.8	29.484
150.6	4.4209	150.6	3.71823	150.6	8.1091	150.6	6.94864	150.7	14.4089	150.7	12.6395	150.7	22.7065	150.7	20.4522	150.8	28.7521	150.8	26.4812	150.8	29.2158	150.8	28.4147	150.9	29.3142	150.9	29.1149	150.9	29.7971	150.9	29.4692
150.7	4.4172	150.7	3.71706	150.7	8.1024	150.7	6.94635	150.8	14.4006	150.8	12.635	150.8	22.6997	150.8	20.4437	150.9	28.7399	150.9	26.4687	150.9	29.1968	150.9	28.4008	151	29.2965	151	29.1004	151	29.7732	151	29.4545
150.8	4.4146	150.8	3.71589	150.8	8.0976	150.8	6.94406	150.9	14.4024	150.9	12.6304	150.9	22.6926	150.9	20.4352	151	28.723	151	26.4563	151	29.1782	151	28.3869	151.1	29.2758	151.1	29.0859	151.1	29.7524	151.1	29.4397
150.9	4.4136	150.9	3.71472	150.9	8.1023	150.9	6.94176	151	14.4009	151	12.6258	151	22.6824	151	20.4267	151.1	28.706	151.1	26.4439	151.1	29.1577	151.1	28.3731	151.2	29.2554	151.2	29.0715	151.2	29.7304	151.2	29.425
151	4.4099	151	3.71355	151	8.1011	151	6.93948	151.1	14.3962	151.1	12.6213	151.1	22.6719	151.1	20.4183	151.2	28.6903	151.2	26.4316	151.2	29.1368	151.2	28.3592	151.3	29.2393	151.3	29.0571	151.3	29.709	151.3	29.4102
151.1	4.4113	151.1	3.71238	151.1	8.098	151.1	6.93719	151.2	14.3905	151.2	12.6167	151.2	22.6616	151.2	20.4098	151.3	28.6769	151.3	26.4192	151.3	29.1204	151.3	28.3453	151.4	29.218	151.4	29.0426	151.4	29.69	151.4	29.3955
151.2	4.4092	151.2	3.71122	151.2	8.0966	151.2	6.9349	151.3	14.3901	151.3	12.6122	151.3	22.6539	151.3	20.4014	151.4	28.6637	151.4	26.4068	151.4	29.1063	151.4	28.3315	151.5	29.2018	151.5	29.0282	151.5	29.6685	151.5	29.3808
151.3	4.4082	151.3	3.71005	151.3	8.0975	151.3	6.93261	151.4	14.3867	151.4	12.6076	151.4	22.6455	151.4	20.3929	151.5	28.6459	151.5	26.3945	151.5	29.0904	151.5	28.3177	151.6	29.1819	151.6	29.0138	151.6	29.6461	151.6	29.3661
151.4	4.4072	151.4	3.70888	151.4	8.0954	151.4	6.93032	151.5	14.383	151.5	12.6031	151.5	22.6356	151.5	20.3844	151.6	28.629	151.6	26.3821	151.6	29.0698	151.6	28.3038	151.7	29.1651	151.7	28.9994	151.7	29.6241	151.7	29.3515
151.5	4.4077	151.5	3.70772	151.5	8.0923	151.5	6.92804	151.6	14.3766	151.6	12.5985	151.6	22.6269	151.6	20.376	151.7	28.6148	151.7	26.3698	151.7	29.0503	151.7	28.29	151.8	29.148	151.8	28.9851	151.8	29.6022	151.8	29.3368
151.6	4.4061	151.6	3.70655	151.6	8.0916	151.6	6.92575	151.7	14.3759	151.7	12.594	151.7	22.6186	151.7	20.3676	151.8	28.5978	151.8	26.3574	151.8	29.0349	151.8	28.2762	151.9	29.1293	151.9	28.9707	151.9	29.5794	151.9	29.3221
151.7	4.4101	151.7	3.70538	151.7	8.0899	151.7	6.92347	151.8	14.3715	151.8	12.5894	151.8	22.6087	151.8	20.3591	151.9	28.5817	151.9	26.3451	151.9	29.0157	151.9	28.2624	152	29.1123	152	28.9564	152	29.5575	152	29.3075
151.8	4.4095	151.8	3.70422	151.8	8.0844	151.8	6.92119	151.9	14.3619	151.9	12.5849	151.9	22.6013	151.9	20.3507	152	28.5666	152	26.3328	152	28.9988	152	28.2487	152.1	29.0932	152.1	28.942	152.1	29.5377	152.1	29.2929
151.9	4.41	151.9	3.70305	151.9	8.0798	151.9	6.91891	152	14.359	152	12.5804	152	22.5917	152	20.3423	152.1	28.5507	152.1	26.3205	152.1	28.9795	152.1	28.2349	152.2	29.0832	152.2	28.9277	152.2	29.5206	152.2	29.2783
152	4.4075	152	3.70189	152	8.0763	152	6.91662	152.1	14.3575	152.1	12.5758	152.1	22.5816	152.1	20.3338	152.2	28.5372	152.2	26.3082	152.2	28.9627	152.2	28.2211	152.3	29.0668	152.3	28.9134	152.3	29.4967	152.3	29.2637
152.1	4.4032	152.1	3.70073	152.1	8.0703	152.1	6.91434	152.2	14.3576	152.2	12.5713	152.2	22.573	152.2	20.3254	152.3	28.5186	152.3	26.2959	152.3	28.9399	152.3	28.2074	152.4	29.0561	152.4	28.8991	152.4	29.4788	152.4	29.2491
152.2	4.4073	152.2	3.69956	152.2	8.0706	152.2	6.91206	152.3	14.3521	152.3	12.5667	152.3	22.559	152.3	20.317	152.4	28.5078	152.4	26.2836	152.4	28.9255	152.4	28.1937	152.5	29.0405	152.5	28.8848	152.5	29.4643	152.5	29.2345
152.3	4.408	152.3	3.6984	152.3	8.0684	152.3	6.90978	152.4	14.358	152.4	12.5622	152.4	22.5557	152.4	20.3086	152.5	28.4915	152.5	26.2714	152.5	28.9073	152.5	28.1799	152.6	29.0214	152.6	28.8705	152.6	29.4448	152.6	29.2199
152.4	4.4113	152.4	3.69724	152.4	8.0706	152.4	6.90751	152.5	14.357	152.5	12.5577	152.5	22.5471	152.5	20.3002	152.6	28.4746	152.6	26.2591	152.6	28.8875	152.6	28.1662	152.7	29.0028	152.7	28.8562	152.7	29.4276	152.7	29.2054
152.5	4.4139	152.5	3.69607	152.5	8.0699	152.5	6.90523	152.6	14.3529	152.6	12.5532	152.6	22.5357	152.6	20.2918	152.7	28.4616	152.7	26.2469	152.7	28.8694	152.7	28.1525	152.8	28.9866	152.8	28.842	152.8	29.4103	152.8	29.1908
152.6	4.4106	152.6	3.69491	152.6	8.0644	152.6	6.90295	152.7	14.3497	152.7	12.5486	152.7	22.5263	152.7	20.2834	152.8	28.4523	152.8	26.2346	152.8	28.8621	152.8	28.1388	152.9	28.9673	152.9	28.8277	152.9	29.3878	152.9	29.1763
152.7	4.4124	152.7	3.69375	152.7	8.0631	152.7	6.90068	152.8	14.3492	152.8	12.5441	152.8	22.5203	152.8	20.275	152.9	28.438	152.9	26.2224	152.9	28.8488	152.9	28.1252	153	28.9454	153	28.8135	153	29.3687	153	29.1618
152.8	4.4118	152.8	3.69259	152.8	8.0646	152.8	6.8984	152.9	14.3438	152.9	12.5396	152.9	22.5068	152.9	20.2667	153	28.4222	153	26.2102	153	28.8281	153	28.1115	153.1	28.9273	153.1	28.7993	153.1	29.3492	153.1	29.1473
152.9	4.4118	152.9	3.69143	152.9	8.0624	152.9	6.89613	153	14.3347	153	12.5351	153	22.4953	153	20.2583	153.1	28.4135	153.1	26.1979	153.1	28.8128	153.1	28.0978	153.2	28.9055	153.2	28.7851	153.2	29.3265	153.2	29.1328
153	4.4069	153	3.69027	153	8.0592	153	6.89385	153.1	14.3323	153.1	12.5305	153.1	22.4856	153.1	20.2499	153.2	28.3962	153.2	26.1857	153.2	28.7879	153.2	28.0842	153.3	28.8813	153.3	28.7709	153.3	29.3028	153.3	29.1183
153.1	4.4096	153.1	3.68911	153.1	8.0613	153.1	6.89158	153.2	14.3234	153.2	12.526	153.2	22.4743	153.2	20.2415	153.3	28.3813	153.3	26.1735	153.3	28.7689	153.3	28.0706	153.4	28.8619	153.4	28.7567	153.4	29.282	153.4	29.1038
153.2	4.408	153.2	3.68795	153.2	8.0578	153.2	6.88931	153.3	14.3133	153.3	12.5215	153.3	22.4623	153.3	20.2332	153.4	28.3687	153.4	26.1614	153.4	28.7525	153.4	28.0569	153.5	28.8487	153.5	28.7425	153.5	29.2665	153.5	29.0893
153.3	4.4072	153.3	3.68679	153.3	8.0535	153.3	6.88704	153.4	14.3107	153.4	12.517	153.4	22.4557	153.4	20.2248	153.5	28.3602	153.5	26.1492	153.5	28.7398	153.5	28.0433	153.6	28.8364	153.6	28.7284	153.6	29.2492	153.6	29.0749
153.4	4.4046	153.4	3.68563	153.4	8.0559	153.4	6.88477	153.5	14.3105	153.5	12.5125	153.5	22.4502	153.5	20.2165	153.6	28.3509	153.6	26.137	153.6	28.7235	153.6	28.0297	153.7	28.8141	153.7	28.7142	153.7	29.2256	153.7	29.0605
153.5	4.4065	153.5	3.68447	153.5	8.0597	153.5	6.8825	153.6	14.3109	153.6	12.508	153.6	22.4472	153.6	20.2081	153.7	28.3344	153.7	26.1248	153.7	28.7057	153.7	28.0161	153.8	28.7928	153.8	28.7001	153.8	29.2052	153.8	29.046
153.6	4.4105	153.6	3.68331	153.6	8.0596	153.6	6.88023	153.7	14.3072	153.7	12.5035	153.7	22.4388	153.7	20.1998	153.8	28.3194	153.8	26.1127	153.8	28.6863	153.8	28.0025	153.9	28.7768	153.9	28.6859	153.9	29.1829	153.9	29.0316
153.7	4.4077	153.7	3.68216	153.7	8.0541	153.7	6.87797	153.8	14.3029	153.8	12.499	153.8	22.4275	153.8	20.1914	153.9	28.3061	153.9	26.1005	153.9	28.6703	153.9	27.989	154	28.7626	154	28.6718	154	29.1599	154	29.0172
153.8	4.4039	153.8	3.681	153.8	8.0494	153.8	6.8757	153.9	14.3009	153.9	12.4945	153.9	22.421	153.9	20.1831	154	28.2902	154	26.0884	154	28.6544	154	27.9754	154.1	28.745	154.1	28.6577	154.1	29.1433	154.1	29.0028
153.9	4.4043	153.9	3.67984	153.9	8.045	153.9	6.87343	154	14.2923	154	12.49	154	22.4156	154	20.1748	154.1	28.2774	154.1	26.0763	154.1	28.6429	154.1	27.9619	154.2	28.7206	154.2	28.6436	154.2	29.1176	154.2	28.9885
154	4.4061	154	3.67869	154	8.041	154	6.87117	154.1	14.2915	154.1	12.4855	154.1	22.4099	154.1	20.1664	154.2	28.251	154.2	26.0642	154.2	28.6189	154.2	27.9483	154.3	28.6955	154.3	28.6295	154.3	29.0926	154.3	28.9741
154.1	4.4098	154.1	3.67753	154.1	8.0435	154.1	6.86891	154.2	14.278	154.2	12.481	154.2	22.3937	154.2	20.1581	154.3	28.2324	154.3	26.0521	154.3	28.5984	154.3	27.9348	154.4	28.6802	154.4	28.6155	154.4	29.076	154.4	28.9597
154.2	4.4048	154.2	3.67637	154.2	8.0374	154.2	6.86664	154.3	14.266	154.3	12.4765	154.3	22.3765	154.3	20.1498	154.4	28.2221	154.4	26.04	154.4	28.5828	154.4	27.9213	154.5	28.6645	154.5	28.6014	154.5	29.0612	154.5	28.9454
154.3	4.4021	154.3	3.67522	154.3	8.0329	154.3	6.86438	154.4	14.2613	154.4	12.472	154.4	22.3716	154.4	20.1415	154.5	28.2102	154.5	26.0279	154.5	28.5639	154.5	27.9078	154.6	28.6477	154.6	28.5874	154.6	29.0486	154.6	28.9311
154.4	4.4046	154.4	3.67406	154.4	8.0312	154.4	6.86212	154.5	14.2614	154.5	12.4675	154.5	22.3633	154.5	20.1332	154.6	28.199	154.6	26.0158	154.6	28.5501	154.6	27.8943	154.7	28.6322	154.7	28.5733	154.7	29.0329	154.7	28.9168
154.5	4.4087	154.5	3.67291	154.5	8.0292	154.5	6.85986	154.6	14.264	154.6	12.463	154.6	22.3579	154.6	20.1249	154.7	28.1908	154.7	26.0037	154.7	28.5381	154.7	27.8808	154.8	28.6149	154.8	28.5593	154.8	29.016	154.8	28.9025
154.6	4.4131	154.6	3.67175	154.6	8.0307	154.6	6.8576	154.7	14.2652	154.7	12.4585	154.7	22.3532	154.7	20.1166	154.8	28.1763	154.8	25.9916	154.8	28.52	154.8	27.8673	154.9	28.6005	154.9	28.5453	154.9	29.0006	154.9	28.8882
154.7	4.4166	154.7	3.6706	154.7	8.0294	154.7	6.85534	154.8	14.2576	154.8	12.454	154.8	22.3474	154.8	20.1083	154.9	28.1658	154.9	25.9796	154.9	28.5015	154.9	27.8538	155	28.5817	155	28.5313	155	28.9817	155	28.8739
154.8	4.4222	154.8	3.66945	154.8	8.0234	154.8	6.85308	154.9	14.251	154.9	12.4496	154.9	22.3417	154.9	20.1	155	28.1512	155	25.9675	155	28.4826	155	27.8404	155.1	28.5606	155.1	28.5173	155.1	28.9638	155.1	28.8596
154.9	4.4244	154.9	3.66829	154.9	8.0212	154.9	6.85082	155	14.2439	155	12.4451	155	22.3293	155	20.0917	155.1	28.1348	155.1	25.9555	155.1	28.4613	155.1	27.8269	155.2	28.5471	155.2	28.5033	155.2	28.9474	155.2	28.8454
155	4.4258	155	3.66714	155	8.0171	155	6.84857	155.1	14.2398	155.1	12.4406	155.1	22.314	155.1	20.0834	155.2	28.1147	155.2	25.9435	155.2	28.4424	155.2	27.8135	155.3	28.5338	155.3	28.4893	155.3	28.933	155.3	28.8311
155.1	4.4219	155.1	3.66599	155.1	8.0131	155.1	6.84631	155.2	14.2348	155.2	12.4361	155.2	22.3018	155.2	20.0752	155.3	28.0971	155.3	25.9315	155.3	28.4241	155.3	27.8001	155.4	28.5167	155.4	28.4754	155.4	28.9166	155.4	28.8169
155.2	4.4202	155.2	3.66484	155.2	8.01	155.2	6.84406	155.3	14.2316	155.3	12.4316	155.3	22.2923	155.3	20.0669	155.4	28.0854	155.4	25.9194	155.4	28.4061	155.4	27.7867	155.5	28.5018	155.5	28.4614	155.5	28.8984	155.5	28.8026
155.3	4.4204	155.3	3.66368	155.3	8.0097	155.3	6.8418	155.4	14.2267	155.4	12.4272	155.4	22.2813	155.4	20.0586	155.5	28.0744	155.5	25.9074	155.5	28.391	155.5	27.7733	155.6	28.4864	155.6	28.4475	155.6	28.8799	155.6	28.7884
155.4	4.4221	155.4	3.66253	155.4	8.0086	155.4	6.83955	155.5	14.2192	155.5	12.4227	155.5	22.2717	155.5	20.0504	155.6	28.0604	155.6	25.8954	155.6	28.3764	155.6	27.7599	155.7	28.4674	155.7	28.4336	155.7	28.8589	155.7	28.7742
155.5	4.4233	155.5	3.66138	155.5	8.0036	155.5	6.83729	155.6	14.2105	155.6	12.4182	155.6	22.2654	155.6	20.0421	155.7	28.0446	155.7	25.8835	155.7	28.3554	155.7	27.7465	155.8	28.4422	155.8	28.4197	155.8	28.8392	155.8	28.76
155.6	4.4215	155.6	3.66023	155.6	8.0007	155.6	6.83504	155.7	14.2036	155.7	12.4138	155.7	22.2552	155.7	20.0339	155.8	28.0256	155.8	25.8715	155.8	28.3317	155.8	27.7331	155.9	28.4222	155.9	28.4057	155.9	28.821	155.9	28.7459
155.7	4.4197	155.7	3.65908	155.7	7.9976	155.7	6.83279	155.8	14.1935	155.8	12.4093	155.8	22.2448	155.8	20.0256	155.9	28.0146	155.9	25.8595	155.9	28.3177	155.9	27.7198	156	28.3973	156	28.3919	156	28.805	156	28.7317
155.8	4.4205	155.8	3.65793	155.8	7.9923	155.8	6.83054	155.9	14.1866	155.9	12.4048	155.9	22.239	155.9	20.0174	156	27.9989	156	25.8475	156	28.3032	156	27.7064	156.1	28.3797	156.1	28.378	156.1	28.7887	156.1	28.7175
155.9	4.4215	155.9	3.65678	155.9	7.9875	155.9	6.82829	156	14.1823	156	12.4004	156	22.2279	156	20.0091	156.1	27.9843	156.1	25.8356	156.1	28.2899	156.1	27.6931	156.2	28.3645	156.2	28.3641	156.2	28.7719	156.2	28.7034
156	4.4216	156	3.65563	156	7.9801	156	6.82604	156.1	14.1789	156.1	12.3959	156.1	22.2239	156.1	20.0009	156.2	27.9703	156.2	25.8236	156.2	28.2749	156.2	27.6798	156.3	28.3506	156.3	28.3503	156.3	28.7543	156.3	28.6893
156.1	4.4244	156.1	3.65449	156.1	7.9814	156.1	6.8238	156.2	14.1798	156.2	12.3915	156.2	22.2147	156.2	19.9927	156.3	27.9595	156.3	25.8117	156.3	28.2609	156.3	27.6664	156.4	28.3253	156.4	28.3364	156.4	28.7315	156.4	28.6752
156.2	4.4251	156.2	3.65334	156.2	7.9816	156.2	6.82155	156.3	14.1758	156.3	12.387	156.3	22.2072	156.3	19.9845	156.4	27.9427	156.4	25.7998	156.4	28.2366	156.4	27.6531	156.5	28.3067	156.5	28.3226	156.5	28.7062	156.5	28.661
156.3	4.4281	156.3	3.65219	156.3	7.9823	156.3	6.8193	156.4	14.1647	156.4	12.3826	156.4	22.1943	156.4	19.9762	156.5	27.9228	156.5	25.7879	156.5	28.2176	156.5	27.6398	156.6	28.288	156.6	28.3087	156.6	28.6852	156.6	28.6469
156.4	4.4253	156.4	3.65104	156.4	7.9788	156.4	6.81706	156.5	14.1547	156.5	12.3781	156.5	22.1772	156.5	19.968	156.6	27.9027	156.6	25.776	156.6	28.1959	156.6	27.6265	156.7	28.2653	156.7	28.2949	156.7	28.6638	156.7	28.6329
156.5	4.4216	156.5	3.64989	156.5	7.9714	156.5	6.81481	156.6	14.1478	156.6	12.3736	156.6	22.1676	156.6	19.9598	156.7	27.8841	156.7	25.7641	156.7	28.1751	156.7	27.6133	156.8	28.2483	156.8	28.2811	156.8	28.6461	156.8	28.6188
156.6	4.4222	156.6	3.64875	156.6	7.966	156.6	6.81257	156.7	14.1448	156.7	12.3692	156.7	22.162	156.7	19.9516	156.8	27.8723	156.8	25.7522	156.8	28.1582	156.8	27.6	156.9	28.2346	156.9	28.2673	156.9	28.6273	156.9	28.6047
156.7	4.4219	156.7	3.6476	156.7	7.9646	156.7	6.81033	156.8	14.1366	156.8	12.3648	156.8	22.1507	156.8	19.9434	156.9	27.855	156.9	25.7403	156.9	28.1451	156.9	27.5867	157	28.2168	157	28.2536	157	28.6073	157	28.5907
156.8	4.4211	156.8	3.64646	156.8	7.965	156.8	6.80809	156.9	14.1364	156.9	12.3603	156.9	22.1425	156.9	19.9352	157	27.8382	157	25.7284	157	28.1303	157	27.5735	157.1	28.1978	157.1	28.2398	157.1	28.5912	157.1	28.5766
156.9	4.4228	156.9	3.64531	156.9	7.9668	156.9	6.80585	157	14.1281	157	12.3559	157	22.1333	157	19.927	157.1	27.8239	157.1	25.7165	157.1	28.1098	157.1	27.5603	157.2	28.1817	157.2	28.226	157.2	28.5707	157.2	28.5626
157	4.4241	157	3.64417	157	7.9615	157	6.8036	157.1	14.12	157.1	12.3514	157.1	22.1256	157.1	19.9189	157.2	27.8084	157.2	25.7047	157.2	28.0909	157.2	27.547	157.3	28.166	157.3	28.2123	157.3	28.552	157.3	28.5486
157.1	4.4246	157.1	3.64302	157.1	7.9559	157.1	6.80137	157.2	14.1123	157.2	12.347	157.2	22.1181	157.2	19.9107	157.3	27.7963	157.3	25.6928	157.3	28.0768	157.3	27.5338	157.4	28.1482	157.4	28.1985	157.4	28.5344	157.4	28.5346
157.2	4.4184	157.2	3.64188	157.2	7.9514	157.2	6.79913	157.3	14.1076	157.3	12.3426	157.3	22.1112	157.3	19.9025	157.4	27.7778	157.4	25.681	157.4	28.0561	157.4	27.5206	157.5	28.1302	157.5	28.1848	157.5	28.5158	157.5	28.5206
157.3	4.4184	157.3	3.64073	157.3	7.9471	157.3	6.79689	157.4	14.0968	157.4	12.3381	157.4	22.1003	157.4	19.8943	157.5	27.7629	157.5	25.6691	157.5	28.0361	157.5	27.5074	157.6	28.1101	157.6	28.1711	157.6	28.4976	157.6	28.5066
157.4	4.4144	157.4	3.63959	157.4	7.9399	157.4	6.79465	157.5	14.089	157.5	12.3337	157.5	22.0881	157.5	19.8862	157.6	27.7529	157.6	25.6573	157.6	28.0171	157.6	27.4942	157.7	28.0899	157.7	28.1574	157.7	28.4785	157.7	28.4926
157.5	4.4122	157.5	3.63845	157.5	7.9354	157.5	6.79242	157.6	14.0818	157.6	12.3293	157.6	22.0775	157.6	19.878	157.7	27.7367	157.7	25.6455	157.7	28.0002	157.7	27.4811	157.8	28.0716	157.8	28.1437	157.8	28.46	157.8	28.4787
157.6	4.4086	157.6	3.6373	157.6	7.9335	157.6	6.79018	157.7	14.0769	157.7	12.3248	157.7	22.0679	157.7	19.8698	157.8	27.7213	157.8	25.6337	157.8	27.9824	157.8	27.4679	157.9	28.0572	157.9	28.13	157.9	28.4496	157.9	28.4647
157.7	4.4076	157.7	3.63616	157.7	7.9257	157.7	6.78795	157.8	14.0707	157.8	12.3204	157.8	22.0592	157.8	19.8617	157.9	27.7111	157.9	25.6219	157.9	27.9685	157.9	27.4547	158	28.0408	158	28.1164	158	28.4359	158	28.4508
157.8	4.4055	157.8	3.63502	157.8	7.9224	157.8	6.78571	157.9	14.0656	157.9	12.316	157.9	22.052	157.9	19.8535	158	27.7	158	25.6101	158	27.9542	158	27.4416	158.1	28.0207	158.1	28.1027	158.1	28.4117	158.1	28.4369
157.9	4.4106	157.9	3.63388	157.9	7.9235	157.9	6.78348	158	14.063	158	12.3116	158	22.0456	158	19.8454	158.1	27.6819	158.1	25.5983	158.1	27.9329	158.1	27.4285	158.2	28.0009	158.2	28.089	158.2	28.3925	158.2	28.4229
158	4.4106	158	3.63273	158	7.9229	158	6.78125	158.1	14.0553	158.1	12.3071	158.1	22.0342	158.1	19.8373	158.2	27.6675	158.2	25.5865	158.2	27.9156	158.2	27.4153	158.3	27.9821	158.3	28.0754	158.3	28.3752	158.3	28.409
158.1	4.4077	158.1	3.63159	158.1	7.9176	158.1	6.77902	158.2	14.0475	158.2	12.3027	158.2	22.0253	158.2	19.8291	158.3	27.6552	158.3	25.5748	158.3	27.9019	158.3	27.4022	158.4	27.9637	158.4	28.0618	158.4	28.3613	158.4	28.3951
158.2	4.4092	158.2	3.63045	158.2	7.9152	158.2	6.77678	158.3	14.0388	158.3	12.2983	158.3	22.0172	158.3	19.821	158.4	27.642	158.4	25.563	158.4	27.885	158.4	27.3891	158.5	27.948	158.5	28.0482	158.5	28.3441	158.5	28.3813
158.3	4.411	158.3	3.62931	158.3	7.914	158.3	6.77455	158.4	14.0337	158.4	12.2939	158.4	22.0085	158.4	19.8129	158.5	27.6295	158.5	25.5513	158.5	27.8703	158.5	27.376	158.6	27.9318	158.6	28.0345	158.6	28.3253	158.6	28.3674
158.4	4.4091	158.4	3.62817	158.4	7.9124	158.4	6.77233	158.5	14.0243	158.5	12.2895	158.5	21.9998	158.5	19.8048	158.6	27.6204	158.6	25.5395	158.6	27.8503	158.6	27.3629	158.7	27.917	158.7	28.021	158.7	28.3091	158.7	28.3535
158.5	4.4075	158.5	3.62703	158.5	7.9109	158.5	6.7701	158.6	14.0171	158.6	12.2851	158.6	21.9924	158.6	19.7966	158.7	27.6109	158.7	25.5278	158.7	27.837	158.7	27.3499	158.8	27.8972	158.8	28.0074	158.8	28.2897	158.8	28.3397
158.6	4.4072	158.6	3.62589	158.6	7.9077	158.6	6.76787	158.7	14.0125	158.7	12.2806	158.7	21.9895	158.7	19.7885	158.8	27.5922	158.8	25.5161	158.8	27.8195	158.8	27.3368	158.9	27.8762	158.9	27.9938	158.9	28.271	158.9	28.3258
158.7	4.4103	158.7	3.62476	158.7	7.9059	158.7	6.76564	158.8	14.005	158.8	12.2762	158.8	21.9825	158.8	19.7804	158.9	27.5715	158.9	25.5044	158.9	27.7961	158.9	27.3237	159	27.8574	159	27.9802	159	28.2556	159	28.312
158.8	4.4129	158.8	3.62362	158.8	7.8996	158.8	6.76342	158.9	13.9942	158.9	12.2718	158.9	21.9718	158.9	19.7723	159	27.5551	159	25.4926	159	27.7764	159	27.3107	159.1	27.8447	159.1	27.9667	159.1	28.2405	159.1	28.2982
158.9	4.4102	158.9	3.62248	158.9	7.8929	158.9	6.76119	159	13.9857	159	12.2674	159	21.9645	159	19.7642	159.1	27.5458	159.1	25.4809	159.1	27.7627	159.1	27.2977	159.2	27.83	159.2	27.9531	159.2	28.2215	159.2	28.2844
159	4.4079	159	3.62134	159	7.8905	159	6.75897	159.1	13.9827	159.1	12.263	159.1	21.956	159.1	19.7561	159.2	27.5282	159.2	25.4692	159.2	27.7432	159.2	27.2846	159.3	27.8135	159.3	27.9396	159.3	28.2002	159.3	28.2706
159.1	4.413	159.1	3.6202	159.1	7.8923	159.1	6.75675	159.2	13.9769	159.2	12.2586	159.2	21.9467	159.2	19.748	159.3	27.5124	159.3	25.4576	159.3	27.7237	159.3	27.2716	159.4	27.7967	159.4	27.9261	159.4	28.1831	159.4	28.2568
159.2	4.4118	159.2	3.61907	159.2	7.8868	159.2	6.75452	159.3	13.9695	159.3	12.2542	159.3	21.9359	159.3	19.74	159.4	27.4968	159.4	25.4459	159.4	27.7052	159.4	27.2586	159.5	27.7785	159.5	27.9126	159.5	28.1675	159.5	28.243
[truncated: 1,208 more rows]

## Sheet: Ext Data Fig 3B
Run 1; Ch 8; Fc 2-1 corr; Cy 47; NCB-0846; Conc 0.0039 µM_X	Run 1; Ch 8; Fc 2-1 corr; Cy 47; NCB-0846; Conc 0.0039 µM_Y	Run 1; Ch 8; Fc 2-1 corr; Cy 47; NCB-0846; Conc 0.0039 µM; Fitted_X	Run 1; Ch 8; Fc 2-1 corr; Cy 47; NCB-0846; Conc 0.0039 µM; Fitted_Y	Run 1; Ch 8; Fc 2-1 corr; Cy 48; NCB-0846; Conc 0.0078 µM_X	Run 1; Ch 8; Fc 2-1 corr; Cy 48; NCB-0846; Conc 0.0078 µM_Y	Run 1; Ch 8; Fc 2-1 corr; Cy 48; NCB-0846; Conc 0.0078 µM; Fitted_X	Run 1; Ch 8; Fc 2-1 corr; Cy 48; NCB-0846; Conc 0.0078 µM; Fitted_Y	Run 1; Ch 8; Fc 2-1 corr; Cy 49; NCB-0846; Conc 0.0156 µM_X	Run 1; Ch 8; Fc 2-1 corr; Cy 49; NCB-0846; Conc 0.0156 µM_Y	Run 1; Ch 8; Fc 2-1 corr; Cy 49; NCB-0846; Conc 0.0156 µM; Fitted_X	Run 1; Ch 8; Fc 2-1 corr; Cy 49; NCB-0846; Conc 0.0156 µM; Fitted_Y	Run 1; Ch 8; Fc 2-1 corr; Cy 50; NCB-0846; Conc 0.0313 µM_X	Run 1; Ch 8; Fc 2-1 corr; Cy 50; NCB-0846; Conc 0.0313 µM_Y	Run 1; Ch 8; Fc 2-1 corr; Cy 50; NCB-0846; Conc 0.0313 µM; Fitted_X	Run 1; Ch 8; Fc 2-1 corr; Cy 50; NCB-0846; Conc 0.0313 µM; Fitted_Y	Run 1; Ch 8; Fc 2-1 corr; Cy 51; NCB-0846; Conc 0.0625 µM_X	Run 1; Ch 8; Fc 2-1 corr; Cy 51; NCB-0846; Conc 0.0625 µM_Y	Run 1; Ch 8; Fc 2-1 corr; Cy 51; NCB-0846; Conc 0.0625 µM; Fitted_X	Run 1; Ch 8; Fc 2-1 corr; Cy 51; NCB-0846; Conc 0.0625 µM; Fitted_Y	Run 1; Ch 8; Fc 2-1 corr; Cy 52; NCB-0846; Conc 0.125 µM_X	Run 1; Ch 8; Fc 2-1 corr; Cy 52; NCB-0846; Conc 0.125 µM_Y	Run 1; Ch 8; Fc 2-1 corr; Cy 52; NCB-0846; Conc 0.125 µM; Fitted_X	Run 1; Ch 8; Fc 2-1 corr; Cy 52; NCB-0846; Conc 0.125 µM; Fitted_Y	Run 1; Ch 8; Fc 2-1 corr; Cy 53; NCB-0846; Conc 0.25 µM_X	Run 1; Ch 8; Fc 2-1 corr; Cy 53; NCB-0846; Conc 0.25 µM_Y	Run 1; Ch 8; Fc 2-1 corr; Cy 53; NCB-0846; Conc 0.25 µM; Fitted_X	Run 1; Ch 8; Fc 2-1 corr; Cy 53; NCB-0846; Conc 0.25 µM; Fitted_Y	Run 1; Ch 8; Fc 2-1 corr; Cy 54; NCB-0846; Conc 0.5 µM_X	Run 1; Ch 8; Fc 2-1 corr; Cy 54; NCB-0846; Conc 0.5 µM_Y	Run 1; Ch 8; Fc 2-1 corr; Cy 54; NCB-0846; Conc 0.5 µM; Fitted_X	Run 1; Ch 8; Fc 2-1 corr; Cy 54; NCB-0846; Conc 0.5 µM; Fitted_Y
[truncated: 3,183 more rows]

[truncated: 2 more sheets: Ext Data Fig 3C, Ext Data Fig 3D]
