# Supplementary material for: A small-molecule TNIK inhibitor targets fibrosis in preclinical and clinical models
Source: Nat Biotechnol. 2024 Mar 8;43(1):63–75. doi: 10.1038/s41587-024-02143-0 (PMC11738990; doi:10.1038/s41587-024-02143-0)
Supplement: Supplementary file 10 — Statistical source data. [file 41587_2024_2143_MOESM10_ESM.xlsx]

## Sheet: Ext Data Fig 5B Groups
Extended Figure 5B
												Relative intensity p-p65/GAPDH
		Relative intensity E-cadherin/GAPDH												TGF-β (5 ng/mL)
				TGF-β (5 ng/mL)															TNF-α (20 ng/mL)
		INS018_055 (μM)	0	0	0.1	0.3	1	3				INS018_055 (μM)	0	0	0.1	0.3	1	3	0	0.1	0.3	1	3
		Data of 3 independent assays	1	0.29178	0.88197	1.51962	1.5017	1.83168				Data of 3 independent assays	0.102199	0.120843	0.13872	0.074538	0.054469	0.076654	1	0.688441	0.68591	0.496955	0.352193
			1	0.29	0.76	1.01	1.09	1.25					0.053284	0.053572	0.057222	0.054734	0.065035	0.116034	1	0.74163	0.729583	0.658549	0.603793
			1	0.612259	1.03271	0.971179	1.04969	1.09028					0.04164	0.06283	0.04967	0.04515	0.05557	0.08352	1	0.5057	0.3802	0.32658	0.31118
												Relative intensity p65/GAPDH
		Relative intensity N-cadherin/GAPDH												TGF-β (5 ng/mL)
				TGF-β (5 ng/mL)															TNF-α (20 ng/mL)
		INS018_055 (μM)	0	0	0.1	0.3	1	3				INS018_055 (μM)	0	0	0.1	0.3	1	3	0	0.1	0.3	1	3
		Data of 3 independent assays	0.20347	1	0.70043	0.16148	0.15384	0.18024				Data of 3 independent assays	0.2939	0.64621	0.46664	0.40129	0.34824	0.5411	1	0.66804	0.63518	0.39697	0.39193
			0.14718	1	0.58588	0.21584	0.17374	0.16131					0.46446	0.86521	0.85128	0.8627	0.91656	0.90835	1	0.75002	0.8628	0.73045	0.57548
			0.33794	1	0.35431	0.13868	0.09916	0.0841					0.721325	0.700288	0.46576	0.450535	0.498769	0.563815	1	0.456276	0.34201	0.375106	0.347849
		Relative intensity p-smad2/3/GAPDH
				TGF-β (5 ng/mL)
		INS018_055 (μM)	0	0	0.1	0.3	1	3
		Data of 3 independent assays	0.09595	1	0.11981	0.03	0.02816	0.01636
			0.06536	1	0.19969	0.14564	0.11157	0.09113
			0.24379	1	0.21201	0.14419	0.11862	0.09865
		Relative intensity smad2/3/GAPDH
				TGF-β (5 ng/mL)
		INS018_055 (μM)	0	0	0.1	0.3	1	3
		Data of 3 independent assays	1.41219	1	1.16902	1.04688	1.22032	1.44722
			1.03208	1	1.38623	1.24914	1.23316	1.27828
			1.17765	1	0.98318	1.03306	1.05369	1.0906
		relative intensity of chromatin β-catenin/Histone 3
				TGF-β (5 ng/mL)
		INS018_055 (μM)	0	0	0.1	0.3	1	3
		Data of 3 independent assays	0.171674	1	1.01116	0.591872	0.71831	0.209999
			0.110009	1	1.34951	0.538926	0.743389	0.257995
			0.253804	1	0.907801	0.793108	0.678974	0.113628
		relative intensity of cytosol β-catenin/tubulin
				TGF-β (5 ng/mL)
		INS018_055 (μM)	0	0	0.1	0.3	1	3
		Data of 3 independent assays	0.588123	1	0.798588	0.499098	0.407971	0.232109
			1.13116	1	1.10108	1.41094	0.880648	1.06689
			1.3839	1	1.37705	1.49753	1.37433	1.23753
		relative intensity of nuclear matrix β-catenin/HDAC2
				TGF-β (5 ng/mL)
		INS018_055 (μM)	0	0	0.1	0.3	1	3
		Data of 3 independent assays	1.0454	1	0.901113	0.806059	0.905481	1.40257
			1.92673	1	0.694397	0.929675	0.965097	0.958011
			1.93093	1	1.90544	0.671953	1.85451	2.07938

## Sheet: Ext Data Fig 5B Densitometry
	Batch 1				Batch 2				Batch 3
Targets	E-Cadherin	GAPDH	E-Cadherin/GAPDH		E-Cadherin	GAPDH	E-Cadherin/GAPDH		E-Cadherin	GAPDH	E-Cadherin/GAPDH
Sample	intensity		ratio	normalized	intensity		ratio	normalized	intensity		ratio	normalized
DMSO	1010000	1480000	0.682432	1	1340000	34900	38.3954	1	45200	1030000	0.0438835	1
TGF-β	227000	1140000	0.199123	0.291784	239000	21700	11.0138	0.286853	16900	629000	0.026868	0.612259
INS018_055-0.1 μM	638000	1060000	0.601887	0.881973	667000	23000	29	0.755299	33400	737000	0.0453189	1.03271
INS018_055-0.3 μM	1120000	1080000	1.03704	1.51962	845000	21800	38.7615	1.00953	33200	779000	0.0426187	0.971179
INS018_055-1 μM	950000	927000	1.02481	1.5017	950000	22600	42.0354	1.0948	31600	686000	0.0460641	1.04969
INS018_055-3 μM	1230000	984000	1.25	1.83168	995000	20700	48.0676	1.25191	32200	673000	0.0478455	1.09028
	Batch 1				Batch 2				Batch 3
Targets	N-Cadherin	GAPDH	N-Cadherin/GAPDH		N-Cadherin	GAPDH	N-Cadherin/GAPDH		N-Cadherin	GAPDH	N-Cadherin/GAPDH
Sample	intensity		ratio	normalized	intensity		ratio	normalized	intensity		ratio	normalized
DMSO	105000	32000	3.28125	0.203466	6300	18500	0.340541	0.147183	17700	1710000	0.0103509	0.337944
TGF-β	458000	28400	16.1268	1	35400	15300	2.31373	1	48700	1590000	0.0306289	1
INS018_055-0.1 μM	340000	30100	11.2957	0.700431	18300	13500	1.35556	0.585876	19100	1760000	0.0108523	0.354314
INS018_055-0.3 μM	86200	33100	2.60423	0.161485	8240	16500	0.499394	0.21584	8750	2060000	0.00424757	0.138678
INS018_055-1 μM	65000	26200	2.48092	0.153838	8120	20200	0.40198	0.173737	5740	1890000	0.00303704	0.0991558
INS018_055-3 μM	96500	33200	2.90663	0.180236	6830	18300	0.373224	0.161309	5100	1980000	0.00257576	0.0840956
	Batch 1				Batch 2				Batch 3
Targets	p-Smad2/3	GAPDH	p- Smad2/3/GAPDH		p-Smad2/3	GAPDH	p- Smad2/3/GAPDH		p-Smad2/3	GAPDH	p- Smad2/3/GAPDH
Sample	intensity		ratio	normalized	intensity		ratio	normalized	intensity		ratio	normalized
DMSO	142000	1480000	0.0959459	0.0959459	74000	34900	2.12034	0.0653572	503000	1030000	0.48835	0.243787
TGF-β	1140000	1140000	1	1	704000	21700	32.4424	1	1260000	629000	2.00318	1
INS018_055-0.1 μM	127000	1060000	0.119811	0.119811	149000	23000	6.47826	0.199685	313000	737000	0.424695	0.21201
INS018_055-0.3 μM	32400	1080000	0.03	0.03	103000	21800	4.72477	0.145636	225000	779000	0.288832	0.144187
INS018_055-1 μM	26100	927000	0.0281553	0.0281553	81800	22600	3.61947	0.111566	163000	686000	0.237609	0.118616
INS018_055-3 μM	16100	984000	0.0163618	0.0163618	61200	20700	2.95652	0.0911314	133000	673000	0.197623	0.0986544
	Batch 1				Batch 2				Batch 3
Targets	Smad2/3	GAPDH	Smad2/3/GAPDH		Smad2/3	GAPDH	Smad2/3/GAPDH		Smad2/3	GAPDH	Smad2/3/GAPDH
Sample	intensity		ratio	normalized	intensity		ratio	normalized	intensity		ratio	normalized
DMSO	2530000	32000	79.0625	1.41219	1510000	18500	81.6216	1.03208	1440000	568000	2.53521	1.17765
TGF-β	1590000	28400	55.9859	1	1210000	15300	79.085	1	1240000	576000	2.15278	1
INS018_055-0.1 μM	1970000	30100	65.4485	1.16902	1480000	13500	109.63	1.38623	1380000	652000	2.11656	0.983178
INS018_055-0.3 μM	1940000	33100	58.6103	1.04688	1630000	16500	98.7879	1.24914	1430000	643000	2.22395	1.03306
INS018_055-1 μM	1790000	26200	68.3206	1.22032	1970000	20200	97.5248	1.23316	1420000	626000	2.26837	1.05369
INS018_055-3 μM	2690000	33200	81.0241	1.44722	1850000	18300	101.093	1.27828	1620000	690000	2.34783	1.0906
	Batch 1				Batch 2				Batch 3
Targets	p-P65	GAPDH	p-P65/GAPDH		p-P65	GAPDH	p-P65/GAPDH		p-P65	GAPDH	p-P65/GAPDH
Sample	intensity		ratio	normalized	intensity		ratio	normalized	intensity		ratio	normalized
DMSO	119000	613000	0.194127	0.102199	221000	1780000	0.124157	0.0532842	105000	2030000	0.0517241	0.0416446
TGF-β	115000	501000	0.229541	0.120843	181000	1450000	0.124828	0.0535718	135000	1730000	0.0780347	0.0628279
INS018_055-0.1 μM	122000	463000	0.263499	0.13872	192000	1440000	0.133333	0.0572222	83900	1360000	0.0616912	0.0496693
INS018_055-0.3 μM	71500	505000	0.141584	0.0745377	176000	1380000	0.127536	0.0547343	67300	1200000	0.0560833	0.0451543
INS018_055-1 μM	47800	462000	0.103463	0.0544687	197000	1300000	0.151538	0.0650353	77300	1120000	0.0690179	0.0555682
INS018_055-3 μM	79500	546000	0.145604	0.0766542	292000	1080000	0.27037	0.116034	111000	1070000	0.103738	0.0835226
TGF-β+TNF-a	756000	398000	1.8995	1	2400000	1030000	2.3301	1	1170000	942000	1.24204	1
INS018_055-0.1 μM	510000	390000	1.30769	0.688441	1970000	1140000	1.72807	0.74163	760000	1210000	0.628099	0.5057
INS018_055-0.3 μM	542000	416000	1.30288	0.68591	2040000	1200000	1.7	0.729583	595000	1260000	0.472222	0.380199
INS018_055-1 μM	438000	464000	0.943966	0.496955	1780000	1160000	1.53448	0.658549	649000	1600000	0.405625	0.32658
INS018_055-3 μM	384000	574000	0.66899	0.352193	2040000	1450000	1.4069	0.603793	630000	1630000	0.386503	0.311185
	Batch 1				Batch 2				Batch 3
Targets	P65	GAPDH	P65/GAPDH		P65	GAPDH	P65/GAPDH		P65	GAPDH	P65/GAPDH
Sample	intensity		ratio	normalized	intensity		ratio	normalized	intensity		ratio	normalized
DMSO	340000	44200	7.69231	0.293895	743000	2050000	0.362439	0.464462	861000	741000	1.16194	0.721325
TGF-β	548000	32400	16.9136	0.646207	1060000	1570000	0.675159	0.86521	969000	859000	1.12806	0.700288
INS018_055-0.1 μM	469000	38400	12.2135	0.466635	930000	1400000	0.664286	0.851275	703000	937000	0.750267	0.46576
INS018_055-0.3 μM	501000	47700	10.5031	0.401287	1030000	1530000	0.673203	0.862702	733000	1010000	0.725743	0.450535
INS018_055-1 μM	350000	38400	9.11458	0.348235	1080000	1510000	0.715232	0.916562	654000	814000	0.80344	0.498769
INS018_055-3 μM	558000	39400	14.1624	0.541096	964000	1360000	0.708824	0.90835	663000	730000	0.908219	0.563815
TGF-β+TNF-a	814000	31100	26.1736	1	913000	1170000	0.780342	1	1010000	627000	1.61085	1
INS018_055-0.1 μM	584000	33400	17.485	0.66804	755000	1290000	0.585271	0.750019	710000	966000	0.73499	0.456276
INS018_055-0.3 μM	665000	40000	16.625	0.635181	781000	1160000	0.673276	0.862796	595000	1080000	0.550926	0.34201
INS018_055-1 μM	506000	48700	10.3901	0.39697	741000	1300000	0.57	0.730449	713000	1180000	0.604237	0.375106
INS018_055-3 μM	556000	54200	10.2583	0.391933	723000	1610000	0.449068	0.575476	678000	1210000	0.560331	0.347849
					Batch 2				Batch 3				Batch 4
				Targets	b-catenin	Histone 3	b-catenin/ Histone 3		b-catenin	Histone 3	b-catenin/ Histone 3		b-catenin	Histone 3	b-catenin/ Histone 3
				Sample	intensity		ratio	normalized	intensity		ratio	normalized	intensity		ratio	normalized
				DMSO	2840000	2330000	1.21888	0.171674	629000	79100	7.95196	0.110009	962000	2500000	0.3848	0.253804
				TGF-β	8520000	1200000	7.1	1	1930000	26700	72.2846	1	2820000	1860000	1.51613	1
				INS018_055-0.1 μM	7610000	1060000	7.17925	1.01116	1990000	20400	97.549	1.34951	2560000	1860000	1.37634	0.907801
				INS018_055-0.3 μM	4030000	959000	4.20229	0.591872	709000	18200	38.956	0.538926	1960000	1630000	1.20245	0.793108
				INS018_055-1 μM	7140000	1400000	5.1	0.71831	1870000	34800	53.7356	0.743389	1750000	1700000	1.02941	0.678974
				INS018_055-3 μM	3310000	2220000	1.49099	0.209999	1270000	68100	18.649	0.257995	727000	4220000	0.172275	0.113628
					Batch 2				Batch 3				Batch 4
				Targets	b-catenin	HDAC2	b-catenin/ HDAC2		b-catenin	HDAC2	b-catenin/ HDAC2		b-catenin	HDAC2	b-catenin/ HDAC2
				Sample	intensity		ratio	normalized	intensity		ratio	normalized	intensity		ratio	normalized
				DMSO	4400000	378000	11.6402	1.04539	1530000	895000	1.7095	1.92673	303000	345000	0.878261	1.93093
				TGF-β	4710000	423000	11.1348	1	724000	816000	0.887255	1	141000	310000	0.454839	1
				INS018_055-0.1 μM	2980000	297000	10.0337	0.901113	918000	1490000	0.616107	0.694397	286000	330000	0.866667	1.90544
				INS018_055-0.3 μM	2540000	283000	8.97527	0.806059	1460000	1770000	0.824859	0.929675	114000	373000	0.30563	0.671953
				INS018_055-1 μM	2450000	243000	10.0823	0.905481	1430000	1670000	0.856287	0.965097	318000	377000	0.843501	1.85451
				INS018_055-3 μM	2530000	162000	15.6173	1.40257	1530000	1800000	0.85	0.958011	471000	498000	0.945783	2.07938
					Batch 2				Batch 3				Batch 4
				Targets	b-catenin	tubulin	b-catenin/ tubulin		b-catenin	tubulin	b-catenin/ tubulin		b-catenin	tubulin	b-catenin/ tubulin
				Sample	intensity		ratio	normalized	intensity		ratio	normalized	intensity		ratio	normalized
				DMSO	8050000	609000	13.2184	0.588123	4690000	819000	5.7265	1.13116	2980000	1520000	1.96053	1.3839
				TGF-β	13800000	614000	22.4756	1	4860000	960000	5.0625	1	2210000	1560000	1.41667	1
				INS018_055-0.1 μM	11200000	624000	17.9487	0.798588	3980000	714000	5.57423	1.10108	2380000	1220000	1.95082	1.37705
				INS018_055-0.3 μM	8200000	731000	11.2175	0.499098	4450000	623000	7.14286	1.41093	2270000	1070000	2.1215	1.49753
				INS018_055-1 μM	5630000	614000	9.16938	0.407971	3580000	803000	4.45828	0.880648	2570000	1320000	1.94697	1.37433
				INS018_055-3 μM	3730000	715000	5.21678	0.232109	3770000	698000	5.40115	1.06689	2770000	1580000	1.75316	1.23753
