# Supplementary material for: A small-molecule TNIK inhibitor targets fibrosis in preclinical and clinical models
Source: Nat Biotechnol. 2024 Mar 8;43(1):63–75. doi: 10.1038/s41587-024-02143-0 (PMC11738990; doi:10.1038/s41587-024-02143-0)
Supplement: Supplementary file 11 — Statistical source data. [file 41587_2024_2143_MOESM11_ESM.xlsx]

## Sheet: Ext Data Fig 6D
Extended Fig 6D
		Log2 Fold Change	tgfb vs DMSO	055 vs tgfb	siTNIK vs tgfb
		FGF1	7.81016	-8.20158	-2.99669
		SNAI2 (Slug)	6.8545	-7.07689	-1.48339
		SERPINE1 (Pai-1)	5.79035	-6.44068	-2.02926
		NKD1	2.32946	-2.39171	-0.984321
		SMAD7	2.2161	-2.40721	-0.88348
		ID1	1.9509	-1.54193	-0.606774
		GLI2	1.70593	-1.70167	-0.345229
		AFP	1.05933	-1.55878	-0.686198
		BBC3 (PUMA)	0.528528	-0.620416	0.196445
		CCN2 (CTGF)	0.462551	-0.721813	-0.871766
		CCND1 (Cyclin D1)	0.462179	-0.531292	0.452839
		ID2	0.411042	-0.156162	0.0856305
		BIRC2	0.326603	-0.233115	-0.638753
		AXIN2	-0.452237	0.509	0.61988
		BIRC5	-0.549902	0.718925	-0.0709257
		MYC	-0.810273	1.08943	0.592638
		AREG	-1.93852	2.16915	2.28555
		SOX2	-2.01025	2.16493	1.26984
		ITGB2	-3.39768	3.03352	0.730994
