# Supplementary material for: A small-molecule TNIK inhibitor targets fibrosis in preclinical and clinical models
Source: Nat Biotechnol. 2024 Mar 8;43(1):63–75. doi: 10.1038/s41587-024-02143-0 (PMC11738990; doi:10.1038/s41587-024-02143-0)
Supplement: Supplementary file 12 — Statistical source data. [file 41587_2024_2143_MOESM12_ESM.xlsx]

## Sheet: Ext Fig 7A
Extended Figure 7A	HE staining (in Extended Figure 7A)
	G1 Model Vehicle	G2 INS018_055_3mpk_BID	G3 INS018_055_10mpk_BID	G4 INS018_055_30mpk_BID	G5 Nintedanib_60mpk_QD
	19.16	10.2	0.24	0.42	1.34
	44.47	19.47	8.94	0.24	0.26
	44.1	0.4	0.45	10.41	0.72
	21.32	43.83	42.15	0.95	0.83
	17.05	48.17	0.46	7.2	1.48
	45.08	4.33	0.26	3.59	0.9
	66.51	16.35	21.7	48.7	0.45
	24.48	17.87	0.11	0.62	0.15
	62.25	12.71	5.58	0.2	0.63
	48.4	1.09	22.87	3.2	0.09

## Sheet: Ext Fig 7B
Extended Figure 7B										IL-6						IL-1beta							neutrophils							monocytes
										G1 Model Vehicle	G2 INS018_055_3mpk_BID	G3 INS018_055_10mpk_BID	G4 INS018_055_30mpk_BID	G5 Nintedanib_60mpk_QD		G1 Model Vehicle	G2 INS018_055_3mpk_BID	G3 INS018_055_10mpk_BID	G4 INS018_055_30mpk_BID	G5 Nintedanib_60mpk_QD			G1 Model Vehicle	G2 INS018_055_3mpk_BID	G3 INS018_055_10mpk_BID	G4 INS018_055_30mpk_BID	G5 Nintedanib_60mpk_QD			G1 Model Vehicle	G2 INS018_055_3mpk_BID	G3 INS018_055_10mpk_BID	G4 INS018_055_30mpk_BID	G5 Nintedanib_60mpk_QD
										222.55	121.24	178.53	159.83	137.52		254.02	155.93	212.62	200.52	171.22			15400	0	0	0	0			134200	99500	172000	124800	58800
										241.85	147.77	200.84	139.33	155.01		263.58	144.47	229.18	228.54	171.22			36400	0	0	0	0			257400	150400	84000	27500	161100
										239.44	123.65	157.42	174.91	125.46		268.03	168.67	207.53	189.06	152.11			20400	0	0	0	0			190400	143100	29600	26500	39800
										246.67	122.44	203.86	170.69	138.12		245.74	168.67	202.43	180.78	187.14			1800	0	700	0	0			95400	79600	114100	53400	37000
										231.6	123.65	172.5	171.9	158.63		264.21	177.59	189.69	190.33	147.65			20700	0	0	0	0			361100	99500	79200	61600	99000
										225.57	139.33	172.5	168.28	138.12		262.3	144.47	227.91	224.09	164.21			1800	1000	0	0	0			60000	62000	38100	54600	75600
										237.03	126.67	201.44	147.17	147.17		236.19	154.02	241.92	205.62	168.67			2400	31200	500	0	0			104800	48000	40000	53400	87000
										249.69	118.83	191.8	151.39	136.31		277.59	147.65	204.98	188.42	169.31			6400	500	0	400	0			307200	77000	80000	20000	128700
										206.27	123.05	156.22	139.93	119.43		242.56	144.47	199.25	203.7	168.67			1400	700	0	1300	0			119700	128800	116200	196300	121600
										223.76	144.15	187.57	151.39	143.55		269.31	164.21	226	211.35	175.04			900	0	200	900	0			103500	211900	4200	26700	174600
