# Supplementary material for: A small-molecule TNIK inhibitor targets fibrosis in preclinical and clinical models
Source: Nat Biotechnol. 2024 Mar 8;43(1):63–75. doi: 10.1038/s41587-024-02143-0 (PMC11738990; doi:10.1038/s41587-024-02143-0)
Supplement: Supplementary file 13 — Statistical source data. [file 41587_2024_2143_MOESM13_ESM.xlsx]

## Sheet: Ext Data Fig 8B
Extended Figure 8	Lung function (Penh)
	G1 Model Vehicle	G2 INS018_055_3mpk_BID	G3 PFD 60 BID	G4 INS018_055_3mpk_BID PFD 60 mpk BID
	1.3262	2.4006	1.8171	1.1878
	3.0536	2.5313	2.06	2.037
	3.8215	1.8343	4.2831	3.1327
	2.0241	2.4204	2.9949	0.9889
	3.1581	0.7009	4.0275	2.2824
	4.7948	1.1057	1.5499	1.9071
	2.1239	3.7249	2.5488	1.3739
	4.1555	2.0575	2.6856	3.0824
	2.0601	2.4899	1.1867	0.7071
	2.209	2.9194	4.0617	2.2125
		1.7508	2.3109	1.8398
		1.7455	2.6711	1.4371
		1.0694	3.1175	2.463
		1.727	4.8192	0.8234
		2.6832	2.4496	1.5876
		1.6817	2.3962	0.6967
		0.6793	1.5217	0.6372
		2.6371	1.753	1.1411

## Sheet: Ext Data Fig 8C
Extended Figure 8C						MT staining					Modified Ashcroft Score					alpha-SMA					Collagen I
						G1 Model Vehicle	G2 INS018_055_3mpk_BID	G3 PFD 60 BID	G4 INS018_055_3mpk_BID PFD 60 mpk BID		G1 Model Vehicle	G2 INS018_055_3mpk_BID	G3 PFD 60 BID	G4 INS018_055_3mpk_BID PFD 60 mpk BID		G1 Model Vehicle	G2 INS018_055_3mpk_BID	G3 PFD 60 BID	G4 INS018_055_3mpk_BID PFD 60 mpk BID		G1 Model Vehicle	G2 INS018_055_3mpk_BID	G3 PFD 60 BID	G4 INS018_055_3mpk_BID PFD 60 mpk BID
						59.41	47.79	60.18	9.44		4	5	5.5	3.5		0.51	0.12	0.07	0.09		1.42	3.1	5.52	0.1
						48.81	3.43	52.04	13.9		4.5	3	5.5	3.75		0.49	0.06	0.07	0.04		1.21	0.14	0.34	0.32
						53.56	51.18	39.03	50.79		5	5	4.5	4.75		0.41	0.05	0.06	0.09		2.45	1.65	5.33	3.35
						77.64	59.57	58.89	66.71		5	4.5	5.5	6		0.51	0.09	0.07	0.04		1.02	2.08	3.91	4.29
						78.94	64.99	60.19	29.16		5.75	4.75	4.75	4.5		0.32	0.22	0.2	0.07		3.96	1.69	2.32	1.47
						66.48	35.85	25.27	0.66		5	4.5	4.25	1.75		0.48	0.09	0.03	0.03		4.96	4.87	0.59	0.1
						76.99	55.88	39.5	36.49		5.5	5.75	4.5	3		0.56	0.17	0.07	0.08		2.76	1.83	0.88	0.3
						55.31	36.2	57.8	35.94		5	4	5.25	4.25		0.42	0.09	0.15	0.08		1.51	0.11	2.78	0.87
						75.72	30.28	58.87	0.54		6	4	5	1.25		0.4	0.08	0.12	0.02		5.75	0.4	0.63	0.09
						85.5	24.48	51.15	60.74		5.25	4.5	4.75	5		0.52	0.1	0.09	0.12		0.39	2.37	0.79	0.19
