# Supplementary material for: A small-molecule TNIK inhibitor targets fibrosis in preclinical and clinical models
Source: Nat Biotechnol. 2024 Mar 8;43(1):63–75. doi: 10.1038/s41587-024-02143-0 (PMC11738990; doi:10.1038/s41587-024-02143-0)
Supplement: Supplementary file 14 — Statistical source data. [file 41587_2024_2143_MOESM14_ESM.xlsx]

## Sheet: Ext Data Fig 9B
Extended Figure 9B																Clinical observation
																Group	Animal ID	Day1	Day2	Day3	Day4	Day5	Day6	Day7	Day8	Day9	Day10	Day11	Day12	Day13	Day14	Day15	Day16	Day17	Day18	Day19	Day20	Day21	Day22	Day23	Day24	Day25	Day26	Day27	Day28
																		2022-04-01	2022-04-02	2022-04-03	2022-04-04	2022-04-05	2022-04-06	2022-04-07	2022-04-08	2022-04-09	2022-04-10	2022-04-11	2022-04-12	2022-04-13	2022-04-14	2022-04-15	2022-04-16	2022-04-17	2022-04-18	2022-04-19	2022-04-20	2022-04-21	2022-04-22	2022-04-23	2022-04-24	2022-04-25	2022-04-26	2022-04-27	2022-04-28
																G1 Sham	1-1	P	P	P	P	P	P	P	P	P	P	P	P	P	P	P	P	P	P	P	P	P	P	P	P	P	P	P	P		P	Normal
																	1-2	P	P	P	P	P	P	P	P	P	P	P	P	P	P	P	P	P	P	P	P	P	P	P	P	P	P	P	P		´	Dead
																	1-3	P	P	P	P	P	P	P	P	P	P	P	P	P	P	P	P	P	P	P	P	P	P	P	P	P	P	P	P		A	Abnormal vocalization
																	1-4	P	P	P	P	P	P	P	P	P	P	P	P	P	P	P	P	P	P	P	P	P	P	P	P	P	P	P	P		B	Palpebral aperture
																	1-5	P	P	P	P	P	P	P	P	P	P	P	P	P	P	P	P	P	P	P	P	P	P	P	P	P	P	P	P		C	Diarrhea
																	1-6	P	P	P	P	P	P	P	P	P	P	P	P	P	P	P	P	P	P	P	P	P	P	P	P	P	P	P	P		D	Hematochezia
																	1-7	P	P	P	P	P	P	P	P	P	P	P	P	P	P	P	P	P	P	P	P	P	P	P	P	P	P	P	P		E	Hunching
																	1-8	P	P	P	P	P	P	P	P	P	P	P	P	P	P	P	P	P	P	P	P	P	P	P	P	P	P	P	P		F	Hypokinesia
																	1-9	P	P	P	P	P	P	P	P	P	P	P	P	P	P	P	P	P	P	P	P	P	P	P	P	P	P	P	P		G	Paresis, paralysis
																	1-10	P	P	P	P	P	P	P	P	P	P	P	P	P	P	P	P	P	P	P	P	P	P	P	P	P	P	P	P		H	Abnormal gait, tilted head
																G2 Model	2-1	P	P	P	P	P	P	P	P	P	P	P	P	P	P	P	P	P	P	P	P	P	P	P	P	P	P	P	P		I	Piloerection (or other abnormal coat condition)
																	2-2	P	P	P	P	P	P	P	P	P	P	P	P	P	P	P	P	P	P	P	P	P	P	P	P	P	P	P	P		J	Pale skin
																	2-3	P	P	P	P	P	P	P	P	P	P	P	E	P	E	P	P	P	P	P	P	P	P	P	P	E	E	E	E		K	Ulcer
																	2-4	P	P	P	P	P	P	P	P	P	P	P	P	P	P	P	P	P	P	P	P	P	P	E	E	E	E	E	E		L	Bladder retention (or found with bladder incontinence)
																	2-5	P	P	P	P	P	P	P	P	P	P	P	P	P	P	P	P	E	E	F	P	F	E	E	E	E	E	E	E		M	Tail tone
																	2-6	P	P	P	P	P	P	P	P	P	P	P	P	P	P	E	E	E	F	F	F	F	F	F	F	F	F	F	F		N	Respiration (rapid, slow or deep breathing)
																	2-7	P	P	P	P	P	P	P	P	P	P	P	E	P	P	P	P	P	P	P	P	P	P	P	P	E	E	E	E		O	Oedema
																	2-8	P	P	P	P	P	P	P	P	P	P	P	P	P	P	P	P	P	E	E	E	E	E	P	P	P	P	P	P		P	Abdominal distension
																	2-9	P	P	P	P	P	P	P	P	P	P	P	P	P	E	P	P	P	P	P	F	P	P	E	E	E	E	E	E
																	2-10	P	P	P	P	P	P	P	P	P	P	P	P	P	P	E	E	E	E	E	P	E	E	E	E	E	E	E	E
																G3 INS 3mpk BID	3-1	P	P	P	P	P	P	P	P	P	P	P	P	P	P	P	P	E	P	P	E	P	P	P	P	E	E	E	E
		Body weight change															3-2	P	P	P	P	P	P	P	P	P	P	P	P	P	P	P	P	P	P	P	P	P	P	P	P	P	P	P	P
		Group	Animal ID	Day1	Day6	Day9	Day12	Day15	Day18	Day21	Day24	Day27	Day28				3-3	P	P	P	P	P	P	P	P	P	P	P	P	P	E	E	E	E	P	E	P	P	P	P	P	P	P	P	P
				2022-04-01	2022-04-06	2022-04-09	2022-04-12	2022-04-15	2022-04-18	2022-04-21	2022-04-24	2022-04-27	2022-04-28				3-4	P	P	P	P	P	P	P	P	P	P	P	P	P	P	P	P	P	P	P	P	P	P	P	P	P	P	P	P
		G1 Sham	1-1	26.96	26.83	27.1	27.66	28.01	28.4	28.52	28.61	28.81	28.69				3-5	P	P	P	P	P	P	P	P	P	P	P	P	P	P	P	P	P	P	P	P	P	P	P	P	P	P	P	P
			1-2	26.41	26.84	26.95	26.94	26.98	27.03	27.37	27.57	27.66	27.73				3-6	P	P	P	P	P	P	P	P	P	P	P	P	P	P	P	P	P	P	P	P	P	P	P	P	P	P	P	P
			1-3	26.27	26.46	26.83	26.78	26.85	28.2	28.49	28.26	29.21	29.45				3-7	P	P	P	P	P	P	P	P	P	P	P	P	P	P	P	P	P	E	P	P	P	P	P	P	P	P	P	P
			1-4	26.1	26.56	26.98	27.16	27.86	28.88	29.53	29.91	30.41	30.45				3-8	P	P	P	P	P	P	P	P	P	P	P	P	P	P	P	P	P	P	P	P	P	P	P	P	P	P	P	P
			1-5	26.51	26.85	27.41	27.68	27.96	28.38	28.57	28.77	28.99	29.12				3-9	P	P	P	P	P	P	P	P	P	P	P	P	P	P	P	P	P	P	P	P	P	P	P	P	P	P	P	P
			1-6	25.56	26.12	26.71	26.58	26.77	27.22	27.83	27.44	28.04	27.99				3-10	P	P	P	P	P	P	P	P	P	P	P	P	P	P	P	P	P	P	P	P	P	P	P	P	P	P	P	P
			1-7	25.74	25.94	26.03	26.04	26.16	27.44	27.16	27.54	28	28.27				3-11	P	P	P	P	P	P	P	P	P	P	P	P	P	P	P	P	P	P	P	P	P	P	P	P	P	P	P
			1-8	27.23	27.03	27.53	28.07	29.01	28.51	29.45	29.36	29.19	29.44				3-12	P	P	P	P	P	P	P	P	P	P	P	P	P	P	P	P	P	E	E	P	P	P	P	P	P	P	P
			1-9	25.96	26.52	26.89	26.68	27.22	27.5	27.86	28.18	27.95	28.11				3-13	P	P	P	P	P	P	P	P	P	P	P	P	P	P	P	P	P	P	P	P	P	P	P	P	P	P	P
			1-10	26.68	27.4	27.69	27.75	28.04	28.51	27.96	28.24	28.5	28.35				3-14	P	P	P	P	P	P	P	P	P	P	P	P	P	P	P	P	P	P	P	E	E	E	E	E	E	E	E
			Average	26.342	26.655	27.012	27.134	27.486	28.007	28.274	28.388	28.676	28.76				3-15	P	P	P	P	P	P	P	P	P	P	P	P	P	P	P	P	P	P	P	P	P	P	P	P	P	P	P
			SEM	0.166705	0.135861	0.149167	0.202864	0.263962	0.204163	0.251233	0.254405	0.260863	0.26695				3-16	P	P	P	P	P	P	P	P	P	P	P	P	P	P	P	P	P	P	P	P	P	P	P	P	P	P	P
		G2 Model	2-1	27.83	25.77	25.77	26.62	25.58	25.05	24.09	23.33	21.42	21.81			G4 PFD 200mpk BID	4-1	P	P	P	P	P	P	P	P	P	P	P	P	P	P	P	P	P	P	P	P	P	P	P	P	E	E	E	E
			2-2	25.47	23.32	22.75	22.93	22.95	22.21	22.88	24.47	22.44	22.43				4-2	P	P	P	P	P	P	P	P	P	P	P	P	P	P	P	P	P	P	P	P	P	P	P	P	P	P	P	P
			2-3	25.64	23.73	23.56	24.18	24.35	23.31	22.86	22.18	21.95	21.22				4-3	P	P	P	P	P	P	P	P	P	P	P	P	P	P	P	P	P	P	P	P	E	E	E	P	P	P	P	P
			2-4	26.3	24.81	24.67	25.28	23.78	22.49	21.8	20.8	20.43	20.16				4-4	P	P	P	P	P	P	P	P	P	P	P	P	P	P	P	P	P	P	P	P	P	P	P	P	P	P	P	P
			2-5	26.74	24.11	22.35	22.27	21.15	20.53	19.88	20.23	19.69	19.62				4-5	P	P	P	P	P	P	P	P	P	P	P	P	P	F	F	F	F	E	E	P	E	P	P	P	P	P	P	P
			2-6	25.35	22.87	21.04	20.63	20.66	21.23	20.18	20.37	20.42	19.82				4-6	P	P	P	P	P	P	P	P	P	P	P	P	P	P	P	P	P	P	P	P	P	P	P	P	P	P	P	P
			2-7	25.3	23.13	21.85	22.18	21.75	21.05	20.11	20.34	19.87	19.37				4-7	P	P	P	P	P	P	P	P	P	P	P	P	P	P	P	P	P	P	P	P	P	P	P	P	P	P	P	P
			2-8	27.15	24.66	23.73	23.19	22.92	22.48	22.19	23.19	22.64	21.75				4-8	P	P	P	P	P	P	P	P	P	P	P	P	P	P	P	P	P	P	P	P	P	P	P	P	P	P	P	P
			2-9	26.71	23.87	22.39	21.92	21.62	21.39	21.05	20.84	19.83	19.51				4-9	P	P	P	P	P	P	P	P	P	P	P	P	P	P	F	P	P	P	P	P	P	P	P	P	P	P	P	P
			2-10	27.22	24.24	23.72	24.36	23.24	21.24	20.05	19.83	19.63	19.62				4-10	P	P	P	P	P	P	P	P	P	P	P	P	P	P	P	P	P	P	P	P	P	P	P	P	P	P	P	P
			Average	26.371	24.051	23.183	23.356	22.8	22.098	21.509	21.558	20.832	20.531				4-11	P	P	P	P	P	P	P	P	P	P	P	P	P	P	P	P	P	E	P	P	P	P	P	P	P	P	P
			SEM	0.283786	0.275969	0.441122	0.560823	0.48441	0.422205	0.467039	0.509952	0.372081	0.363564				4-12	P	P	P	P	P	P	P	P	P	P	P	P	P	P	P	P	P	P	P	P	P	P	P	P	P	P	P
		G3 INS 3mpk BID	3-1	24.51	22.99	22.28	22.43	22.34	22.13	20.96	21.07	20.3	19.87				4-13	P	P	P	P	P	P	P	P	P	P	P	P	P	P	P	P	P	P	P	P	P	P	P	P	E	E	E
			3-2	28.35	26.02	25.62	25.8	25	24.65	22.66	22.29	23.28	23.45				4-14	P	P	P	P	P	P	P	P	P	P	P	P	P	P	P	P	P	E	E	E	P	P	P	P	E	E	E
			3-3	26.36	23.74	21.52	21.65	21.95	22.1	22.32	22.68	23.45	23.77				4-15	P	P	P	P	P	P	P	P	P	P	P	P	P	P	P	P	P	P	P	P	P	P	P	P	P	P	P
			3-4	26.51	25.05	23.93	25.31	25.28	25.51	23.28	25.41	26.07	26.22				4-16	P	P	P	P	P	P	P	P	P	P	P	P	P	P	F	P	P	P	P	P	P	P	P	P	P	P	P
			3-5	25.89	23.67	24.54	25.4	25.96	26.42	26.66	26.78	27.36	27.49			G5 INS 1mpk +PFD 200mpk BID	5-1	P	P	P	P	P	P	P	P	P	P	P	P	P	P	P	P	P	P	P	P	P	P	P	P	P	P	P	P
			3-6	26.86	24.19	26.12	26.14	26.9	26.51	26.6	26.82	26.93	27.18				5-2	P	P	P	P	P	P	P	P	P	P	P	P	P	P	P	P	P	P	P	P	P	P	P	P	P	P	P	P
			3-7	26.81	23.95	22.65	22.24	21.26	21.66	22.1	22.09	23.31	23.54				5-3	P	P	P	P	P	P	P	P	P	P	P	P	P	P	P	P	P	P	P	P	P	P	P	P	F	F	F	F
			3-8	26.8	23.59	22.53	23.42	23.58	24.61	24.73	24.76	23.1	23.8				5-4	P	P	P	P	P	P	P	P	P	P	P	P	P	P	P	P	P	P	P	P	P	P	P	P	P	P	P	P
			3-9	26.75	23.46	23.46	23.35	22.08	21.76	21.49	21.75	21.31	21.62				5-5	P	P	P	P	P	P	P	P	P	P	P	P	P	P	P	P	P	P	P	P	P	P	P	P	P	P	P	P
			3-10	25.4	23.94	24.18	25.14	25.36	25.3	25.49	26.04	21.18	21.15				5-6	P	P	P	P	P	P	P	P	P	P	P	P	P	P	P	P	P	P	P	P	P	P	P	P	P	P	P	P
			3-11	26.66	24.72	24.22	24.02	25.27	25.39	25.99	25.95	26.1					5-7	P	P	P	P	P	P	P	P	P	P	P	P	P	P	F	F	F	F	F	F	F	F	F	F	P	P	P	P
			3-12	25.14	22.53	21.79	23.09	23.61	23.24	23.84	23.8	24.07					5-8	P	P	P	P	P	P	P	P	P	P	P	P	P	P	P	P	P	P	P	P	P	P	P	P	P	P	P	P
			3-13	25.43	23.48	22.41	22.31	22.39	20.73	20.15	20.01	19.87					5-9	P	P	P	P	P	P	P	P	P	P	P	P	P	P	P	P	P	P	P	P	P	P	P	P	P	P	P	P
			3-14	25.71	23.91	23.16	22.1	21.11	20.1	20.3	20.12	19.84					5-10	P	P	P	P	P	P	P	P	P	P	P	P	P	P	P	P	P	E	E	E	E	E	E	E	P	P	P	P
			3-15	25.12	23.01	24	24.01	24.49	24.45	25.24	25.31	25.79					5-11	P	P	P	P	P	P	P	P	P	P	P	P	P	P	P	P	P	P	P	P	P	P	P	P	P	P	P
			3-16	28.43	25.83	26.2	25.99	26.74	27.12	27.16	27.53	27.5					5-12	P	P	P	P	P	P	P	P	P	P	P	P	P	P	P	P	P	P	P	P	P	P	P	P	P	P	P
			Average	26.2956	24.005	23.6631	23.9	23.9575	23.855	23.6856	23.9006	23.7162	23.809				5-13	P	P	P	P	P	P	P	P	P	P	P	P	P	P	P	P	P	P	P	P	P	P	P	P	P	E	E
			SEM	0.273616	0.242966	0.365274	0.385865	0.480868	0.549751	0.589197	0.623184	0.671094	0.804894				5-14	P	P	P	P	P	P	P	P	P	P	P	P	P	P	P	P	P	E	E	E	P	E	P	E	P	P	P
		G4 PFD 200mpk BID	4-1	25.9	23.84	23.99	24.25	24.18	23.79	24.18	24.31	24.21	24.13				5-15	P	P	P	P	P	P	P	P	P	P	P	P	P	F	F	F	F	F	F	F	F	F	F	F	P	P	P
			4-2	27.78	25.13	24.19	23.57	22.64	23.21	23.61	24.24	24.11	23.66				5-16	P	P	P	P	P	P	P	P	P	P	P	P	P	P	P	P	P	P	P	P	P	P	P	P	P	P	P
			4-3	26.13	23.13	23.32	22.42	21.79	21.58	20.23	20.67	20.9	20.88			G6 INS 3mpk +PFD 200mpk BID	6-1	P	P	P	P	P	P	P	P	P	P	P	P	P	P	F	P	P	P	P	E	E	P	E	P	P	P	E	E
			4-4	25.47	23.94	24.11	25.07	23.82	24.93	25.84	25.3	25.11	25.36				6-2	P	P	P	P	P	P	P	P	P	P	P	P	P	P	P	P	P	P	P	P	P	P	P	P	P	P	P	P
			4-5	27.41	25.04	24.11	23.3	23.42	23.06	23.84	24	23.01	22.89				6-3	P	P	P	P	P	P	P	P	P	P	P	P	P	P	P	P	P	P	P	P	P	P	P	P	P	P	P	P
			4-6	25.42	23.92	22.26	21.54	21.96	22.17	23.05	22.86	23.01	22.9				6-4	P	P	P	P	P	P	P	P	P	P	P	P	P	E	P	P	P	P	P	P	P	P	P	P	P	P	P	P
			4-7	26.69	23.67	23.28	24.04	24.81	25.72	25.75	26.57	26.77	27.23				6-5	P	P	P	P	P	P	P	P	P	P	P	P	P	P	P	P	P	P	P	P	P	P	P	P	P	P	E	E
			4-8	27.32	24.51	23.04	23.48	22.86	21.98	21.23	21.34	21.52	21.07				6-6	P	P	P	P	P	P	P	P	P	P	P	P	P	P	P	P	P	P	P	P	P	P	P	P	P	P	P	P
			4-9	27.79	24.25	22.83	22.5	21.1	20.36	21.09	20.14	21.05	20.97				6-7	P	P	P	P	P	P	P	P	P	P	P	P	P	P	F	F	P	F	P	P	P	P	P	P	P	P	P	P
			4-10	25.54	23.74	23.87	23.91	23.78	23.53	24.28	24.44	24.07	24.22				6-8	P	P	P	P	P	P	P	P	P	P	P	P	P	P	F	F	F	F	E	E	E	E	E	E	P	P	P	P
			4-11	27.32	24.56	23.43	24.32	23.93	24.58	25.23	25.64	25.55					6-9	P	P	P	P	P	P	P	P	P	P	P	P	P	P	P	P	P	P	P	P	P	P	P	P	P	P	P	P
			4-12	25.85	24.01	22.52	24.21	24.41	24.8	24.51	24.77	24.76					6-10	P	P	P	P	P	P	P	P	P	P	P	P	P	P	P	P	P	P	P	P	P	P	P	P	P	P	P	P
			4-13	26.67	24.27	22.74	22.24	21.86	21.26	20.95	20.23	19.27					6-11	P	P	P	P	P	P	P	P	P	P	P	P	P	P	P	P	P	P	P	P	P	P	P	P	P	P	P
			4-14	25.28	22.89	23.05	23.73	23.79	23.23	23.88	23.33	23.14					6-12	P	P	P	P	P	P	P	P	P	P	P	P	P	P	P	P	P	P	E	E	E	E	E	E	P	P	P
			4-15	24.24	22.98	21.72	22.89	21.4	19.58	22.74	23.64	23.03					6-13	P	P	P	P	P	P	P	P	P	P	P	P	P	P	F	P	P	P	P	P	P	P	P	P	P	P	P
			4-16	27.27	24.65	23.98	23.31	24.2	24.57	24.32	24.77	24.61					6-14	P	P	P	P	P	P	P	P	P	P	P	P	P	P	P	P	P	P	P	P	P	P	P	P	P	P	P
			Average	26.38	24.0331	23.2775	23.4237	23.1219	23.0219	23.4206	23.5156	23.3825	23.331				6-15	P	P	P	P	P	P	P	P	P	P	P	P	P	P	P	P	P	P	P	P	P	P	P	P	P	P	P
			SEM	0.262736	0.167259	0.185161	0.229788	0.29559	0.436663	0.434943	0.491252	0.486029	0.649188				6-16	P	P	P	P	P	P	P	P	P	P	P	P	P	P	P	P	P	P	P	P	P	P	P	P	P	P	P
		G5 INS 1mpk +PFD 200mpk BID	5-1	25.95	22.98	21.9	22.27	22.68	22.67	23.17	23.21	23.21	23.29			G7 INS 10mpk +PFD 200mpk BID	7-1	P	P	P	P	P	P	P	P	P	P	P	P	P	P	P	P	P	P	P	P	P	P	P	P	P	P	P	P
			5-2	27.32	23.94	24.74	24.94	24.78	24.61	25.2	25.42	25.19	25.14				7-2	P	P	P	P	P	P	P	P	P	P	P	P	P	P	P	P	P	P	P	P	P	P	P	P	P	P	P	P
			5-3	25.75	23.62	22.24	21.88	22.05	22.08	23.84	24.63	23.54	23.99				7-3	P	P	P	P	P	P	P	P	P	P	P	P	P	P	P	P	P	P	P	P	P	P	P	P	P	P	P	P
			5-4	27.85	25.45	25.63	24.72	25.08	25.62	25.62	26.01	25.54	24.97				7-4	P	P	P	P	P	P	P	P	P	P	P	P	P	P	P	P	P	P	P	P	P	P	P	P	P	P	P	P
			5-5	26.76	24.68	24.05	22.5	23.54	23.54	23.82	23.67	23.76	23.95				7-5	P	P	P	P	P	P	P	P	P	P	P	P	P	P	P	P	P	P	P	P	P	P	P	P	P	P	P	P
			5-6	27.31	24.65	23.55	23.97	23.46	23.44	22.85	23.47	22.17	22.07				7-6	P	P	P	P	P	P	P	P	P	P	P	P	P	P	P	P	P	P	P	P	P	P	P	P	P	P	P	P
			5-7	25.3	23.02	21.09	21.15	21.86	20.99	20.86	20.87	21.39	21.6				7-7	P	P	P	P	P	P	P	P	P	P	P	P	P	P	P	P	P	P	P	P	P	P	P	P	P	P	P	P
			5-8	25	23.24	23.09	22.94	21.32	21.67	21.52	20.97	20.96	21.62				7-8	P	P	P	P	P	P	P	P	P	P	P	P	P	P	P	P	P	P	P	P	P	P	P	P	P	P	P	P
			5-9	26.72	24.18	22.6	22.27	22.85	23	23.24	23.88	23.9	23.7				7-9	P	P	P	P	P	P	P	P	P	P	P	P	P	P	P	P	P	P	P	P	P	P	P	P	P	P	P	P
			5-10	24.81	23.31	21.56	21.5	21.77	21.09	20.06	20.58	20.19	19.93				7-10	P	P	P	P	P	P	P	P	P	P	P	P	P	P	P	P	P	P	P	P	P	P	P	P	P	P	P	P
			5-11	26.59	25.01	24.22	25.03	24.98	25.28	25.31	25.84	24.94					7-11	P	P	P	P	P	P	P	P	P	P	P	P	P	P	P	P	P	P	P	P	P	P	P	P	P	P	P
			5-12	27.19	25.74	26.02	26.53	26.62	26.6	25.92	26.48	26.5					7-12	P	P	P	P	P	P	P	P	P	P	P	P	P	P	P	P	P	P	P	P	P	P	P	P	P	P	P
			5-13	25.73	23.8	23.6	24.14	24.35	24.18	24.13	24.33	22.14					7-13	P	P	P	P	P	P	P	P	P	P	P	P	P	P	P	P	P	P	P	P	P	P	P	P	P	P	P
			5-14	26.54	23.38	22.65	23.14	22.63	22.08	20.97	21.42	22.53					7-14	P	P	P	P	P	P	P	P	P	P	P	P	P	P	P	P	P	P	P	P	P	P	P	P	P	P	P
			5-15	26.05	23.37	21.97	22.34	21.16	20.97	20.11	20.33	20.78					7-15	P	P	P	P	P	P	P	P	P	P	P	P	P	P	P	P	P	P	P	P	P	P	P	P	P	P	P
			5-16	27.83	25.11	23.1	22.84	22.86	22.82	23.14	23.54	23.66					7-16	P	P	P	P	P	P	P	P	P	P	P	P	P	P	P	P	P	P	P	P	P	P	P	P	P	P	P
			Average	26.4187	24.0925	23.2506	23.26	23.2494	23.165	23.11	23.4156	23.15	23.026
			SEM	0.238245	0.225338	0.354637	0.371875	0.387592	0.43045	0.483233	0.511019	0.457747	0.527727
		G6 INS 3mpk +PFD 200mpk BID	6-1	25.32	22.89	21.67	20.87	20.75	20.57	20.19	20.37	20.55	19.98
			6-2	27.44	24.81	24.9	26.09	26.55	25.84	25.62	26.33	26.05	26.36
			6-3	25.76	24.22	23.42	23.36	23.61	23.45	23.85	23.38	24.03	24.25
			6-4	25.93	24.1	22.78	22.85	22.75	22.38	22.67	23.55	23.77	23.6
			6-5	26.03	23.4	21.93	22.48	22.25	20.76	20.34	20.36	20.32	19.96
			6-6	26.15	24.62	23.55	23.57	22.75	22.24	21.81	22.49	24.16	24.52
			6-7	26.36	24.26	22.2	22.07	22.51	22.1	21.63	21.52	21.79	21.8
			6-8	24.71	22.72	21.74	21.25	20.95	21	20.65	21.44	21.48	21.44
			6-9	27.63	25.24	25.11	24.98	25.83	25.94	26.18	26.35	26.52	26.52
			6-10	25.45	24.17	24.65	25.07	25.06	25.28	25.42	25.17	25.35	25.41
			6-11	25.63	23.39	22.13	21.36	21.56	21.87	22.05	22.28	21.84
			6-12	26.19	23.31	23.3	23.75	23.65	24.38	24.7	23.55	24.04
			6-13	26.09	24.24	21.73	21.24	21.04	20.87	20.44	20.73	20.79
			6-14	26.64	23.93	22.19	22.03	23.09	23.2	23.03	21.81	21.27
			6-15	26.95	23.49	24.06	24.98	24.2	24.03	23.74	24.23	24.21
			6-16	28.22	25.01	24.03	24.96	25.8	25.26	26.21	25.28	25.76
			Average	26.2812	23.9875	23.0869	23.1819	23.2719	23.0731	23.0331	23.0525	23.2456	23.384
			SEM	0.2285	0.184299	0.300229	0.415775	0.455809	0.468356	0.534762	0.501227	0.522792	0.778046
		G7 INS 10mpk +PFD 200mpk BID	7-1	25.9	23.92	24.06	25.44	25.22	25.19	25.37	25.36	25.67	25.53
			7-2	25.38	23.61	24.2	25.87	26.2	26.28	26.68	26.71	26.66	27.1
			7-3	25.17	23.05	22.34	22.49	23.24	24.06	24.72	24.51	24.45	24.65
			7-4	27.73	24.78	23.31	24.69	24.71	24.62	23.81	22.72	23.71	23.93
			7-5	27.31	24	22.63	22.9	23.32	24.68	25.26	24.61	24.17	24.51
			7-6	26.47	24.65	25.44	23.95	24.93	24.61	24.27	24.36	24.21	24.44
			7-7	26.5	24.05	22.17	23.17	23.62	23.85	24.27	1900-01-24 23:02:24	24.3	24.65
			7-8	25.03	22.9	22.62	23.11	23.08	22.66	22.76	21.97	21.64	21.96
			7-9	26.74	24.29	23.09	25.94	25.27	25.52	25.56	25.28	25.89	26.26
			7-10	25.72	22.98	22.22	22.73	23.58	23.98	24.32	23.75	24.25	24.09
			7-11	26.83	24.89	24.56	25.61	25.24	25.4	26.01	25.99	26.28
			7-12	27.18	25.64	25.72	26.93	27.05	26.91	27.54	27.8	27.79
			7-13	26	24.55	23.23	23.71	24.92	24.52	25.13	25.61	25.87
			7-14	26.4	23.23	22.71	23.02	23.51	24.03	24.21	1900-01-25 03:21:36	24.2
			7-15	25.59	23.06	21.63	21.61	22.56	22.36	22.78	23.34	24.41
			7-16	27.85	25.12	24.22	25.9	26.09	25.35	26.5	26.48	26.88
			Average	26.3625	24.045	23.3844	24.1919	24.5338	24.6262	24.9494	24.9119	25.0238	24.712
			SEM	0.219464	0.213225	0.300042	0.3945	0.324856	0.295116	0.33311	0.375893	0.378105	0.440484

## Sheet: Ext Data Fig 9C
Extended Figure 9C		Lung function (Penh)
		G1 Sham	G2 Model Vehicle	G3 INS018_055 3mpk BID	G4 PFD 200mpk BID	G5 INS018_055 1mpk + PFD 200mpk BID	G6 INS018_055 3mpk + PFD 200mpk BID	G7 INS018_055 10mpk + PFD 200mpk BID
		0.48	3.14	2	0.85	1.72	2.14	0.65
		0.52	2.48	2.07	2.29	3.25	2.13	0.97
		0.56	2.07	1.95	3.88	1.54	2.17	0.61
		0.75	2.16	3.18	0.52	0.86	1.93	3.44
		0.51	1.66	2.41	0.68	3.1	0.63	2.42
		0.65	1.99	0.76	1.17	4.23	4.51	2.18
		0.61	2.36	3.14	2.5	0.82	4.38	2.18
		0.48	3.92	2.47	3.04	2.98	1.95	3.08
		0.57	2.07	3.1	3.9	1.74	0.98	0.94
		0.65	4.99	0.83	2.27	4.55	0.57	2.01
				1	0.86	0.69	0.52	1.69
				1.02	0.63	1.54	3.16	0.72
				3.09	5.01	3.88	0.73	0.73
				2.51	0.82	2.82	1.69	0.65
				0.73	1.15	3.19	3.47	2.98
				0.44	2.25	1.38	4.31	1.46
