# Supplementary material for: A small-molecule TNIK inhibitor targets fibrosis in preclinical and clinical models
Source: Nat Biotechnol. 2024 Mar 8;43(1):63–75. doi: 10.1038/s41587-024-02143-0 (PMC11738990; doi:10.1038/s41587-024-02143-0)
Supplement: Supplementary file 15 — Statistical source data. [file 41587_2024_2143_MOESM15_ESM.xlsx]

## Sheet: Ext Data Fig 10A
Extended Figure 10A		a-SMA									Fibronectin_supernatant								Procollagen I_supernatant
		Concentration (nM)	INS018-055								Concentration (nM)	INS018_055							Concentration (nM)	INS018_055
		10	6	47	33	-59	52				10	10	16	25	7	14			10	42	-20	-6	-132	102
		100	112	114	109	100	111				100	42	49	61	34	44			100	67	33	-3	17	87
		300	111	117	119	111	118				300	101	103	98	105	103			300	85	80	79	71	58
		1000	112	115	117	106	116				1000	113	114	115	110	111			1000	155	133	6	77	111
		3000	113	110	116	116	127				3000	104	112	113	116	109			3000	152	94	90	103	143
		10000	113	120	113	121	122				10000	119	116	119	118	115			10000	161	155	144	87	84

## Sheet: Ext Data Fig 10B
Extended Figure 10B
		Hydroxyproline									Total collagen
		Naive control	Vehicle control	Positive control-Rapamycin	INS018_055 [0.05%, topical])	INS018_055[0.15% topical)	INS018_055 [0.45%, topical]				Naive control	Vehicle control	Positive control-Rapamycin	INS018_055 [0.05% topical])	INS018_055[0.15% topical)	INS018_055 [0.45% topical]
		663.55	1783.58	1881.74	1122.01	1028.68	1542.58				77.128	195.978	168.7	120.73	175.51	210.419
		1259.19	3022.22	1134.16	1193.18	1445.77	1094.91				178.151	443.579	148.18	157.27	146.074	186.096
		1452.8	2051.6	748.921	833.714	1065.74	1010.38				212.389	345.108	87.72	80.17	100.285	163.791
		1542.81	1557.56	850.289	660.98	612.338	785.441				247.068	237.282	85.71	90.17	47.7424	94.8367
		1405.43	2648.59	1288.51	1036.36	2468.95	898.639				98.9012	405.334	152.46	114.74	184.344	94.6186
